# Supplementary material for: Adaptive responses of animals to climate change are most likely insufficient
Source: Nat Commun. 2019 Jul 23;10:3109. doi: 10.1038/s41467-019-10924-4 (PMC6650445; doi:10.1038/s41467-019-10924-4)
Supplement: Supplementary file 5 — Supplementary Data 1 [file 41467_2019_10924_MOESM5_ESM.xlsx]

## Sheet: Sheet 1
Supplementary Data 1. Model estimates and their standard errors obtained from mixed-effects meta-analyses. The models were fitted separately for each climatic factor in both PRCS (‘Phenotypic Responses to Climate with Selection data’) and PRC (‘Phenotypic Response to Climate’) datasets. For details on the levels of the fixed effects see Methods.
Dataset	Response	Effect	Modality	Estimate	SE
PRCS	Slope of temperature on years	Intercept		0.04	0.00717502
	Slope of phenological traits on temperature	Intercept		-0.260321	0.0692019
		Type of phenological measure	Arrival	-0.198576	0.159103
			Breeding	-0.27467	0.080509
			Development	-0.346666	0.154106
	Slope of morphological traits on temperature	Intercept		0.0599585	0.0781814
		Type of morphological measure	BCI	0.0797667	0.160594
			Mass	0.0744987	0.115004
			Size	0.0220208	0.142532
	Mean selection across phenological traits (presumably induced by temperature)	Intercept		-0.159098	0.0606016
		Fitness component	Recruitment	-0.236241	0.073903
			Reproduction	-0.152007	0.0659016
			Survival	-0.068379	0.0801782
		Generation length		-0.0190474	0.0105326
	Mean selection across morphological traits (presumably induced by temperature)	Intercept		0.0444	0.0429683
		Fitness component	Recruitment	0.0478676	0.0462472
			Reproduction	0.0500596	0.0461208
			Survival	0.0417034	0.0447661
		Generation length		0.00436966	0.00691377
	Slope of precipitation on years	Intercept		0.00116	0.0023818
	Slope of phenological traits on precipitation	Intercept		0.36	0.258
	Mean selection across phenological traits (presumably induced by precipitation)	Intercept		-0.101	0.047814
		Fitness component	Recruitment	-0.281152	0.108754
			Reproduction	-0.162343	0.0452294
			Survival	0.0741028	0.0650466
		Generation length		-0.00777	0.0102896
PRC	Slope of temperature on years	Intercept		0.043	0.00542592
	Slope of phenological traits on temperature	Intercept		-0.248	0.0366
		Taxon	Aves	-0.241423	0.0672483
			Mammalia	-0.02815	0.0689573
			Reptilia	-0.111834	0.0944369
			Amphibia	-0.399031	0.102878
			Arachnida	-0.132644	0.0562082
			Insecta	-0.312133	0.0544378
		Type of phenological measure	Arrival	-0.15481	0.169865
			Breeding	-0.256982	0.0392666
			Development	-0.216264	0.15288
	Slope of morphological traits on temperature	Intercept		-0.052	0.0293
		Taxon	Aves	-0.0241	0.0407
			Mammalia	-0.154	0.0624
			Reptilia	0.336	0.316
		Type of morphological measure	BCI	-0.0925	0.0939
			Mass	-0.099	0.0397
			Size	-0.0074	0.0408
		Thermoregulation	Endotherms	-0.0571	0.03
			Ecthoterms	0.336	0.312
	Slope of precipitation on years	Intercept		-6.6e-05	0.00135
	Slope of phenological traits on precipitation	Intercept		0.101	0.31
		Taxon	Aves	0.0716277	0.480869
			Mammalia	0.897796	1.72886
			Amphibia	-0.12835	1.28597
			Insecta	0.104426	1.25516
