# Supplementary material for: Adaptive responses of animals to climate change are most likely insufficient
Source: Nat Commun. 2019 Jul 23;10:3109. doi: 10.1038/s41467-019-10924-4 (PMC6650445; doi:10.1038/s41467-019-10924-4)
Supplement: Supplementary file 6 — Supplementary Data 2 [file 41467_2019_10924_MOESM6_ESM.xlsx]

## Sheet: Sheet 1
Supplementary Data 2. Significance of the effects tested with mixed-effects meta-analyses. Significance was estimated with an asymptotic likelihood ratio chi-square test (LRT) comparing the model that includes the effect specified in the column ‘Effect’ to the corresponding model without this effect. Significant effects (p < 0.05) are highlighted in bold and marginally significant ones (p < 0.10)…
Dataset	Response	Effect	LRT	df	p value	Random variance due to study ID	Random variance due to publication ID
PRCS	Slope of temperature on years	Intercept	20.3784	1	<0.0001	0.000251204	0.000402491
	Slope of phenological traits on temperature	Intercept	11.1468	1	0.0008	0.0440047	0.0462765
		Type of phenological measure	0.509678	2	0.775041	0.0460111	0.0496225
	Slope of morphological traits on temperature	Intercept	0.588157	1	0.443132	1e-06	1e-06
		Type of morphological measure	0.102033	2	0.950263	1.15454e-06	1e-06
	Mean selection across phenological traits (presumably induced by temperature)	Intercept	6.10531	1	0.0134777	0.00982219	0.0577827
		Fitness component	5.8206	2	0.0544593	0.00670022	0.0611477
		Generation length	0.337309	1	0.561387	0.00972192	0.0714871
	Mean selection across morphological traits (presumably induced by temperature)	Intercept	1.22931	1	0.267541	0.000180521	0.00717467
		Fitness component	0.368388	2	0.831775	0.00025103	0.00748646
		Generation length	0.313526	1	0.575525	0.000176732	0.00866845
	Slope of precipitation on years	Intercept	0.23699	1	0.6264	1e-06	1e-06
	Slope of phenological traits on precipitation	Intercept	2.11648	1	0.145721	5.25052e-06	0.178434
	Mean selection across phenological traits (presumably induced by precipitation)	Intercept	3.24123	1	0.0718069	0.0235703	1e-06
		Fitness component	10.6087	2	0.00496984	0.0110037	0.000303069
		Generation length	2.10981	1	0.146357	0.0268397	0.00492671
PRC	Slope of temperature on years	Intercept	40.9997	1	<0.0001	2.989e-05	0.00104066
	Slope of phenological traits on temperature	Intercept	22.8702	1	<0.0001	0.13787	0.00674022
		Taxon	133.542	5	<0.0001	0.130007	0.0109132
		Type of phenological measure	0.423248	2	0.8093	0.137982	0.00690349
	Slope of morphological traits on temperature	Intercept	3.3237	1	0.0682881	0.00656181	0.0125012
		Taxon	4.47173	2	0.1069	0.00644488	0.0163649
		Type of morphological measure	4.06551	2	0.130974	0.00534196	0.0163773
		Thermoregulation	1.55925	1	0.211775	0.00650868	0.013196
	Slope of precipitation on years	Intercept	0.00238869	1	0.961019	1e-06	3.62339e-05
	Slope of phenological traits on precipitation	Intercept	0.136179	1	0.712109	0.0663384	0.383569
		Taxon	0.404829	3	0.939243	0.0660962	1.01801
