# Supplementary material for: Adaptive responses of animals to climate change are most likely insufficient
Source: Nat Commun. 2019 Jul 23;10:3109. doi: 10.1038/s41467-019-10924-4 (PMC6650445; doi:10.1038/s41467-019-10924-4)
Supplement: Supplementary file 7 — Supplementary Data 3 [file 41467_2019_10924_MOESM7_ESM.xlsx]

## Sheet: Blatt1
Supplementary Data 3. References for publication identities used in the PRC (‘Phenotypic Response to Climate’) dataset and referred to in Figs. 2-4 and Supplementary Figs. 3, 7 and 8. For each publication, we indicate taxa, trait(s) and climatic factor(s) for which the data were reported and whether selection data were reported (if ‘Yes’, then the study also belongs to the PRCS ‘Phenotypic Respon…
Paper ID	Authors	Journal	Publ. year	Title	Selection data	Taxon	Trait	Climatic factor
1	Ahola et al.	Journal of Animal Ecology	2009	Great tits lay increasingly smaller clutches than selected for: a study of climate- and density-related changes in reproductive traits	Yes	Aves	Phenological	Temperature
2	Aviles et al.	Oikos	2014	Climatic effects and phenological mismatch in cuckoo-host interactions: a role for host phenotypic plasticity in laying date?	Yes	Aves	Phenological	Temperature
3	Aviles & Parejo	unpubl	2016		Yes	Aves	Phenological	Temperature, Precipitation
4	Aviles & Parejo	unpubl	2016		Yes	Aves	Phenological	Temperature, Precipitation
5	Balbontin et al.	Biological Journal of the Linnean Society	2012	Lifetime individual plasticity in body condition of a migratory bird	Yes	Aves	Morphological	Temperature
6	Charmantier et al.	Science	2008	Adaptive phenotypic plasticity in response to climate change in a wild bird population	Yes	Aves	Phenological	Temperature
7	Fossøy et al.	Polar Biology	2014	Reproductive success is strongly related to local and regional climate in the Arctic snow bunting (Plectrophenax nivalis)	Yes	Aves	Phenological	Temperature, Precipitation
8	Garant et al.	American Naturalist	2004	Evolution in a changing environment: A case study with Great tit fledging mass	Yes	Aves	Morphological	Temperature
9	Goodenough	Int J Biometeorology	2011	What prevents phenological adjustment to climate change in migrant bird species? Evidence against the “arrival constraint” hypothesis	Yes	Aves	Phenological	Temperature
10	Husby et al.	Evolution	2010	Contrasting patterns of phenotypic plasticity in reproductive traits in two Great tit (Parus major) populations	Yes	Aves	Phenological	Temperature
11	Husby et al.	American Naturalist	2011	Testing mechanisms of Bergmann's rule: phenotypic decline but no genetic change in body size in three passerine bird populations	Yes	Aves	Morphological	Temperature
12	Matthysen et al.	Global Change Biology	2011	Multiple responses to increasing spring temperatures in the breeding cycle of blue and great tits (Cyanistes caeruleus, Parus major)	Yes	Aves	Phenological	Temperature
13	Mihoub et al.	Journal of Avian Biology	2012	Impact of temperature on the breeding performance and selection patterns in lesser kestrels Falco naumanni	Yes	Aves	Phenological	Temperature
14	Møller	Behavioural Ecology	2006	Interval between clutches, fitness, and climate change	Yes	Aves	Phenological	Temperature
15	Møller et al.	Journal of Animal Ecology	2006	Rapidly advancing laying date in a seabird and the changing advantage of early reproduction	Yes	Aves	Phenological	Temperature, Precipitation
16	Møller	Behavioural Ecology & Sociobiology	2007	Tardy females, impatient males: protandry and divergent selection on arrival date in the two sexes of the barn swallow	Yes	Aves	Phenological	Temperature
17	Plard et al.	Plos Biology	2014	Mismatch between birth date and vegetation phenology slows the demography of roe deer	Yes	Mammalia	Phenological	Temperature
18	Porlier et al.	Journal of Animal Ecology	2012	Variation in phenotypic plasticity and selection patterns in blue tit breeding time: between- and within-population comparisons	Yes	Aves	Phenological	Temperature
19	Reed et al.	Journal of Animal Ecology	2009	Timing is everything: flexible phenology and shifting selection in a colonial seabird	Yes	Aves	Phenological	Temperature
20	Tarka et al.	Journal of Evolutionary Biology	2015	Selection and evolutionary potential of spring arrival phenology in males and females of a migratory songbird	Yes	Aves	Phenological	Temperature
21	Tarwater & Beissinger	Proceedings of the National Academy of Science	2013	Opposing selection and environmental variation modify optimal timing of breeding	Yes	Aves	Phenological	Precipitation
22	Teplitsky et al.	Proceedings of the National Academy of Science	2008	Bergmann’s rule and climate change revisited: Disentangling environmental and genetic responses in a wild bird population	Yes	Aves	Morphological	Temperature
23	Thorley & Lord	Ardea	2015	Laying date is a plastic and repeatable trait in a population of blue tits Cyanistes caeruleus	Yes	Aves	Phenological	Temperature
24	Visser et al.	Plos Biology	2015	Effects of spring temperatures on the strength of selection on timing of reproduction in a long-distance migratory bird	Yes	Aves	Phenological	Temperature, Precipitation
25	Wilson et al.	Proceedings of the Royal Society B	2007	Breeding experience and population density affect the ability of a songbird to respond to future climate variation	Yes	Aves	Phenological	Temperature, Precipitation
26	Adamik & Kral	Journal of Zoology	2007	Climate- and resource-driven long-term changes in dormice populations negatively affect hole-nesting songbirds	No	Mammalia	Phenological	Temperature
27	Ahola et al.	Oecologia	2012	Selection on laying date is connected to breeding density in the pied flycatcher	No	Aves	Phenological	Temperature
28	Björklund et al.	Ecology and Evolution	2014	Increase in body size is correlated to warmer winters in a passerine bird as inferred from time series data	No	Aves	Morphological	Temperature, Precipitation
29	Burthe et al.	Journal of Animal Ecology	2011	Demographic consequences of increased winter births in a large aseasonally breeding mammal (Bos taurus) in response to climate change	No	Mammalia	Phenological	Temperature
30	Chamaille-Jammes et al.	Global Change Biology	2006	Global warming and positive fitness response in mountain populations of common lizards Lacerta vivipara	No	Reptilia	Morphological	Temperature
31	Dehnhard et al.	PlosOne	2015	Individual consistency and phenotypic plasticity in rockhopper penguins: Female but not male body mass links environmental conditions to reproductive investment	No	Aves	Morphological	Temperature
32	Dingemanse & Kalkman	Ecological Entomology	2008	Changing temperature regimes have advanced the phenology of Odonata in the Netherlands	No	Insecta	Phenological	Temperature
33	Doi	Biology Letters	2008	Delayed phenological timing of dragonfly emergence in Japan over five decades	No	Insecta	Phenological	Temperature
34	Hassal	Freshwater Science	2015	Odonata as candidate macroecological barometers for global climate change	No	Amphibia, Arachnida, Insecta, Mammalia, Reptilia	Phenological	Temperature
35	Hedrick	Journal of Heredity	2011	Rapid decrease in horn size of Bighorn sheep: Environmental decline, inbreeding depression, or evolutionary response to trophy hunting?	No	Mammalia	Morphological	Precipitation
36	Inouye et al.	PNAS	2000	Climate change is affecting altitudinal migrants and hibernating species	No	Mammalia	Phenological	Temperature
37	Kanuscak et al.	Oecologia	2004	Does climate at different scales influence the phenology and phenotype of the River Warbler Locustella fluviatilis?	No	Aves	Phenological, Morphological	Temperature
38	Kharouba et al.	Global Change Biology	2014	Predicting the sensitivity of butterfly phenology to temperature over the past century	No	Insecta	Phenological	Temperature
39	Kruuk et al.	Global Change Biology	2015	Contrasting effects of climate on juvenile body size in a Southern Hemisphere passerine bird	No	Aves	Morphological	Temperature, Precipitation
40	Kusano & Inoue	Journal of Herpetology	2008	Long-term trends toward earlier breeding of Japanese amphibians	No	Amphibia	Phenological	Temperature, Precipitation
41	McCoy	Northeastern Naturalist	2012	Connecticut birds and climate change: Bergmann’s rule in the fourth dimension	No	Aves	Morphological	Temperature
42	Millar & Herdman	Canadian Journal of Zoology	2004	Climate change and the initiation of spring breeding by deer mice in the Kananaskis Valley, 1985-2003	No	Mammalia	Phenological	Temperature
43	Moyes et al.	Global Change Biology	2011	Advancing breeding phenology in response to environmental change in a wild red deer population	No	Mammalia	Phenological	Temperature
44	Ozgul et al.	Nature	2010	Coupled dynamics of body mass and population growth in response to environmental change	No	Mammalia	Morphological	Temperature
45	Reading	Oecologia	2007	Linking global warming to amphibian declines through its effects on female body condition and survivorship	No	Amphibia	Morphological	Temperature
46	Reale et al.	Proceedings of the Royal Society B	2003	Genetic and plastic responses of a northern mammal to climate change	No	Mammalia	Phenological	Temperature
47	Rughetti & Festa-Bianchet	Journal of Mammalogy	2012	Effects of spring-summer temperature on body mass of chamois	No	Mammalia	Morphological	Temperature
48	Sanz et al.	Global Change Biology	2003	Climate change and fitness components of a migratory bird breeding in the Mediterranean region	No	Aves	Phenological, Morphological	Temperature, Precipitation
49	Smith et al.	Ecography	1998	The influence of climate change on the body mass of woodrats Neotoma in an arid region of New Mexico, USA	No	Mammalia	Morphological	Temperature, Precipitation
50	Sparks et al.	Climate Research	2007	Vertebrate phenology at similar latitudes: temperature responses differ between Poland and the United Kingdom	No	Amphibia, Aves	Phenological	Temperature
51	Sparks et al.	Ecological Entomology	2010	Advances in the timing of spring cleaning by the honeybee Apis mellifera in Poland	No	Insecta	Phenological	Temperature
52	Stefanescu et al.	Global Change Biology	2003	Effects of climatic change on the phenology of butterflies in the northwest Mediterranean Basin	No	Insecta	Phenological	Temperature, Precipitation
53	Stopher et al.	Ecology	2014	Multiple pathways mediate the effects of climate change on maternal reproductive traits in a red deer population	No	Mammalia	Phenological, Morphological	Temperature, Precipitation
54	Todd_et_al.	Proceedings of the Royal Society B	2010	Climate change correlates with rapid delays and advancements in reproductive timing in an amphibian community	No	Amphibia	Phenological	Temperature, Precipitation
55	van de Pol et al.	Journal of Animal Ecology	2012	Fluctuations in population composition dampen the impact of phenotypic plasticity on trait dynamics in superb fairy-wrens	No	Aves	Phenological	Precipitation
56	Willette et al.	Canadian Journal of Zoology	2005	Linking climate and physiology at the population level for a key life-history stage of turtles	No	Reptilia	Morphological	Temperature, Precipitation
57	Yom-Tov et al.	Oikos	2006	Recent changes in body weight and wing length among some British passerine birds	No	Aves	Morphological	Temperature, Precipitation
58	Yom-Tov & Yom-Tov	Biological Journal of the Linnean Society	2004	Climatic change and body size in two species of Japanese rodents	No	Mammalia	Morphological	Temperature
