# Supplementary material for: Adaptive responses of animals to climate change are most likely insufficient
Source: Nat Commun. 2019 Jul 23;10:3109. doi: 10.1038/s41467-019-10924-4 (PMC6650445; doi:10.1038/s41467-019-10924-4)
Supplement: Supplementary file 8 — Supplementary Data 4 [file 41467_2019_10924_MOESM8_ESM.xlsx]

## Sheet: Cond1
Supplementary Data 4. Metadata for each study in the PRC dataset and associated effect sizes for each of the three conditions.
PRC dataset with slopes for condition 1 estimated for the studies reflecting unique combination of the publication identity and location
id	Study_Authors	Species	Trait_Categ_det	Trait_Categ	Trait_Cat	Fitness_Categ	Country_code	PaperID	Taxon	Location	CH	CH_Categ	Trait	Morph_type	Blood	Npoints	data	slope	SE_slope
1	Charmantier_et_al	Parus major	Egg_laying_date	Phenological	Breeding	Recruitment	UK	6	Aves	Wytham Woods	TemperatureSum_MarchApril	Temperature	MeanEggLayingDate	NA	Warm	47	PRCS	0.0474007	0.0115195
2	Husby_et_al	Parus major	Egg_laying_date	Phenological	Breeding	Recruitment	NL	10	Aves	De Hoge Veluwe	MeanTemperature_MarchApril	Temperature	EggLayingDate	NA	Warm	34	PRCS	0.0506377	0.0174006
6	Garant_et_al	Parus major	Body_mass	Morphological	NA	Survival	UK	8	Aves	Wytham Woods	TemperatureSum_MarchApril	Temperature	FledglingMass	Mass	Warm	36	PRCS	0.0452843	0.0137572
7	Porlier_et_al	Cyanistes caeruleus	Egg_laying_date	Phenological	Breeding	Recruitment	FR	18	Aves	Evergreen-Pirio, Corsica	MeanAprilTemperature	Temperature	MeanEggLayingDate	NA	Warm	31	PRCS	0.0203942	0.0178624
8	Porlier_et_al	Cyanistes caeruleus	Egg_laying_date	Phenological	Breeding	Recruitment	FR	18	Aves	Evergeen-Muro, Corsica	MeanJanFebTemperature	Temperature	MeanEggLayingDate	NA	Warm	13	PRCS	9.94332e-05	0.109428
9	Porlier_et_al	Cyanistes caeruleus	Egg_laying_date	Phenological	Breeding	Recruitment	FR	18	Aves	Deciduous-Muro, Corsica	MeanFebMarchTemperature	Temperature	MeanEggLayingDate	NA	Warm	17	PRCS	-0.0452949	0.0809829
10	Porlier_et_al	Cyanistes caeruleus	Egg_laying_date	Phenological	Breeding	Recruitment	FR	18	Aves	Deciduous-Rouviere	MeanFebMarchTemperature	Temperature	MeanEggLayingDate	NA	Warm	20	PRCS	-0.0561805	0.0674563
15	Goodenough	Ficedula hypoleuca	Egg_laying_date	Phenological	Breeding	Reproduction	UK	9	Aves	Gloucestershire	SpringTemperature	Temperature	MeanEggLayingDate	NA	Warm	15	PRCS	0.054692	0.0350915
16	Husby_et_al_1	Parus major	Body_mass	Morphological	NA	Recruitment	NL	11	Aves	Hoge Veluwe	AnnualTemperature	Temperature	BodyMass	Mass	Warm	30	PRCS	0.0602015	0.0127135
29	Reed_et_al	Uria aalge	Egg_laying_date	Phenological	Breeding	Reproduction	USA	19	Aves	Southeast Farallon Island	SeaSurfaceTemperature	Temperature	MeanEggLayingDate	NA	Warm	20	PRCS	-0.0200451	0.0362347
30	Matthysen_et_al	Cyanistes caeruleus	Egg_laying_date	Phenological	Breeding	Recruitment	BE	12	Aves	Antwerp	PrelayingTemperature	Temperature	FirstEggDate	NA	Warm	29	PRCS	0.103157	0.0540631
33	Matthysen_et_al	Cyanistes caeruleus	Incubation_time	Phenological	Breeding	Recruitment	BE	12	Aves	Antwerp	IncubTemperature	Temperature	IncubTime	NA	Warm	29	PRCS	0.111199	0.0437752
34	Matthysen_et_al	Cyanistes caeruleus	Develop._time	Phenological	Development	Recruitment	BE	12	Aves	Antwerp	NestingTemperature	Temperature	DevelopTime	NA	Warm	29	PRCS	-0.0146659	0.0483423
36	Matthysen_et_al	Cyanistes caeruleus	Nest_time	Phenological	Breeding	Recruitment	BE	12	Aves	Antwerp	LayingT	Temperature	NestTime	NA	Warm	29	PRCS	0.0762598	0.043029
37	Matthysen_et_al	Parus major	Egg_laying_date	Phenological	Breeding	Recruitment	BE	12	Aves	Antwerp	PrelayingTemperature	Temperature	FirstEggDate	NA	Warm	29	PRCS	0.103157	0.0540631
40	Matthysen_et_al	Parus major	Incubation_time	Phenological	Breeding	Recruitment	BE	12	Aves	Antwerp	IncubTemperature	Temperature	IncubTime	NA	Warm	29	PRCS	0.0731387	0.0456947
41	Matthysen_et_al	Parus major	Develop._time	Phenological	Development	Recruitment	BE	12	Aves	Antwerp	NestingTemperature	Temperature	DevelopTime	NA	Warm	29	PRCS	-0.00806479	0.0498288
43	Matthysen_et_al	Parus major	Nest_time	Phenological	Breeding	Recruitment	BE	12	Aves	Antwerp	LayingT	Temperature	NestTime	NA	Warm	29	PRCS	0.0798803	0.0504106
44	Visser_et_al	Ficedula hypoleuca	Egg_laying_date	Phenological	Breeding	Recruitment	NL	24	Aves	De Hoge Veluwe	NestingTemperature	Temperature	EggLayingDate	NA	Warm	30	PRCS	-0.011129	0.0414678
45	Visser_et_al	Ficedula hypoleuca	Egg_laying_date	Phenological	Breeding	Recruitment	NL	24	Aves	De Hoge Veluwe	FledgingTemperature	Temperature	EggLayingDate	NA	Warm	30	PRCS	0.06	0.0315679
46	Visser_et_al	Ficedula hypoleuca	Egg_laying_date	Phenological	Breeding	Recruitment	NL	24	Aves	De Hoge Veluwe	ArrivalTemperature	Temperature	EggLayingDate	NA	Warm	30	PRCS	0.115389	0.0496716
49	Wilson_et_al	Melospiza melodia	Egg_laying_date	Phenological	Breeding	Reproduction	CA	25	Aves	Mandarte island	MeanSpringTemperature	Temperature	MeanEggLayingDate	NA	Warm	32	PRCS	0.0413984	0.0145783
57	Tarka_et_al	Acrocephalus arundinaceus	Arrival_date	Phenological	Arrival	Reproduction	SE	20	Aves	Kvismaren	SpringOnset	Temperature	MeanArrivalDate	NA	Warm	20	PRCS	0.103027	0.0754783
60	Moeller	Hirundo rustica	IC_interval	Phenological	Breeding	Reproduction	DK	14	Aves	Kraghede	AprAugTemperature	Temperature	InterClutchInterval	NA	Warm	21	PRCS	0.0778176	0.0186371
61	Moeller_1	Hirundo rustica	Arrival_date	Phenological	Arrival	Survival	DK	16	Aves	Kraghede	AprTemperature	Temperature	MeanFemaleArrivalDate	NA	Warm	19	PRCS	0.127018	0.0384278
65	Moeller_et_al_1	Sterna paradisaea	Arrival_date	Phenological	Arrival	Survival	DK	15	Aves	Roskilde Fjord	AprTemperature	Temperature	MeanRingingDate	NA	Warm	62	PRCS	-0.00766035	0.00875243
66	Moeller_et_al_1	Sterna paradisaea	Arrival_date	Phenological	Arrival	Survival	DK	15	Aves	Roskilde Fjord	MayTemperature	Temperature	MeanRingingDate	NA	Warm	62	PRCS	0.00397875	0.00731717
73	Aviles_et_al	Pica pica	Egg_laying_date	Phenological	Breeding	Reproduction	ES	2	Aves	La Calahorra	AprTemperature	Temperature	EggLayingDate	NA	Warm	9	PRCS	0.0639972	0.26977
74	Aviles_et_al	Pica pica	Egg_laying_date	Phenological	Breeding	Reproduction	ES	2	Aves	La Calahorra	FebTemperature	Temperature	EggLayingDate	NA	Warm	9	PRCS	-0.0478395	0.24215
75	Aviles_et_al	Pica pica	Egg_laying_date	Phenological	Breeding	Reproduction	ES	2	Aves	La Calahorra	JanTemperature	Temperature	EggLayingDate	NA	Warm	9	PRCS	0.109032	0.156637
78	Balbontin_et_al_1	Hirundo rustica	BCI	Morphological	NA	Reproduction	ES	5	Aves	Badajoz	FebMarTemperature	Temperature	FemaleBodyCondition	Both	Warm	16	PRCS	-0.000460759	0.049973
82	Ahola_et_al_1	Parus major	Egg_laying_date	Phenological	Breeding	Reproduction	FI	1	Aves	Askainen	PreBreedTemperature	Temperature	MeanEggLayingDate	NA	Warm	54	PRCS	0.0465534	0.011616
83	Ahola_et_al_1	Parus major	Egg_laying_date	Phenological	Breeding	Reproduction	FI	1	Aves	Askainen	BreedingTemperature	Temperature	MeanEggLayingDate	NA	Warm	54	PRCS	0.00361922	0.0084682
86	Thorley&Lord	Cyanistes caeruleus	Egg_laying_date	Phenological	Breeding	Recruitment	UK	23	Aves	Silwood Park	SpringTemperature	Temperature	EggLayingDate	NA	Warm	11	PRCS	-0.00902596	0.206965
88	Aviles_Parejo	Coracias garrulus	Egg_laying_date	Phenological	Breeding	Reproduction	ES	3	Aves	Sierra de Baza	AprTemperature	Temperature	EggLayingDate	NA	Warm	8	PRCS	0.211757	0.165939
92	Aviles_Parejo_1	Otus scops	Egg_laying_date	Phenological	Breeding	Reproduction	ES	4	Aves	Sierra de Baza	AprMayTemperature	Temperature	EggLayingDate	NA	Warm	7	PRCS	0.143911	0.184521
96	Teplitsky_et_al	Larus novaehollandiae scopulinus	Body_mass	Morphological	NA	Recruitment	NZ	22	Aves	Kaikoura	TemperatureAnomaly	Temperature	MaleBodyMass	Mass	Warm	45	PRCS	0.00897185	0.00737685
102	Mihoub_et_al	Falco naumanni	Settlement_date	Phenological	Arrival	Reproduction	FR	13	Aves	Crau Plain	MarAprTemperature	Temperature	MeanSettlementDate	NA	Warm	13	PRCS	-0.0649011	0.0791129
108	Fossoy_et_al	Plectrophenax nivalis	Egg_laying_date	Phenological	Breeding	Reproduction	NO	7	Aves	Adventdalen	SpringTemperature	Temperature	EggLayingDate	NA	Warm	15	PRCS	0.20921	0.139901
109	Fossoy_et_al	Plectrophenax nivalis	Egg_laying_date	Phenological	Breeding	Reproduction	NO	7	Aves	Adventdalen	SummerTemperature	Temperature	EggLayingDate	NA	Warm	15	PRCS	0.0581877	0.0352901
116	Plard_et_al	Capreolus capreolus	Birth_date	Phenological	Breeding	Survival	FR	17	Mammalia	Trois Fontaines	SpringTemperature	Temperature	MedianBirthDate	NA	Warm	27	PRCS	0.0749178	0.0206151
125	Adamik&Kral	Glis glis	Emerge_Date	Phenological	Breeding	NA	CZ	26	Mammalia	Dlouha Loucka	MayTemperature	Temperature	EmergenceDate	NA	Warm	26	PRC	0.111575	0.0550925
169	Adamik&Kral	Glis glis	Emerge_Date	Phenological	Breeding	NA	CZ	26	Mammalia	Dlouha Loucka	AprTemperature	Temperature	EmergenceDate	NA	Warm	26	PRC	0.125068	0.0447382
594	Ahola_et_al	Ficedula hypoleuca	Egg_laying_date	Phenological	Breeding	Recruitment	FI	27	Aves	Askainen	MayTemperature	Temperature	EggLayingDate	NA	Warm	42	PRC	0.0174506	0.0231164
595	Ahola_et_al	Ficedula hypoleuca	Egg_laying_date	Phenological	Breeding	Recruitment	FI	27	Aves	Askainen	MarTemperature	Temperature	EggLayingDate	NA	Warm	42	PRC	0.0567725	0.0279721
596	Ahola_et_al	Ficedula hypoleuca	Egg_laying_date	Phenological	Breeding	Recruitment	FI	27	Aves	Askainen	AprTemperature	Temperature	EggLayingDate	NA	Warm	42	PRC	0.0373624	0.016437
562	Bjorklund_et_al	Carduelis citrinella	WingLength	Morphological	NA	NA	ES	28	Aves	La Bofia	WinterTemperature	Temperature	FemaleWingLength	Skeletal	Warm	25	PRC	0.0696154	0.0318511
563	Bjorklund_et_al	Carduelis citrinella	WingLength	Morphological	NA	NA	ES	28	Aves	La Vansa	WinterTemperature	Temperature	FemaleWingLength	Skeletal	Warm	20	PRC	0.108722	0.0437023
564	Bjorklund_et_al	Carduelis citrinella	WingLength	Morphological	NA	NA	ES	28	Aves	La Bofia	WinterTemperature_lag1	Temperature	FemaleWingLength	Skeletal	Warm	24	PRC	0.0861304	0.0330379
565	Bjorklund_et_al	Carduelis citrinella	WingLength	Morphological	NA	NA	ES	28	Aves	La Vansa	WinterTemperature_lag1	Temperature	FemaleWingLength	Skeletal	Warm	19	PRC	0.139649	0.0443331
578	Bjorklund_et_al	Carduelis citrinella	WingLength	Morphological	NA	NA	ES	28	Aves	La Bofia	SummerTemperature	Temperature	FemaleWingLength	Skeletal	Warm	25	PRC	0.0947692	0.075537
579	Bjorklund_et_al	Carduelis citrinella	WingLength	Morphological	NA	NA	ES	28	Aves	La Vansa	SummerTemperature	Temperature	FemaleWingLength	Skeletal	Warm	20	PRC	0.0898496	0.10897
580	Bjorklund_et_al	Carduelis citrinella	WingLength	Morphological	NA	NA	ES	28	Aves	La Bofia	SummerTemperature_lag1	Temperature	FemaleWingLength	Skeletal	Warm	24	PRC	0.13887	0.0773118
581	Bjorklund_et_al	Carduelis citrinella	WingLength	Morphological	NA	NA	ES	28	Aves	La Vansa	SummerTemperature_lag1	Temperature	FemaleWingLength	Skeletal	Warm	19	PRC	0.161228	0.112118
132	Burthe_et_al	Bos taurus	PropWinterBirth	Phenological	Breeding	Recruitment	UK	29	Mammalia	Chillingham	GDD	Temperature	ProportionWinterBirths	NA	Warm	57	PRC	0.00624219	0.00724282
155	Chamaille-Jammes_et_al	Lacerta vivipara	BodySize	Morphological	NA	Reproduction	FR	30	Reptilia	CHA, Mont-Lozere	MayTemperature	Temperature	Yearling_SVL	Mass	Cold	12	PRC	0.313162	0.171622
156	Chamaille-Jammes_et_al	Lacerta vivipara	BodySize	Morphological	NA	Reproduction	FR	30	Reptilia	CHA, Mont-Lozere	JunTemperature	Temperature	Yearling_SVL	Mass	Cold	12	PRC	0.0752742	0.101461
157	Chamaille-Jammes_et_al	Lacerta vivipara	BodySize	Morphological	NA	Reproduction	FR	30	Reptilia	CHA, Mont-Lozere	PrevAugTemperature	Temperature	Yearling_SVL	Mass	Cold	12	PRC	0.341285	0.0732593
158	Chamaille-Jammes_et_al	Lacerta vivipara	BodySize	Morphological	NA	Reproduction	FR	30	Reptilia	ERM, Mont-Lozere	MayTemperature	Temperature	Yearling_SVL	Mass	Cold	12	PRC	0.313162	0.171622
161	Chamaille-Jammes_et_al	Lacerta vivipara	BodySize	Morphological	NA	Reproduction	FR	30	Reptilia	PIM, Mont-Lozere	MayTemperature	Temperature	Yearling_SVL	Mass	Cold	14	PRC	0.0853628	0.10779
162	Chamaille-Jammes_et_al	Lacerta vivipara	BodySize	Morphological	NA	Reproduction	FR	30	Reptilia	PIM, Mont-Lozere	JunTemperature	Temperature	Yearling_SVL	Mass	Cold	14	PRC	0.10263	0.0817277
163	Chamaille-Jammes_et_al	Lacerta vivipara	BodySize	Morphological	NA	Reproduction	FR	30	Reptilia	PIM, Mont-Lozere	PrevAugTemperature	Temperature	Yearling_SVL	Mass	Cold	14	PRC	0.00316781	0.0803268
164	Chamaille-Jammes_et_al	Lacerta vivipara	BodySize	Morphological	NA	Reproduction	FR	30	Reptilia	ZDE, Mont-Lozere	MayTemperature	Temperature	Yearling_SVL	Mass	Cold	16	PRC	0.106766	0.0820498
165	Chamaille-Jammes_et_al	Lacerta vivipara	BodySize	Morphological	NA	Reproduction	FR	30	Reptilia	ZDE, Mont-Lozere	JunTemperature	Temperature	Yearling_SVL	Mass	Cold	16	PRC	0.135907	0.0631828
166	Chamaille-Jammes_et_al	Lacerta vivipara	BodySize	Morphological	NA	Reproduction	FR	30	Reptilia	ZDE, Mont-Lozere	PrevAugTemperature	Temperature	Yearling_SVL	Mass	Cold	16	PRC	0.00474597	0.0613875
159	Chamaille-Jammes_et_al	Lacerta vivipara	BodySize	Morphological	NA	Reproduction	FR	30	Reptilia	ERM, Mont-Lozere	JunTemperature	Temperature	Yearling_SVL	Mass	Cold	12	PRC	0.0752742	0.101461
160	Chamaille-Jammes_et_al	Lacerta vivipara	BodySize	Morphological	NA	Reproduction	FR	30	Reptilia	ERM, Mont-Lozere	PrevAugTemperature	Temperature	Yearling_SVL	Mass	Cold	12	PRC	0.341285	0.0732593
558	Dehnhard_et_al	Eudyptes chrysocome chrysocome	Body_mass	Morphological	NA	NA	FK	31	Aves	New Island	SeaSurfaceTemperature	Temperature	FemaleBodyMass	Mass	Warm	8	PRC	-0.0146642	0.0358257
171	Dingemanse&Kalkman	Aeshna cyanea	FlightDate	Phenological	Breeding	NA	NL	32	Insecta	The Netherlands	PrevSpringTemperature	Temperature	MedianFlightDate	NA	Cold	10	PRC	0.172485	0.0493709
172	Dingemanse&Kalkman	Aeshna cyanea	FlightDate	Phenological	Breeding	NA	NL	32	Insecta	The Netherlands	PrevSummerTemperature	Temperature	MedianFlightDate	NA	Cold	10	PRC	-0.0434527	0.0772918
173	Dingemanse&Kalkman	Aeshna cyanea	FlightDate	Phenological	Breeding	NA	NL	32	Insecta	The Netherlands	PrevWinterTemperature	Temperature	MedianFlightDate	NA	Cold	10	PRC	0.0601818	0.117142
174	Dingemanse&Kalkman	Aeshna cyanea	FlightDate	Phenological	Breeding	NA	NL	32	Insecta	The Netherlands	SpringTemperature	Temperature	MedianFlightDate	NA	Cold	10	PRC	0.113939	0.0572264
175	Dingemanse&Kalkman	Aeshna cyanea	FlightDate	Phenological	Breeding	NA	NL	32	Insecta	The Netherlands	SummerTemperature	Temperature	MedianFlightDate	NA	Cold	10	PRC	0.0608414	0.0306603
4929	Doi	Orthetrum albistylum speciosum	FlightDate	Phenological	Breeding	NA	JP	33	Insecta	582	SpringTemperature	Temperature	FirstAppearanceDate	NA	Cold	53	PRC	0.0217814	0.0063081
4930	Doi	Orthetrum albistylum speciosum	FlightDate	Phenological	Breeding	NA	JP	33	Insecta	597	SpringTemperature	Temperature	FirstAppearanceDate	NA	Cold	53	PRC	0.0102591	0.00676398
4931	Doi	Orthetrum albistylum speciosum	FlightDate	Phenological	Breeding	NA	JP	33	Insecta	598	SpringTemperature	Temperature	FirstAppearanceDate	NA	Cold	51	PRC	0.00878952	0.00794025
4932	Doi	Orthetrum albistylum speciosum	FlightDate	Phenological	Breeding	NA	JP	33	Insecta	600	SpringTemperature	Temperature	FirstAppearanceDate	NA	Cold	53	PRC	0.0153551	0.00625256
4933	Doi	Orthetrum albistylum speciosum	FlightDate	Phenological	Breeding	NA	JP	33	Insecta	602	SpringTemperature	Temperature	FirstAppearanceDate	NA	Cold	53	PRC	0.0178009	0.00628255
4934	Doi	Orthetrum albistylum speciosum	FlightDate	Phenological	Breeding	NA	JP	33	Insecta	605	SpringTemperature	Temperature	FirstAppearanceDate	NA	Cold	53	PRC	0.022448	0.00621665
4935	Doi	Orthetrum albistylum speciosum	FlightDate	Phenological	Breeding	NA	JP	33	Insecta	607	SpringTemperature	Temperature	FirstAppearanceDate	NA	Cold	53	PRC	0.0216336	0.00659006
4936	Doi	Orthetrum albistylum speciosum	FlightDate	Phenological	Breeding	NA	JP	33	Insecta	610	SpringTemperature	Temperature	FirstAppearanceDate	NA	Cold	53	PRC	0.0150701	0.00693808
4937	Doi	Orthetrum albistylum speciosum	FlightDate	Phenological	Breeding	NA	JP	33	Insecta	612	SpringTemperature	Temperature	FirstAppearanceDate	NA	Cold	53	PRC	0.0189647	0.00715113
4938	Doi	Orthetrum albistylum speciosum	FlightDate	Phenological	Breeding	NA	JP	33	Insecta	615	SpringTemperature	Temperature	FirstAppearanceDate	NA	Cold	53	PRC	0.0300462	0.00633435
4939	Doi	Orthetrum albistylum speciosum	FlightDate	Phenological	Breeding	NA	JP	33	Insecta	616	SpringTemperature	Temperature	FirstAppearanceDate	NA	Cold	53	PRC	0.0209509	0.00632064
4940	Doi	Orthetrum albistylum speciosum	FlightDate	Phenological	Breeding	NA	JP	33	Insecta	617	SpringTemperature	Temperature	FirstAppearanceDate	NA	Cold	53	PRC	0.0210127	0.00776971
4941	Doi	Orthetrum albistylum speciosum	FlightDate	Phenological	Breeding	NA	JP	33	Insecta	618	SpringTemperature	Temperature	FirstAppearanceDate	NA	Cold	52	PRC	0.0222465	0.00675288
4942	Doi	Orthetrum albistylum speciosum	FlightDate	Phenological	Breeding	NA	JP	33	Insecta	626	SpringTemperature	Temperature	FirstAppearanceDate	NA	Cold	53	PRC	0.0300731	0.0060862
4943	Doi	Orthetrum albistylum speciosum	FlightDate	Phenological	Breeding	NA	JP	33	Insecta	629	SpringTemperature	Temperature	FirstAppearanceDate	NA	Cold	53	PRC	0.0119416	0.00697287
4944	Doi	Orthetrum albistylum speciosum	FlightDate	Phenological	Breeding	NA	JP	33	Insecta	631	SpringTemperature	Temperature	FirstAppearanceDate	NA	Cold	53	PRC	0.0207252	0.0063572
4945	Doi	Orthetrum albistylum speciosum	FlightDate	Phenological	Breeding	NA	JP	33	Insecta	632	SpringTemperature	Temperature	FirstAppearanceDate	NA	Cold	53	PRC	0.0293098	0.00594392
4946	Doi	Orthetrum albistylum speciosum	FlightDate	Phenological	Breeding	NA	JP	33	Insecta	636	SpringTemperature	Temperature	FirstAppearanceDate	NA	Cold	53	PRC	0.0316105	0.00602937
4947	Doi	Orthetrum albistylum speciosum	FlightDate	Phenological	Breeding	NA	JP	33	Insecta	637	SpringTemperature	Temperature	FirstAppearanceDate	NA	Cold	53	PRC	0.0159759	0.00664087
4948	Doi	Orthetrum albistylum speciosum	FlightDate	Phenological	Breeding	NA	JP	33	Insecta	638	SpringTemperature	Temperature	FirstAppearanceDate	NA	Cold	53	PRC	0.0338467	0.00575473
4949	Doi	Orthetrum albistylum speciosum	FlightDate	Phenological	Breeding	NA	JP	33	Insecta	648	SpringTemperature	Temperature	FirstAppearanceDate	NA	Cold	53	PRC	0.00308552	0.00864774
4950	Doi	Orthetrum albistylum speciosum	FlightDate	Phenological	Breeding	NA	JP	33	Insecta	651	SpringTemperature	Temperature	FirstAppearanceDate	NA	Cold	53	PRC	0.0312772	0.00602983
4951	Doi	Orthetrum albistylum speciosum	FlightDate	Phenological	Breeding	NA	JP	33	Insecta	654	SpringTemperature	Temperature	FirstAppearanceDate	NA	Cold	53	PRC	0.0232597	0.0059168
4952	Doi	Orthetrum albistylum speciosum	FlightDate	Phenological	Breeding	NA	JP	33	Insecta	675	SpringTemperature	Temperature	FirstAppearanceDate	NA	Cold	53	PRC	0.0275719	0.0281707
4953	Doi	Orthetrum albistylum speciosum	FlightDate	Phenological	Breeding	NA	JP	33	Insecta	740	SpringTemperature	Temperature	FirstAppearanceDate	NA	Cold	53	PRC	0.0116728	0.00606481
4954	Doi	Orthetrum albistylum speciosum	FlightDate	Phenological	Breeding	NA	JP	33	Insecta	741	SpringTemperature	Temperature	FirstAppearanceDate	NA	Cold	53	PRC	0.0172929	0.0060308
4955	Doi	Orthetrum albistylum speciosum	FlightDate	Phenological	Breeding	NA	JP	33	Insecta	744	SpringTemperature	Temperature	FirstAppearanceDate	NA	Cold	53	PRC	0.0241251	0.00637557
4956	Doi	Orthetrum albistylum speciosum	FlightDate	Phenological	Breeding	NA	JP	33	Insecta	746	SpringTemperature	Temperature	FirstAppearanceDate	NA	Cold	53	PRC	0.0191905	0.00633133
4957	Doi	Orthetrum albistylum speciosum	FlightDate	Phenological	Breeding	NA	JP	33	Insecta	747	SpringTemperature	Temperature	FirstAppearanceDate	NA	Cold	53	PRC	0.0145299	0.0066424
4958	Doi	Orthetrum albistylum speciosum	FlightDate	Phenological	Breeding	NA	JP	33	Insecta	750	SpringTemperature	Temperature	FirstAppearanceDate	NA	Cold	53	PRC	0.0180643	0.00661872
4959	Doi	Orthetrum albistylum speciosum	FlightDate	Phenological	Breeding	NA	JP	33	Insecta	755	SpringTemperature	Temperature	FirstAppearanceDate	NA	Cold	53	PRC	0.0155432	0.00578579
4960	Doi	Orthetrum albistylum speciosum	FlightDate	Phenological	Breeding	NA	JP	33	Insecta	759	SpringTemperature	Temperature	FirstAppearanceDate	NA	Cold	53	PRC	0.0264043	0.00623149
4961	Doi	Orthetrum albistylum speciosum	FlightDate	Phenological	Breeding	NA	JP	33	Insecta	761	SpringTemperature	Temperature	FirstAppearanceDate	NA	Cold	53	PRC	0.0213836	0.00622824
4962	Doi	Orthetrum albistylum speciosum	FlightDate	Phenological	Breeding	NA	JP	33	Insecta	765	SpringTemperature	Temperature	FirstAppearanceDate	NA	Cold	53	PRC	0.0418212	0.00633398
4963	Doi	Orthetrum albistylum speciosum	FlightDate	Phenological	Breeding	NA	JP	33	Insecta	768	SpringTemperature	Temperature	FirstAppearanceDate	NA	Cold	53	PRC	0.0515105	0.00611107
4964	Doi	Orthetrum albistylum speciosum	FlightDate	Phenological	Breeding	NA	JP	33	Insecta	770	SpringTemperature	Temperature	FirstAppearanceDate	NA	Cold	53	PRC	0.0277079	0.00653063
4965	Doi	Orthetrum albistylum speciosum	FlightDate	Phenological	Breeding	NA	JP	33	Insecta	776	SpringTemperature	Temperature	FirstAppearanceDate	NA	Cold	53	PRC	0.0106784	0.00595248
4966	Doi	Orthetrum albistylum speciosum	FlightDate	Phenological	Breeding	NA	JP	33	Insecta	778	SpringTemperature	Temperature	FirstAppearanceDate	NA	Cold	53	PRC	0.0159275	0.00597945
4967	Doi	Orthetrum albistylum speciosum	FlightDate	Phenological	Breeding	NA	JP	33	Insecta	780	SpringTemperature	Temperature	FirstAppearanceDate	NA	Cold	52	PRC	0.0228649	0.00641153
4968	Doi	Orthetrum albistylum speciosum	FlightDate	Phenological	Breeding	NA	JP	33	Insecta	800	SpringTemperature	Temperature	FirstAppearanceDate	NA	Cold	53	PRC	0.0209778	0.00570773
4969	Doi	Orthetrum albistylum speciosum	FlightDate	Phenological	Breeding	NA	JP	33	Insecta	807	SpringTemperature	Temperature	FirstAppearanceDate	NA	Cold	53	PRC	0.0316078	0.00544625
4970	Doi	Orthetrum albistylum speciosum	FlightDate	Phenological	Breeding	NA	JP	33	Insecta	813	SpringTemperature	Temperature	FirstAppearanceDate	NA	Cold	53	PRC	0.0193437	0.00556621
4971	Doi	Orthetrum albistylum speciosum	FlightDate	Phenological	Breeding	NA	JP	33	Insecta	817	SpringTemperature	Temperature	FirstAppearanceDate	NA	Cold	53	PRC	0.0196044	0.00563037
4972	Doi	Orthetrum albistylum speciosum	FlightDate	Phenological	Breeding	NA	JP	33	Insecta	830	SpringTemperature	Temperature	FirstAppearanceDate	NA	Cold	53	PRC	0.0268398	0.00568328
4973	Doi	Orthetrum albistylum speciosum	FlightDate	Phenological	Breeding	NA	JP	33	Insecta	843	SpringTemperature	Temperature	FirstAppearanceDate	NA	Cold	43	PRC	0.0229437	0.00755679
4974	Doi	Orthetrum albistylum speciosum	FlightDate	Phenological	Breeding	NA	JP	33	Insecta	887	SpringTemperature	Temperature	FirstAppearanceDate	NA	Cold	53	PRC	0.0286056	0.0057661
4975	Doi	Orthetrum albistylum speciosum	FlightDate	Phenological	Breeding	NA	JP	33	Insecta	891	SpringTemperature	Temperature	FirstAppearanceDate	NA	Cold	53	PRC	0.0450465	0.00562412
4976	Doi	Orthetrum albistylum speciosum	FlightDate	Phenological	Breeding	NA	JP	33	Insecta	895	SpringTemperature	Temperature	FirstAppearanceDate	NA	Cold	53	PRC	0.0280922	0.0055777
4977	Doi	Orthetrum albistylum speciosum	FlightDate	Phenological	Breeding	NA	JP	33	Insecta	582	SummerTemperature	Temperature	FirstAppearanceDate	NA	Cold	53	PRC	0.0208407	0.00671957
4978	Doi	Orthetrum albistylum speciosum	FlightDate	Phenological	Breeding	NA	JP	33	Insecta	597	SummerTemperature	Temperature	FirstAppearanceDate	NA	Cold	53	PRC	0.0116298	0.00736693
4979	Doi	Orthetrum albistylum speciosum	FlightDate	Phenological	Breeding	NA	JP	33	Insecta	598	SummerTemperature	Temperature	FirstAppearanceDate	NA	Cold	51	PRC	0.00775104	0.00746142
4980	Doi	Orthetrum albistylum speciosum	FlightDate	Phenological	Breeding	NA	JP	33	Insecta	600	SummerTemperature	Temperature	FirstAppearanceDate	NA	Cold	53	PRC	0.0173789	0.00652991
4981	Doi	Orthetrum albistylum speciosum	FlightDate	Phenological	Breeding	NA	JP	33	Insecta	602	SummerTemperature	Temperature	FirstAppearanceDate	NA	Cold	53	PRC	0.0187067	0.00680844
4982	Doi	Orthetrum albistylum speciosum	FlightDate	Phenological	Breeding	NA	JP	33	Insecta	605	SummerTemperature	Temperature	FirstAppearanceDate	NA	Cold	53	PRC	0.0218889	0.00661294
4983	Doi	Orthetrum albistylum speciosum	FlightDate	Phenological	Breeding	NA	JP	33	Insecta	607	SummerTemperature	Temperature	FirstAppearanceDate	NA	Cold	53	PRC	0.0203892	0.00693604
4984	Doi	Orthetrum albistylum speciosum	FlightDate	Phenological	Breeding	NA	JP	33	Insecta	610	SummerTemperature	Temperature	FirstAppearanceDate	NA	Cold	53	PRC	0.0175402	0.00635679
4985	Doi	Orthetrum albistylum speciosum	FlightDate	Phenological	Breeding	NA	JP	33	Insecta	612	SummerTemperature	Temperature	FirstAppearanceDate	NA	Cold	53	PRC	0.0152018	0.00655292
4986	Doi	Orthetrum albistylum speciosum	FlightDate	Phenological	Breeding	NA	JP	33	Insecta	615	SummerTemperature	Temperature	FirstAppearanceDate	NA	Cold	53	PRC	0.0246681	0.0074822
4987	Doi	Orthetrum albistylum speciosum	FlightDate	Phenological	Breeding	NA	JP	33	Insecta	616	SummerTemperature	Temperature	FirstAppearanceDate	NA	Cold	53	PRC	0.0223492	0.00513732
4988	Doi	Orthetrum albistylum speciosum	FlightDate	Phenological	Breeding	NA	JP	33	Insecta	617	SummerTemperature	Temperature	FirstAppearanceDate	NA	Cold	53	PRC	0.0243697	0.00528257
4989	Doi	Orthetrum albistylum speciosum	FlightDate	Phenological	Breeding	NA	JP	33	Insecta	618	SummerTemperature	Temperature	FirstAppearanceDate	NA	Cold	53	PRC	0.0240364	0.00704844
4990	Doi	Orthetrum albistylum speciosum	FlightDate	Phenological	Breeding	NA	JP	33	Insecta	626	SummerTemperature	Temperature	FirstAppearanceDate	NA	Cold	53	PRC	0.0292856	0.00783989
4991	Doi	Orthetrum albistylum speciosum	FlightDate	Phenological	Breeding	NA	JP	33	Insecta	629	SummerTemperature	Temperature	FirstAppearanceDate	NA	Cold	53	PRC	0.0129925	0.00801675
4992	Doi	Orthetrum albistylum speciosum	FlightDate	Phenological	Breeding	NA	JP	33	Insecta	631	SummerTemperature	Temperature	FirstAppearanceDate	NA	Cold	53	PRC	0.0244987	0.00669963
4993	Doi	Orthetrum albistylum speciosum	FlightDate	Phenological	Breeding	NA	JP	33	Insecta	632	SummerTemperature	Temperature	FirstAppearanceDate	NA	Cold	53	PRC	0.0302478	0.00651264
4994	Doi	Orthetrum albistylum speciosum	FlightDate	Phenological	Breeding	NA	JP	33	Insecta	636	SummerTemperature	Temperature	FirstAppearanceDate	NA	Cold	53	PRC	0.0298097	0.00645052
4995	Doi	Orthetrum albistylum speciosum	FlightDate	Phenological	Breeding	NA	JP	33	Insecta	637	SummerTemperature	Temperature	FirstAppearanceDate	NA	Cold	53	PRC	0.0186905	0.00584124
4996	Doi	Orthetrum albistylum speciosum	FlightDate	Phenological	Breeding	NA	JP	33	Insecta	638	SummerTemperature	Temperature	FirstAppearanceDate	NA	Cold	53	PRC	0.0308042	0.00612902
4997	Doi	Orthetrum albistylum speciosum	FlightDate	Phenological	Breeding	NA	JP	33	Insecta	648	SummerTemperature	Temperature	FirstAppearanceDate	NA	Cold	53	PRC	0.00741816	0.00703422
4998	Doi	Orthetrum albistylum speciosum	FlightDate	Phenological	Breeding	NA	JP	33	Insecta	651	SummerTemperature	Temperature	FirstAppearanceDate	NA	Cold	53	PRC	0.02831	0.00639222
4999	Doi	Orthetrum albistylum speciosum	FlightDate	Phenological	Breeding	NA	JP	33	Insecta	654	SummerTemperature	Temperature	FirstAppearanceDate	NA	Cold	53	PRC	0.0223539	0.00573309
5000	Doi	Orthetrum albistylum speciosum	FlightDate	Phenological	Breeding	NA	JP	33	Insecta	675	SummerTemperature	Temperature	FirstAppearanceDate	NA	Cold	53	PRC	0.0281541	0.00661233
5001	Doi	Orthetrum albistylum speciosum	FlightDate	Phenological	Breeding	NA	JP	33	Insecta	740	SummerTemperature	Temperature	FirstAppearanceDate	NA	Cold	53	PRC	0.00863839	0.00732132
5002	Doi	Orthetrum albistylum speciosum	FlightDate	Phenological	Breeding	NA	JP	33	Insecta	741	SummerTemperature	Temperature	FirstAppearanceDate	NA	Cold	53	PRC	0.0100387	0.00711042
5003	Doi	Orthetrum albistylum speciosum	FlightDate	Phenological	Breeding	NA	JP	33	Insecta	744	SummerTemperature	Temperature	FirstAppearanceDate	NA	Cold	53	PRC	0.0186045	0.00698996
5004	Doi	Orthetrum albistylum speciosum	FlightDate	Phenological	Breeding	NA	JP	33	Insecta	746	SummerTemperature	Temperature	FirstAppearanceDate	NA	Cold	53	PRC	0.0246573	0.00674809
5005	Doi	Orthetrum albistylum speciosum	FlightDate	Phenological	Breeding	NA	JP	33	Insecta	747	SummerTemperature	Temperature	FirstAppearanceDate	NA	Cold	53	PRC	0.0151078	0.00650574
5006	Doi	Orthetrum albistylum speciosum	FlightDate	Phenological	Breeding	NA	JP	33	Insecta	750	SummerTemperature	Temperature	FirstAppearanceDate	NA	Cold	52	PRC	0.0182219	0.00645196
5007	Doi	Orthetrum albistylum speciosum	FlightDate	Phenological	Breeding	NA	JP	33	Insecta	755	SummerTemperature	Temperature	FirstAppearanceDate	NA	Cold	53	PRC	0.00878622	0.00680791
5008	Doi	Orthetrum albistylum speciosum	FlightDate	Phenological	Breeding	NA	JP	33	Insecta	759	SummerTemperature	Temperature	FirstAppearanceDate	NA	Cold	53	PRC	0.0251008	0.00617281
5009	Doi	Orthetrum albistylum speciosum	FlightDate	Phenological	Breeding	NA	JP	33	Insecta	761	SummerTemperature	Temperature	FirstAppearanceDate	NA	Cold	53	PRC	0.0210127	0.0065582
5010	Doi	Orthetrum albistylum speciosum	FlightDate	Phenological	Breeding	NA	JP	33	Insecta	765	SummerTemperature	Temperature	FirstAppearanceDate	NA	Cold	53	PRC	0.0415471	0.00685494
5011	Doi	Orthetrum albistylum speciosum	FlightDate	Phenological	Breeding	NA	JP	33	Insecta	768	SummerTemperature	Temperature	FirstAppearanceDate	NA	Cold	53	PRC	0.0422916	0.00633462
5012	Doi	Orthetrum albistylum speciosum	FlightDate	Phenological	Breeding	NA	JP	33	Insecta	770	SummerTemperature	Temperature	FirstAppearanceDate	NA	Cold	53	PRC	0.0266919	0.00614976
5013	Doi	Orthetrum albistylum speciosum	FlightDate	Phenological	Breeding	NA	JP	33	Insecta	776	SummerTemperature	Temperature	FirstAppearanceDate	NA	Cold	53	PRC	0.00269849	0.00597602
5014	Doi	Orthetrum albistylum speciosum	FlightDate	Phenological	Breeding	NA	JP	33	Insecta	778	SummerTemperature	Temperature	FirstAppearanceDate	NA	Cold	53	PRC	0.0103908	0.0048979
5015	Doi	Orthetrum albistylum speciosum	FlightDate	Phenological	Breeding	NA	JP	33	Insecta	780	SummerTemperature	Temperature	FirstAppearanceDate	NA	Cold	53	PRC	0.019177	0.00591273
5016	Doi	Orthetrum albistylum speciosum	FlightDate	Phenological	Breeding	NA	JP	33	Insecta	800	SummerTemperature	Temperature	FirstAppearanceDate	NA	Cold	53	PRC	0.0101813	0.00601944
5017	Doi	Orthetrum albistylum speciosum	FlightDate	Phenological	Breeding	NA	JP	33	Insecta	807	SummerTemperature	Temperature	FirstAppearanceDate	NA	Cold	53	PRC	0.0203364	0.0057922
5018	Doi	Orthetrum albistylum speciosum	FlightDate	Phenological	Breeding	NA	JP	33	Insecta	813	SummerTemperature	Temperature	FirstAppearanceDate	NA	Cold	53	PRC	0.0153739	0.00588614
5019	Doi	Orthetrum albistylum speciosum	FlightDate	Phenological	Breeding	NA	JP	33	Insecta	817	SummerTemperature	Temperature	FirstAppearanceDate	NA	Cold	53	PRC	0.0143902	0.00583381
5020	Doi	Orthetrum albistylum speciosum	FlightDate	Phenological	Breeding	NA	JP	33	Insecta	830	SummerTemperature	Temperature	FirstAppearanceDate	NA	Cold	53	PRC	0.0206042	0.00495323
5021	Doi	Orthetrum albistylum speciosum	FlightDate	Phenological	Breeding	NA	JP	33	Insecta	843	SummerTemperature	Temperature	FirstAppearanceDate	NA	Cold	44	PRC	0.0222128	0.00749024
5022	Doi	Orthetrum albistylum speciosum	FlightDate	Phenological	Breeding	NA	JP	33	Insecta	887	SummerTemperature	Temperature	FirstAppearanceDate	NA	Cold	53	PRC	0.0226899	0.0056274
5023	Doi	Orthetrum albistylum speciosum	FlightDate	Phenological	Breeding	NA	JP	33	Insecta	891	SummerTemperature	Temperature	FirstAppearanceDate	NA	Cold	53	PRC	0.0344219	0.00596047
5024	Doi	Orthetrum albistylum speciosum	FlightDate	Phenological	Breeding	NA	JP	33	Insecta	895	SummerTemperature	Temperature	FirstAppearanceDate	NA	Cold	53	PRC	0.0228538	0.00535769
5025	Doi	Orthetrum albistylum speciosum	FlightDate	Phenological	Breeding	NA	JP	33	Insecta	582	AutumnTemperature	Temperature	FirstAppearanceDate	NA	Cold	53	PRC	0.0273155	0.00646258
5026	Doi	Orthetrum albistylum speciosum	FlightDate	Phenological	Breeding	NA	JP	33	Insecta	597	AutumnTemperature	Temperature	FirstAppearanceDate	NA	Cold	53	PRC	0.0174811	0.00686666
5027	Doi	Orthetrum albistylum speciosum	FlightDate	Phenological	Breeding	NA	JP	33	Insecta	598	AutumnTemperature	Temperature	FirstAppearanceDate	NA	Cold	51	PRC	0.0262572	0.0091767
5028	Doi	Orthetrum albistylum speciosum	FlightDate	Phenological	Breeding	NA	JP	33	Insecta	600	AutumnTemperature	Temperature	FirstAppearanceDate	NA	Cold	53	PRC	0.0170134	0.00665274
5029	Doi	Orthetrum albistylum speciosum	FlightDate	Phenological	Breeding	NA	JP	33	Insecta	602	AutumnTemperature	Temperature	FirstAppearanceDate	NA	Cold	53	PRC	0.0243294	0.00650081
5030	Doi	Orthetrum albistylum speciosum	FlightDate	Phenological	Breeding	NA	JP	33	Insecta	605	AutumnTemperature	Temperature	FirstAppearanceDate	NA	Cold	53	PRC	0.0273128	0.00664668
5031	Doi	Orthetrum albistylum speciosum	FlightDate	Phenological	Breeding	NA	JP	33	Insecta	607	AutumnTemperature	Temperature	FirstAppearanceDate	NA	Cold	53	PRC	0.0230017	0.00698053
5032	Doi	Orthetrum albistylum speciosum	FlightDate	Phenological	Breeding	NA	JP	33	Insecta	610	AutumnTemperature	Temperature	FirstAppearanceDate	NA	Cold	53	PRC	0.0175133	0.0076748
5033	Doi	Orthetrum albistylum speciosum	FlightDate	Phenological	Breeding	NA	JP	33	Insecta	612	AutumnTemperature	Temperature	FirstAppearanceDate	NA	Cold	53	PRC	0.0202145	0.0068471
5034	Doi	Orthetrum albistylum speciosum	FlightDate	Phenological	Breeding	NA	JP	33	Insecta	615	AutumnTemperature	Temperature	FirstAppearanceDate	NA	Cold	53	PRC	0.0321749	0.00711316
5035	Doi	Orthetrum albistylum speciosum	FlightDate	Phenological	Breeding	NA	JP	33	Insecta	616	AutumnTemperature	Temperature	FirstAppearanceDate	NA	Cold	53	PRC	0.0265307	0.0064286
5036	Doi	Orthetrum albistylum speciosum	FlightDate	Phenological	Breeding	NA	JP	33	Insecta	617	AutumnTemperature	Temperature	FirstAppearanceDate	NA	Cold	53	PRC	0.0265226	0.0078286
5037	Doi	Orthetrum albistylum speciosum	FlightDate	Phenological	Breeding	NA	JP	33	Insecta	618	AutumnTemperature	Temperature	FirstAppearanceDate	NA	Cold	53	PRC	0.0253615	0.0073896
5038	Doi	Orthetrum albistylum speciosum	FlightDate	Phenological	Breeding	NA	JP	33	Insecta	626	AutumnTemperature	Temperature	FirstAppearanceDate	NA	Cold	53	PRC	0.0317073	0.00651954
5039	Doi	Orthetrum albistylum speciosum	FlightDate	Phenological	Breeding	NA	JP	33	Insecta	629	AutumnTemperature	Temperature	FirstAppearanceDate	NA	Cold	53	PRC	0.0198624	0.00688689
5040	Doi	Orthetrum albistylum speciosum	FlightDate	Phenological	Breeding	NA	JP	33	Insecta	631	AutumnTemperature	Temperature	FirstAppearanceDate	NA	Cold	53	PRC	0.0286647	0.00648454
5041	Doi	Orthetrum albistylum speciosum	FlightDate	Phenological	Breeding	NA	JP	33	Insecta	632	AutumnTemperature	Temperature	FirstAppearanceDate	NA	Cold	53	PRC	0.0325485	0.00690951
5042	Doi	Orthetrum albistylum speciosum	FlightDate	Phenological	Breeding	NA	JP	33	Insecta	636	AutumnTemperature	Temperature	FirstAppearanceDate	NA	Cold	53	PRC	0.0347256	0.00732851
5043	Doi	Orthetrum albistylum speciosum	FlightDate	Phenological	Breeding	NA	JP	33	Insecta	637	AutumnTemperature	Temperature	FirstAppearanceDate	NA	Cold	53	PRC	0.0199269	0.00734734
5044	Doi	Orthetrum albistylum speciosum	FlightDate	Phenological	Breeding	NA	JP	33	Insecta	638	AutumnTemperature	Temperature	FirstAppearanceDate	NA	Cold	53	PRC	0.0348922	0.00674825
5045	Doi	Orthetrum albistylum speciosum	FlightDate	Phenological	Breeding	NA	JP	33	Insecta	648	AutumnTemperature	Temperature	FirstAppearanceDate	NA	Cold	53	PRC	0.0154384	0.00710109
5046	Doi	Orthetrum albistylum speciosum	FlightDate	Phenological	Breeding	NA	JP	33	Insecta	651	AutumnTemperature	Temperature	FirstAppearanceDate	NA	Cold	53	PRC	0.0363981	0.00997787
5047	Doi	Orthetrum albistylum speciosum	FlightDate	Phenological	Breeding	NA	JP	33	Insecta	654	AutumnTemperature	Temperature	FirstAppearanceDate	NA	Cold	53	PRC	0.0263291	0.00650382
5048	Doi	Orthetrum albistylum speciosum	FlightDate	Phenological	Breeding	NA	JP	33	Insecta	675	AutumnTemperature	Temperature	FirstAppearanceDate	NA	Cold	53	PRC	0.032908	0.0326475
5049	Doi	Orthetrum albistylum speciosum	FlightDate	Phenological	Breeding	NA	JP	33	Insecta	740	AutumnTemperature	Temperature	FirstAppearanceDate	NA	Cold	53	PRC	0.0111487	0.00669715
5050	Doi	Orthetrum albistylum speciosum	FlightDate	Phenological	Breeding	NA	JP	33	Insecta	741	AutumnTemperature	Temperature	FirstAppearanceDate	NA	Cold	53	PRC	0.0167446	0.00653538
5051	Doi	Orthetrum albistylum speciosum	FlightDate	Phenological	Breeding	NA	JP	33	Insecta	744	AutumnTemperature	Temperature	FirstAppearanceDate	NA	Cold	53	PRC	0.0242327	0.00644618
5052	Doi	Orthetrum albistylum speciosum	FlightDate	Phenological	Breeding	NA	JP	33	Insecta	746	AutumnTemperature	Temperature	FirstAppearanceDate	NA	Cold	53	PRC	0.0158362	0.00656881
5053	Doi	Orthetrum albistylum speciosum	FlightDate	Phenological	Breeding	NA	JP	33	Insecta	747	AutumnTemperature	Temperature	FirstAppearanceDate	NA	Cold	53	PRC	0.0164947	0.00712002
5054	Doi	Orthetrum albistylum speciosum	FlightDate	Phenological	Breeding	NA	JP	33	Insecta	750	AutumnTemperature	Temperature	FirstAppearanceDate	NA	Cold	53	PRC	0.0166505	0.00713239
5055	Doi	Orthetrum albistylum speciosum	FlightDate	Phenological	Breeding	NA	JP	33	Insecta	755	AutumnTemperature	Temperature	FirstAppearanceDate	NA	Cold	53	PRC	0.0146616	0.00599102
5056	Doi	Orthetrum albistylum speciosum	FlightDate	Phenological	Breeding	NA	JP	33	Insecta	759	AutumnTemperature	Temperature	FirstAppearanceDate	NA	Cold	53	PRC	0.0289792	0.00678845
5057	Doi	Orthetrum albistylum speciosum	FlightDate	Phenological	Breeding	NA	JP	33	Insecta	761	AutumnTemperature	Temperature	FirstAppearanceDate	NA	Cold	53	PRC	0.0240176	0.00685538
5058	Doi	Orthetrum albistylum speciosum	FlightDate	Phenological	Breeding	NA	JP	33	Insecta	765	AutumnTemperature	Temperature	FirstAppearanceDate	NA	Cold	53	PRC	0.0374509	0.00751404
5059	Doi	Orthetrum albistylum speciosum	FlightDate	Phenological	Breeding	NA	JP	33	Insecta	768	AutumnTemperature	Temperature	FirstAppearanceDate	NA	Cold	53	PRC	0.0505187	0.00746624
5060	Doi	Orthetrum albistylum speciosum	FlightDate	Phenological	Breeding	NA	JP	33	Insecta	770	AutumnTemperature	Temperature	FirstAppearanceDate	NA	Cold	53	PRC	0.030401	0.00769372
5061	Doi	Orthetrum albistylum speciosum	FlightDate	Phenological	Breeding	NA	JP	33	Insecta	776	AutumnTemperature	Temperature	FirstAppearanceDate	NA	Cold	53	PRC	0.0137343	0.00643185
5062	Doi	Orthetrum albistylum speciosum	FlightDate	Phenological	Breeding	NA	JP	33	Insecta	778	AutumnTemperature	Temperature	FirstAppearanceDate	NA	Cold	53	PRC	0.0157475	0.00605972
5063	Doi	Orthetrum albistylum speciosum	FlightDate	Phenological	Breeding	NA	JP	33	Insecta	780	AutumnTemperature	Temperature	FirstAppearanceDate	NA	Cold	53	PRC	0.0222814	0.00665441
5064	Doi	Orthetrum albistylum speciosum	FlightDate	Phenological	Breeding	NA	JP	33	Insecta	800	AutumnTemperature	Temperature	FirstAppearanceDate	NA	Cold	53	PRC	0.0184137	0.00709659
5065	Doi	Orthetrum albistylum speciosum	FlightDate	Phenological	Breeding	NA	JP	33	Insecta	807	AutumnTemperature	Temperature	FirstAppearanceDate	NA	Cold	53	PRC	0.0366016	0.00625426
5066	Doi	Orthetrum albistylum speciosum	FlightDate	Phenological	Breeding	NA	JP	33	Insecta	813	AutumnTemperature	Temperature	FirstAppearanceDate	NA	Cold	53	PRC	0.0204806	0.00673494
5067	Doi	Orthetrum albistylum speciosum	FlightDate	Phenological	Breeding	NA	JP	33	Insecta	817	AutumnTemperature	Temperature	FirstAppearanceDate	NA	Cold	53	PRC	0.0221335	0.00666786
5068	Doi	Orthetrum albistylum speciosum	FlightDate	Phenological	Breeding	NA	JP	33	Insecta	830	AutumnTemperature	Temperature	FirstAppearanceDate	NA	Cold	53	PRC	0.0298393	0.00609375
5069	Doi	Orthetrum albistylum speciosum	FlightDate	Phenological	Breeding	NA	JP	33	Insecta	843	AutumnTemperature	Temperature	FirstAppearanceDate	NA	Cold	44	PRC	0.0269238	0.00634095
5070	Doi	Orthetrum albistylum speciosum	FlightDate	Phenological	Breeding	NA	JP	33	Insecta	887	AutumnTemperature	Temperature	FirstAppearanceDate	NA	Cold	53	PRC	0.027294	0.00659003
5071	Doi	Orthetrum albistylum speciosum	FlightDate	Phenological	Breeding	NA	JP	33	Insecta	891	AutumnTemperature	Temperature	FirstAppearanceDate	NA	Cold	53	PRC	0.0407058	0.00697401
5072	Doi	Orthetrum albistylum speciosum	FlightDate	Phenological	Breeding	NA	JP	33	Insecta	895	AutumnTemperature	Temperature	FirstAppearanceDate	NA	Cold	53	PRC	0.0273612	0.00641574
5073	Doi	Orthetrum albistylum speciosum	FlightDate	Phenological	Breeding	NA	JP	33	Insecta	582	WinterTemperature	Temperature	FirstAppearanceDate	NA	Cold	52	PRC	0.0168824	0.00973276
5074	Doi	Orthetrum albistylum speciosum	FlightDate	Phenological	Breeding	NA	JP	33	Insecta	597	WinterTemperature	Temperature	FirstAppearanceDate	NA	Cold	52	PRC	0.00610491	0.0124345
5075	Doi	Orthetrum albistylum speciosum	FlightDate	Phenological	Breeding	NA	JP	33	Insecta	598	WinterTemperature	Temperature	FirstAppearanceDate	NA	Cold	50	PRC	0.00891104	0.0170414
5076	Doi	Orthetrum albistylum speciosum	FlightDate	Phenological	Breeding	NA	JP	33	Insecta	600	WinterTemperature	Temperature	FirstAppearanceDate	NA	Cold	52	PRC	0.0100131	0.00680134
5077	Doi	Orthetrum albistylum speciosum	FlightDate	Phenological	Breeding	NA	JP	33	Insecta	602	WinterTemperature	Temperature	FirstAppearanceDate	NA	Cold	53	PRC	0.0162521	0.0105768
5078	Doi	Orthetrum albistylum speciosum	FlightDate	Phenological	Breeding	NA	JP	33	Insecta	605	WinterTemperature	Temperature	FirstAppearanceDate	NA	Cold	53	PRC	0.0203066	0.0106218
5079	Doi	Orthetrum albistylum speciosum	FlightDate	Phenological	Breeding	NA	JP	33	Insecta	607	WinterTemperature	Temperature	FirstAppearanceDate	NA	Cold	51	PRC	0.0126537	0.00842847
5080	Doi	Orthetrum albistylum speciosum	FlightDate	Phenological	Breeding	NA	JP	33	Insecta	610	WinterTemperature	Temperature	FirstAppearanceDate	NA	Cold	52	PRC	0.0090883	0.00827465
5081	Doi	Orthetrum albistylum speciosum	FlightDate	Phenological	Breeding	NA	JP	33	Insecta	612	WinterTemperature	Temperature	FirstAppearanceDate	NA	Cold	53	PRC	0.0111722	0.0106748
5082	Doi	Orthetrum albistylum speciosum	FlightDate	Phenological	Breeding	NA	JP	33	Insecta	615	WinterTemperature	Temperature	FirstAppearanceDate	NA	Cold	52	PRC	0.0259086	0.0118113
5083	Doi	Orthetrum albistylum speciosum	FlightDate	Phenological	Breeding	NA	JP	33	Insecta	616	WinterTemperature	Temperature	FirstAppearanceDate	NA	Cold	53	PRC	0.0136235	0.0100577
5084	Doi	Orthetrum albistylum speciosum	FlightDate	Phenological	Breeding	NA	JP	33	Insecta	617	WinterTemperature	Temperature	FirstAppearanceDate	NA	Cold	52	PRC	0.0196919	0.00867141
5085	Doi	Orthetrum albistylum speciosum	FlightDate	Phenological	Breeding	NA	JP	33	Insecta	618	WinterTemperature	Temperature	FirstAppearanceDate	NA	Cold	51	PRC	0.0168346	0.00807304
5086	Doi	Orthetrum albistylum speciosum	FlightDate	Phenological	Breeding	NA	JP	33	Insecta	626	WinterTemperature	Temperature	FirstAppearanceDate	NA	Cold	53	PRC	0.0230614	0.0105108
5087	Doi	Orthetrum albistylum speciosum	FlightDate	Phenological	Breeding	NA	JP	33	Insecta	629	WinterTemperature	Temperature	FirstAppearanceDate	NA	Cold	53	PRC	0.00986698	0.0107318
5088	Doi	Orthetrum albistylum speciosum	FlightDate	Phenological	Breeding	NA	JP	33	Insecta	631	WinterTemperature	Temperature	FirstAppearanceDate	NA	Cold	53	PRC	0.014192	0.0106377
5089	Doi	Orthetrum albistylum speciosum	FlightDate	Phenological	Breeding	NA	JP	33	Insecta	632	WinterTemperature	Temperature	FirstAppearanceDate	NA	Cold	53	PRC	0.0211149	0.00767758
5090	Doi	Orthetrum albistylum speciosum	FlightDate	Phenological	Breeding	NA	JP	33	Insecta	636	WinterTemperature	Temperature	FirstAppearanceDate	NA	Cold	53	PRC	0.0242972	0.00741934
5091	Doi	Orthetrum albistylum speciosum	FlightDate	Phenological	Breeding	NA	JP	33	Insecta	637	WinterTemperature	Temperature	FirstAppearanceDate	NA	Cold	50	PRC	0.00345304	0.0113551
5092	Doi	Orthetrum albistylum speciosum	FlightDate	Phenological	Breeding	NA	JP	33	Insecta	638	WinterTemperature	Temperature	FirstAppearanceDate	NA	Cold	53	PRC	0.0274993	0.0106908
5093	Doi	Orthetrum albistylum speciosum	FlightDate	Phenological	Breeding	NA	JP	33	Insecta	648	WinterTemperature	Temperature	FirstAppearanceDate	NA	Cold	53	PRC	0.00811767	0.010895
5094	Doi	Orthetrum albistylum speciosum	FlightDate	Phenological	Breeding	NA	JP	33	Insecta	651	WinterTemperature	Temperature	FirstAppearanceDate	NA	Cold	53	PRC	0.0181737	0.0153449
5095	Doi	Orthetrum albistylum speciosum	FlightDate	Phenological	Breeding	NA	JP	33	Insecta	654	WinterTemperature	Temperature	FirstAppearanceDate	NA	Cold	53	PRC	0.0145487	0.00748351
5096	Doi	Orthetrum albistylum speciosum	FlightDate	Phenological	Breeding	NA	JP	33	Insecta	675	WinterTemperature	Temperature	FirstAppearanceDate	NA	Cold	53	PRC	0.013188	0.0274904
5097	Doi	Orthetrum albistylum speciosum	FlightDate	Phenological	Breeding	NA	JP	33	Insecta	740	WinterTemperature	Temperature	FirstAppearanceDate	NA	Cold	53	PRC	0.00386099	0.012196
5098	Doi	Orthetrum albistylum speciosum	FlightDate	Phenological	Breeding	NA	JP	33	Insecta	741	WinterTemperature	Temperature	FirstAppearanceDate	NA	Cold	53	PRC	0.0107291	0.0116396
5099	Doi	Orthetrum albistylum speciosum	FlightDate	Phenological	Breeding	NA	JP	33	Insecta	744	WinterTemperature	Temperature	FirstAppearanceDate	NA	Cold	52	PRC	0.0109873	0.0110079
5100	Doi	Orthetrum albistylum speciosum	FlightDate	Phenological	Breeding	NA	JP	33	Insecta	746	WinterTemperature	Temperature	FirstAppearanceDate	NA	Cold	53	PRC	0.00272188	0.011619
5101	Doi	Orthetrum albistylum speciosum	FlightDate	Phenological	Breeding	NA	JP	33	Insecta	747	WinterTemperature	Temperature	FirstAppearanceDate	NA	Cold	53	PRC	0.00597887	0.0113551
5102	Doi	Orthetrum albistylum speciosum	FlightDate	Phenological	Breeding	NA	JP	33	Insecta	750	WinterTemperature	Temperature	FirstAppearanceDate	NA	Cold	53	PRC	0.00540773	0.00775768
5103	Doi	Orthetrum albistylum speciosum	FlightDate	Phenological	Breeding	NA	JP	33	Insecta	755	WinterTemperature	Temperature	FirstAppearanceDate	NA	Cold	53	PRC	0.00739029	0.0111874
5104	Doi	Orthetrum albistylum speciosum	FlightDate	Phenological	Breeding	NA	JP	33	Insecta	759	WinterTemperature	Temperature	FirstAppearanceDate	NA	Cold	53	PRC	0.0197597	0.0103381
5105	Doi	Orthetrum albistylum speciosum	FlightDate	Phenological	Breeding	NA	JP	33	Insecta	761	WinterTemperature	Temperature	FirstAppearanceDate	NA	Cold	53	PRC	0.0113304	0.00953868
5106	Doi	Orthetrum albistylum speciosum	FlightDate	Phenological	Breeding	NA	JP	33	Insecta	765	WinterTemperature	Temperature	FirstAppearanceDate	NA	Cold	53	PRC	0.0131326	0.0211446
5107	Doi	Orthetrum albistylum speciosum	FlightDate	Phenological	Breeding	NA	JP	33	Insecta	768	WinterTemperature	Temperature	FirstAppearanceDate	NA	Cold	53	PRC	0.0238466	0.0292005
5108	Doi	Orthetrum albistylum speciosum	FlightDate	Phenological	Breeding	NA	JP	33	Insecta	770	WinterTemperature	Temperature	FirstAppearanceDate	NA	Cold	53	PRC	0.0175466	0.01307
5109	Doi	Orthetrum albistylum speciosum	FlightDate	Phenological	Breeding	NA	JP	33	Insecta	776	WinterTemperature	Temperature	FirstAppearanceDate	NA	Cold	53	PRC	0.00590982	0.0119925
5110	Doi	Orthetrum albistylum speciosum	FlightDate	Phenological	Breeding	NA	JP	33	Insecta	778	WinterTemperature	Temperature	FirstAppearanceDate	NA	Cold	53	PRC	0.00795302	0.00770434
5111	Doi	Orthetrum albistylum speciosum	FlightDate	Phenological	Breeding	NA	JP	33	Insecta	780	WinterTemperature	Temperature	FirstAppearanceDate	NA	Cold	52	PRC	0.0112181	0.0113923
5112	Doi	Orthetrum albistylum speciosum	FlightDate	Phenological	Breeding	NA	JP	33	Insecta	800	WinterTemperature	Temperature	FirstAppearanceDate	NA	Cold	53	PRC	0.00680239	0.0269519
5113	Doi	Orthetrum albistylum speciosum	FlightDate	Phenological	Breeding	NA	JP	33	Insecta	807	WinterTemperature	Temperature	FirstAppearanceDate	NA	Cold	53	PRC	0.0266588	0.010375
5114	Doi	Orthetrum albistylum speciosum	FlightDate	Phenological	Breeding	NA	JP	33	Insecta	813	WinterTemperature	Temperature	FirstAppearanceDate	NA	Cold	53	PRC	0.0144076	0.0102772
5115	Doi	Orthetrum albistylum speciosum	FlightDate	Phenological	Breeding	NA	JP	33	Insecta	817	WinterTemperature	Temperature	FirstAppearanceDate	NA	Cold	53	PRC	0.0188894	0.00774364
5116	Doi	Orthetrum albistylum speciosum	FlightDate	Phenological	Breeding	NA	JP	33	Insecta	830	WinterTemperature	Temperature	FirstAppearanceDate	NA	Cold	53	PRC	0.0237919	0.00765095
5117	Doi	Orthetrum albistylum speciosum	FlightDate	Phenological	Breeding	NA	JP	33	Insecta	843	WinterTemperature	Temperature	FirstAppearanceDate	NA	Cold	43	PRC	0.0302275	0.0102057
5118	Doi	Orthetrum albistylum speciosum	FlightDate	Phenological	Breeding	NA	JP	33	Insecta	887	WinterTemperature	Temperature	FirstAppearanceDate	NA	Cold	53	PRC	0.0185276	0.0101621
5119	Doi	Orthetrum albistylum speciosum	FlightDate	Phenological	Breeding	NA	JP	33	Insecta	891	WinterTemperature	Temperature	FirstAppearanceDate	NA	Cold	53	PRC	0.0165918	0.01625
5120	Doi	Orthetrum albistylum speciosum	FlightDate	Phenological	Breeding	NA	JP	33	Insecta	895	WinterTemperature	Temperature	FirstAppearanceDate	NA	Cold	53	PRC	0.0133588	0.012292
633	Fossoy_et_al	Plectrophenax nivalis	Body_mass	Morphological	NA	Reproduction	NO	7	Aves	Adventdalen	SpringTemperature	Temperature	NestlingBodyMass	Mass	Warm	15	PRC	0.20921	0.139901
634	Fossoy_et_al	Plectrophenax nivalis	Body_mass	Morphological	NA	Reproduction	NO	7	Aves	Adventdalen	SummerTemperature	Temperature	NestlingBodyMass	Mass	Warm	15	PRC	0.0581877	0.0352901
1161	Hassal	Abax parallelepipedus	FlightDate	Phenological	Breeding	NA	UK	34	Insecta	United Kingdom	MeanYearlyTemperature	Temperature	FlightDate5Perc	NA	Cold	51	PRC	0.0200254	0.0072188
1161	Hassal	Abax parallelepipedus	FlightDate	Phenological	Breeding	NA	UK	34	Insecta	United Kingdom	MeanYearlyTemperature	Temperature	FlightDate5Perc	NA	Cold	51	PRC	0.0200254	0.0072188
5404	Kanuscak	Locustella fluviatilis	WingLength	Morphological	NA	NA	SK	37	Aves	Piestany	MeanAprTemperature	Temperature	WingLength	Skeletal	Warm	12	PRC	0.165734	0.132588
5410	Kanuscak	Locustella fluviatilis	WingLength	Morphological	NA	NA	SK	37	Aves	Piestany	MeanMayTemperature	Temperature	WingLength	Skeletal	Warm	12	PRC	0.134266	0.113368
5416	Kanuscak	Locustella fluviatilis	WingLength	Morphological	NA	NA	SK	37	Aves	Piestany	MeanJunTemperature	Temperature	WingLength	Skeletal	Warm	12	PRC	0.143625	0.0411422
5422	Kanuscak	Locustella fluviatilis	WingLength	Morphological	NA	NA	SK	37	Aves	Piestany	MeanJulTemperature	Temperature	WingLength	Skeletal	Warm	12	PRC	-0.0454545	0.139816
5428	Kanuscak	Locustella fluviatilis	WingLength	Morphological	NA	NA	SK	37	Aves	Piestany	MeanAugTemperature	Temperature	WingLength	Skeletal	Warm	12	PRC	-0.0353147	0.0984643
5121	Kharouba_et_al	Anthocharis sara	FlightDate	Phenological	Breeding	NA	CA	38	Insecta	10169DK	LateSpringTemperature	Temperature	MedianCollectionDate	NA	Cold	30	PRC	-0.0365301	0.0328087
5132	Kharouba_et_al	Colias occidentalis	FlightDate	Phenological	Breeding	NA	CA	38	Insecta	1017230	LateSpringTemperature	Temperature	MedianCollectionDate	NA	Cold	21	PRC	0.00184823	0.0349923
5137	Kharouba_et_al	Anthocharis sara	FlightDate	Phenological	Breeding	NA	CA	38	Insecta	1018610	LateSpringTemperature	Temperature	MedianCollectionDate	NA	Cold	23	PRC	-0.020131	0.0324121
5148	Kharouba_et_al	Colias philodice	FlightDate	Phenological	Breeding	NA	CA	38	Insecta	1200560	LateSpringTemperature	Temperature	MedianCollectionDate	NA	Cold	20	PRC	0.0212647	0.0458467
5149	Kharouba_et_al	Pieris angelika	FlightDate	Phenological	Breeding	NA	CA	38	Insecta	2100400	LateSpringTemperature	Temperature	MedianCollectionDate	NA	Cold	22	PRC	-0.0581405	0.0500978
5150	Kharouba_et_al	Colias philodice	FlightDate	Phenological	Breeding	NA	CA	38	Insecta	2101300	LateSpringTemperature	Temperature	MedianCollectionDate	NA	Cold	26	PRC	0.0223526	0.0643932
5151	Kharouba_et_al	Colias palaeno	FlightDate	Phenological	Breeding	NA	CA	38	Insecta	5060600	LateSpringTemperature	Temperature	MedianCollectionDate	NA	Cold	22	PRC	0.0064828	0.0658625
5152	Kharouba_et_al	Colias philodice	FlightDate	Phenological	Breeding	NA	CA	38	Insecta	6100285	LateSpringTemperature	Temperature	MedianCollectionDate	NA	Cold	33	PRC	-0.020944	0.0246839
5157	Kharouba_et_al	Colias philodice	FlightDate	Phenological	Breeding	NA	CA	38	Insecta	6101440	LateSpringTemperature	Temperature	MedianCollectionDate	NA	Cold	24	PRC	0.0102305	0.0307527
5163	Kharouba_et_al	Celastrina ladon	FlightDate	Phenological	Breeding	NA	CA	38	Insecta	6104725	LateSpringTemperature	Temperature	MedianCollectionDate	NA	Cold	27	PRC	-0.0171827	0.0136618
5174	Kharouba_et_al	Celastrina ladon	FlightDate	Phenological	Breeding	NA	CA	38	Insecta	6105976	LateSpringTemperature	Temperature	MedianCollectionDate	NA	Cold	36	PRC	-0.0174383	0.0197727
5186	Kharouba_et_al	Celastrina ladon	FlightDate	Phenological	Breeding	NA	CA	38	Insecta	6106000	LateSpringTemperature	Temperature	MedianCollectionDate	NA	Cold	20	PRC	0.0198494	0.0336838
5194	Kharouba_et_al	Celastrina ladon	FlightDate	Phenological	Breeding	NA	CA	38	Insecta	6106090	LateSpringTemperature	Temperature	MedianCollectionDate	NA	Cold	21	PRC	-0.000408622	0.0234812
5198	Kharouba_et_al	Coenonympha tullia	FlightDate	Phenological	Breeding	NA	CA	38	Insecta	6107247	LateSpringTemperature	Temperature	MedianCollectionDate	NA	Cold	21	PRC	0.0417054	0.0257239
5200	Kharouba_et_al	Colias philodice	FlightDate	Phenological	Breeding	NA	CA	38	Insecta	6126654	LateSpringTemperature	Temperature	MedianCollectionDate	NA	Cold	23	PRC	0	0.0121049
5202	Kharouba_et_al	Pieris rapae	FlightDate	Phenological	Breeding	NA	CA	38	Insecta	6127890	LateSpringTemperature	Temperature	MedianCollectionDate	NA	Cold	30	PRC	-0.00062714	0.000382564
5203	Kharouba_et_al	Ancyloxypha numitor	FlightDate	Phenological	Breeding	NA	CA	38	Insecta	6158350	LateSpringTemperature	Temperature	MedianCollectionDate	NA	Cold	21	PRC	0.0488954	0.0410645
5233	Kharouba_et_al	Colias philodice	FlightDate	Phenological	Breeding	NA	CA	38	Insecta	7024400	LateSpringTemperature	Temperature	MedianCollectionDate	NA	Cold	25	PRC	-0.0147878	0.0247319
5236	Kharouba_et_al	Celastrina ladon	FlightDate	Phenological	Breeding	NA	CA	38	Insecta	7025280	LateSpringTemperature	Temperature	MedianCollectionDate	NA	Cold	21	PRC	0.0210562	0.0474585
5240	Kharouba_et_al	Cercyonis pegala	FlightDate	Phenological	Breeding	NA	CA	38	Insecta	7031360	LateSpringTemperature	Temperature	MedianCollectionDate	NA	Cold	23	PRC	-0.0162673	0.0249314
5251	Kharouba_et_al	Callophrys niphon	FlightDate	Phenological	Breeding	NA	CA	38	Insecta	7034365	LateSpringTemperature	Temperature	MedianCollectionDate	NA	Cold	32	PRC	-0.036124	0.0290915
5269	Kharouba_et_al	Phyciodes cocyta	FlightDate	Phenological	Breeding	NA	CA	38	Insecta	7038835	LateSpringTemperature	Temperature	MedianCollectionDate	NA	Cold	23	PRC	0.0162255	0.0145228
555	Kruuk_et_al	Malurus cyaneus	Body_mass	Morphological	NA	NA	AU	39	Aves	Canberra	ShortTermTemperature	Temperature	ChickBodymass	Mass	Warm	26	PRC	0.0859446	0.0301022
556	Kruuk_et_al	Malurus cyaneus	Body_mass	Morphological	NA	NA	AU	39	Aves	Canberra	LongTermTemperature	Temperature	ChickBodymass	Mass	Warm	26	PRC	-0.0510879	0.0809521
143	Kusano&Inoue	Hynobius tokyoensis	Day_Spawning	Phenological	Breeding	NA	JP	40	Amphibia	Minami-Ohsawa	MeanFebT	Temperature	MeanSpawningDate	NA	Cold	17	PRC	0.0786904	0.0306928
147	Kusano&Inoue	Rhacophorus arboreus	Day_Spawning	Phenological	Breeding	NA	JP	40	Amphibia	Minami-Ohsawa	MeanAprT	Temperature	MeanSpawningDate	NA	Cold	19	PRC	-0.00789474	0.0505923
141	Kusano&Inoue	Hynobius tokyoensis	Day_Spawning	Phenological	Breeding	NA	JP	40	Amphibia	Habu, Hinode-Machi	MeanFebT	Temperature	Day_FirstSpawning	NA	Cold	26	PRC	0.0684702	0.02377
5434	McCoy	Carpodacus purpureus	WingLength	Morphological	NA	NA	USA	41	Aves	Connecticut	AnnualTemperature	Temperature	WingLength	Skeletal	Warm	7	PRC	0.0341416	0.0239273
117	Millar & Herdman	Peromyscus maniculatus	Birth_date	Phenological	Breeding	NA	USA	42	Mammalia	Kananaskis Valley	MeanAprilMayTemperature	Temperature	BirthDate	NA	Warm	19	PRC	-0.107488	0.0451132
126	Moyes_et_al	Cervus elaphus	Birth_date	Phenological	Breeding	Survival	UK	43	Mammalia	Isle of Rum	JulSepGDD	Temperature	BirthDate	NA	Warm	26	PRC	0.0421823	0.0150962
127	Moyes_et_al	Cervus elaphus	Oestrus_Date	Phenological	Breeding	Survival	UK	43	Mammalia	Isle of Rum	FebAprGDD	Temperature	OestrusDate	NA	Warm	26	PRC	0.0470055	0.0170323
131	Moyes_et_al	Cervus elaphus	RutStart_Date	Phenological	Development	Reproduction	UK	43	Mammalia	Isle of Rum	JanSepGDD	Temperature	RutStartDate	NA	Warm	28	PRC	0.037057	0.0161101
121	Ozgul_et_al_1	Marmota flaviventris	Body_mass	Morphological	NA	Survival	USA	44	Mammalia	Rocky Mountain Biological Laboratory	MeanMinAprilTemperature	Temperature	Adult_body_mass_Aug	Mass	Warm	18	PRC	0.269676	0.152941
5398	Reading	Bufo bufo	BCI	Morphological	NA	NA	UK	45	Amphibia	Purbeck Hills	MeanMaxT_PreviousYear	Temperature	FemaleBodyCondition	Both	Cold	23	PRC	0.0670744	0.0192875
5400	Reading	Bufo bufo	BCI	Morphological	NA	NA	UK	45	Amphibia	Purbeck Hills	MeanT_PreviousYear	Temperature	FemaleBodyCondition	Both	Cold	22	PRC	0.056061	0.0191975
5402	Reading	Bufo bufo	BCI	Morphological	NA	NA	UK	45	Amphibia	Purbeck Hills	MinT_PreviousYear	Temperature	FemaleBodyCondition	Both	Cold	22	PRC	0.0411355	0.0182871
118	Reale_et_al	Tamiasciurus hundsonicus	Birth_date	Phenological	Breeding	NA	CA	46	Mammalia	Yukon	ConeAvailability	Temperature	BirthDate	NA	Warm	10	PRC	0.0589019	0.0239146
133	Rughetti & Festa-Bianchet	Rupicapra rupicapra	Body_mass	Morphological	NA	NA	IT	47	Mammalia	Verbano Cusio-Ossola	AprJulTemperature	Temperature	YearlingBodyMaleWeight	Mass	Warm	13	PRC	0.117261	0.035822
135	Rughetti & Festa-Bianchet	Rupicapra rupicapra	Body_mass	Morphological	NA	NA	CH	47	Mammalia	Ticino Canton	AprJulTemperature	Temperature	YearlingBodyMaleWeight	Mass	Warm	17	PRC	0.0703343	0.0302623
637	Sanz_et_al	Ficedula hypoleuca	Egg_laying_date	Phenological	Breeding	Reproduction	ES	48	Aves	La Hiruela	AprTemperature	Temperature	EggLayingDate	NA	Warm	18	PRC	0.0219738	0.085634
638	Sanz_et_al	Ficedula hypoleuca	Egg_laying_date	Phenological	Breeding	Reproduction	ES	48	Aves	La Hiruela	MayTemperature	Temperature	EggLayingDate	NA	Warm	18	PRC	0.16933	0.0738766
639	Sanz_et_al	Ficedula hypoleuca	Egg_laying_date	Phenological	Breeding	Reproduction	ES	48	Aves	La Hiruela	JunTemperature	Temperature	EggLayingDate	NA	Warm	18	PRC	0.145099	0.070941
119	Smith_et_al	Neotoma albigula	Body_mass	Morphological	NA	NA	USA	49	Mammalia	Sevilleta National Wildlife Refuge	MinimumAverageTemperatureWinter	Temperature	BodyMass	Mass	Warm	7	PRC	0.621429	0.141635
167	Smith_et_al	Neotoma albigula	Body_mass	Morphological	NA	NA	USA	49	Mammalia	Sevilleta National Wildlife Refuge	AverageMaximumTemperatureWinter	Temperature	BodyMass	Mass	Warm	7	PRC	0.186429	0.134626
5392	Sparks_et_al	Rana temporaria	Day_Spawning	Phenological	Breeding	NA	PL	50	Amphibia	Turew	JanMarTemperature	Temperature	FirstSpawningDate	NA	Cold	28	PRC	0.053056	0.05265
5393	Sparks_et_al	Rana temporaria	Day_Spawning	Phenological	Breeding	NA	UK	50	Amphibia	Huntingdonshire	JanMarTemperature	Temperature	FirstSpawningDate	NA	Cold	28	PRC	0.0922277	0.0280934
5394	Sparks_et_al	Rana temporaria	Day_Spawning	Phenological	Breeding	NA	UK	50	Amphibia	Kilgetty	NovJanTemperature	Temperature	FirstSpawningDate	NA	Cold	28	PRC	0.0377988	0.0167293
5396	Sparks_et_al	Turdus merula	Egg_laying_date	Phenological	Breeding	NA	PL	50	Aves	Leszno	FebAprTemperature	Temperature	EggLayingDate	NA	Warm	27	PRC	0.0572853	0.0382413
5397	Sparks_et_al	Turdus merula	Egg_laying_date	Phenological	Breeding	NA	UK	50	Aves	EasternEngland	FebAprTemperature	Temperature	EggLayingDate	NA	Warm	27	PRC	0.084595	0.0238442
542	Sparks_et_al_1	Apis mellifera	FlightDate	Phenological	Breeding	NA	PL	51	Insecta	Poznan	SpringTemperature	Temperature	DateFirstCleansingFlight	NA	Cold	25	PRC	0.0746369	0.126336
667	Stefanescu_et_al	Coenonympha pamphilus	FlightDate	Phenological	Breeding	NA	ES	52	Insecta	El Cortalet	MeanYearlyTemperature	Temperature	MeanFlightDate	NA	Cold	14	PRC	-0.0431241	0.0408243
669	Stefanescu_et_al	Coenonympha pamphilus	FlightDate	Phenological	Breeding	NA	ES	52	Insecta	El Cortalet	JanTemperature	Temperature	MeanFlightDate	NA	Cold	14	PRC	-0.0126939	0.073317
670	Stefanescu_et_al	Coenonympha pamphilus	FlightDate	Phenological	Breeding	NA	ES	52	Insecta	El Cortalet	FebTemperature	Temperature	MeanFlightDate	NA	Cold	14	PRC	0.107673	0.0600954
671	Stefanescu_et_al	Coenonympha pamphilus	FlightDate	Phenological	Breeding	NA	ES	52	Insecta	El Cortalet	MarTemperature	Temperature	MeanFlightDate	NA	Cold	14	PRC	0.0580818	0.0603023
672	Stefanescu_et_al	Coenonympha pamphilus	FlightDate	Phenological	Breeding	NA	ES	52	Insecta	El Cortalet	AprTemperature	Temperature	MeanFlightDate	NA	Cold	14	PRC	-0.0191537	0.0760245
673	Stefanescu_et_al	Coenonympha pamphilus	FlightDate	Phenological	Breeding	NA	ES	52	Insecta	El Cortalet	MayTemperature	Temperature	MeanFlightDate	NA	Cold	14	PRC	-0.00795487	0.0760162
674	Stefanescu_et_al	Coenonympha pamphilus	FlightDate	Phenological	Breeding	NA	ES	52	Insecta	El Cortalet	JunTemperature	Temperature	MeanFlightDate	NA	Cold	14	PRC	-0.103047	0.147842
675	Stefanescu_et_al	Coenonympha pamphilus	FlightDate	Phenological	Breeding	NA	ES	52	Insecta	El Cortalet	JulTemperature	Temperature	MeanFlightDate	NA	Cold	14	PRC	-0.256982	0.141542
676	Stefanescu_et_al	Coenonympha pamphilus	FlightDate	Phenological	Breeding	NA	ES	52	Insecta	El Cortalet	AugTemperature	Temperature	MeanFlightDate	NA	Cold	14	PRC	-0.0566714	0.0585085
677	Stefanescu_et_al	Coenonympha pamphilus	FlightDate	Phenological	Breeding	NA	ES	52	Insecta	El Cortalet	SepTemperature	Temperature	MeanFlightDate	NA	Cold	14	PRC	-0.0250776	0.0897131
678	Stefanescu_et_al	Coenonympha pamphilus	FlightDate	Phenological	Breeding	NA	ES	52	Insecta	El Cortalet	OctTemperature	Temperature	MeanFlightDate	NA	Cold	14	PRC	0.0255007	0.0726189
679	Stefanescu_et_al	Coenonympha pamphilus	FlightDate	Phenological	Breeding	NA	ES	52	Insecta	El Cortalet	NovTemperature	Temperature	MeanFlightDate	NA	Cold	14	PRC	-0.120141	0.107565
680	Stefanescu_et_al	Coenonympha pamphilus	FlightDate	Phenological	Breeding	NA	ES	52	Insecta	El Cortalet	DecTemperature	Temperature	MeanFlightDate	NA	Cold	14	PRC	-0.12753	0.0548965
597	Stopher_et_al	Cervus elaphus	Birth_date	Phenological	Breeding	NA	UK	53	Mammalia	Isle of Rum	MaxTemperature	Temperature	BirthDate	NA	Warm	38	PRC	0.0260851	0.00570486
598	Stopher_et_al	Cervus elaphus	Birth_date	Phenological	Breeding	NA	UK	53	Mammalia	Isle of Rum	MinTemperature	Temperature	BirthDate	NA	Warm	38	PRC	0.0210952	0.00659912
5272	Todd_et_al	Ambystoma opacum	Egg_laying_date	Phenological	Breeding	NA	USA	54	Amphibia	Rainbow Bay	BredingSeasonMinTemperature	Temperature	MedianFemaleArrivalDate	NA	Cold	27	PRC	0.0666397	0.095724
5273	Todd_et_al	Ambystoma opacum	Egg_laying_date	Phenological	Breeding	NA	USA	54	Amphibia	Rainbow Bay	PreBreedMinTemperature	Temperature	MedianFemaleArrivalDate	NA	Cold	27	PRC	0.0491453	0.0153673
5274	Todd_et_al	Ambystoma opacum	Egg_laying_date	Phenological	Breeding	NA	USA	54	Amphibia	Rainbow Bay	BredingSeasonMaxTemperature	Temperature	MedianFemaleArrivalDate	NA	Cold	27	PRC	0.0196581	0.0415845
5275	Todd_et_al	Ambystoma opacum	Egg_laying_date	Phenological	Breeding	NA	USA	54	Amphibia	Rainbow Bay	PreBreedMaxTemperature	Temperature	MedianFemaleArrivalDate	NA	Cold	27	PRC	0.0245421	0.0335971
150	Willette_et_al	Trachemys scripta elegans	Body_mass	Morphological	NA	NA	USA	56	Reptilia	Stump Lake, Illinois river	JunAugTemperature	Temperature	BodyMass	Mass	Cold	6	PRC	0.1075	0.0989076
151	Willette_et_al	Trachemys scripta elegans	Body_mass	Morphological	NA	NA	USA	56	Reptilia	Stump Lake, Illinois river	SepAprTemperature	Temperature	BodyMass	Mass	Cold	6	PRC	-0.123463	0.139368
5458	Yom-Tov et al	Turdus merula	Body_mass	Morphological	NA	NA	UK	57	Aves	Wicken fen	MeanMaxAnnualT	Temperature	BodyMass	Mass	Warm	36	PRC	0.0384302	0.01127
5474	Yom-Tov et al	Turdus merula	Body_mass	Morphological	NA	NA	UK	57	Aves	Treswell Wood	MeanMaxAnnualT	Temperature	BodyMass	Mass	Warm	31	PRC	0.0419973	0.0189895
5440	YomTov&YomTov	Apodemus speciosus	SkullLength	Morphological	NA	NA	JP	58	Mammalia	Honshu island	MeanMaxAnnualT	Temperature	GreatestLengthSkull	Skeletal	Warm	31	PRC	-0.0155534	0.00804588
5444	YomTov&YomTov	Apodemus speciosus	SkullLength	Morphological	NA	NA	JP	58	Mammalia	Honshu island	MeanMinAnnualT	Temperature	GreatestLengthSkull	Skeletal	Warm	31	PRC	0.00667551	0.00763002
47	Visser_et_al	Ficedula hypoleuca	Egg_laying_date	Phenological	Breeding	Recruitment	NL	24	Aves	De Hoge Veluwe	SumNestingPrecipitation	Precipitation	EggLayingDate	NA	Warm	30	PRCS	-0.00767754	0.021684
48	Visser_et_al	Ficedula hypoleuca	Egg_laying_date	Phenological	Breeding	Recruitment	NL	24	Aves	De Hoge Veluwe	SumFledgingPrecipiation	Precipitation	EggLayingDate	NA	Warm	30	PRCS	0.00668303	0.0304844
53	Wilson_et_al	Melospiza melodia	Egg_laying_date	Phenological	Breeding	Reproduction	CA	25	Aves	Mandarte island	MeanMonthlySpringPrecipitation	Precipitation	MeanEggLayingDate	NA	Warm	32	PRCS	0.00203217	0.00466921
67	Moeller_et_al_1	Sterna paradisaea	Arrival_date	Phenological	Arrival	Survival	DK	15	Aves	Roskilde Fjord	SumAprPrecipitation	Precipitation	MeanRingingDate	NA	Warm	62	PRCS	-0.00157515	0.00424058
68	Moeller_et_al_1	Sterna paradisaea	Arrival_date	Phenological	Arrival	Survival	DK	15	Aves	Roskilde Fjord	SumMayPrecipitation	Precipitation	MeanRingingDate	NA	Warm	62	PRCS	0.00121237	0.00376329
89	Aviles_Parejo	Coracias garrulus	Egg_laying_date	Phenological	Breeding	Reproduction	ES	3	Aves	Sierra de Baza	SumAprPrecipitation	Precipitation	EggLayingDate	NA	Warm	8	PRCS	-0.136347	0.118919
93	Aviles_Parejo_1	Otus scops	Egg_laying_date	Phenological	Breeding	Reproduction	ES	4	Aves	Sierra de Baza	MeanMonthly_AprMayPrecipitation	Precipitation	EggLayingDate	NA	Warm	7	PRCS	-0.104411	0.122869
104	Tarwater&Beissinger	Forpus passerinus	Egg_laying_date	Phenological	Breeding	Survival	VE	21	Aves	llanos, Upland site	AnnualRainfall	Precipitation	MeanBreedingDate	NA	Warm	21	PRCS	0.00273544	0.00650034
110	Fossoy_et_al	Plectrophenax nivalis	Egg_laying_date	Phenological	Breeding	Reproduction	NO	7	Aves	Adventdalen	SumAprMayPrecipitation	Precipitation	EggLayingDate	NA	Warm	15	PRCS	0.0438041	0.0248446
111	Fossoy_et_al	Plectrophenax nivalis	Egg_laying_date	Phenological	Breeding	Reproduction	NO	7	Aves	Adventdalen	SumJunJulPrecipitation	Precipitation	EggLayingDate	NA	Warm	15	PRCS	0.0219879	0.0384279
570	Bjorklund_et_al	Carduelis citrinella	WingLength	Morphological	NA	NA	ES	28	Aves	La Bofia	WinterRainfall	Precipitation	FemaleWingLength	Skeletal	Warm	25	PRC	-0.00373468	0.02918
571	Bjorklund_et_al	Carduelis citrinella	WingLength	Morphological	NA	NA	ES	28	Aves	La Vansa	WinterRainfall	Precipitation	FemaleWingLength	Skeletal	Warm	20	PRC	0.00171195	0.0442173
572	Bjorklund_et_al	Carduelis citrinella	WingLength	Morphological	NA	NA	ES	28	Aves	La Bofia	WinterRainfall_lag1	Precipitation	FemaleWingLength	Skeletal	Warm	24	PRC	-0.0127898	0.0312088
573	Bjorklund_et_al	Carduelis citrinella	WingLength	Morphological	NA	NA	ES	28	Aves	La Vansa	WinterRainfall_lag1	Precipitation	FemaleWingLength	Skeletal	Warm	19	PRC	-0.0120103	0.0483495
586	Bjorklund_et_al	Carduelis citrinella	WingLength	Morphological	NA	NA	ES	28	Aves	La Bofia	SummerRainfall	Precipitation	FemaleWingLength	Skeletal	Warm	25	PRC	0.019592	0.0337016
587	Bjorklund_et_al	Carduelis citrinella	WingLength	Morphological	NA	NA	ES	28	Aves	La Vansa	SummerRainfall	Precipitation	FemaleWingLength	Skeletal	Warm	20	PRC	0.0162604	0.0493552
588	Bjorklund_et_al	Carduelis citrinella	WingLength	Morphological	NA	NA	ES	28	Aves	La Bofia	SummerRainfall_lag1	Precipitation	FemaleWingLength	Skeletal	Warm	24	PRC	0.00711137	0.0357903
589	Bjorklund_et_al	Carduelis citrinella	WingLength	Morphological	NA	NA	ES	28	Aves	La Vansa	SummerRainfall_lag1	Precipitation	FemaleWingLength	Skeletal	Warm	19	PRC	-0.00449345	0.053214
635	Fossoy_et_al	Plectrophenax nivalis	Body_mass	Morphological	NA	Reproduction	NO	7	Aves	Adventdalen	SpringPrecipitation	Precipitation	NestlingBodyMass	Mass	Warm	15	PRC	0.0477599	0.0261959
636	Fossoy_et_al	Plectrophenax nivalis	Body_mass	Morphological	NA	Reproduction	NO	7	Aves	Adventdalen	SummerPrecipitation	Precipitation	NestlingBodyMass	Mass	Warm	15	PRC	0.0167334	0.0370825
5271	Hedrick	Ovis canadensis mexicana	BooneCrocket	Morphological	NA	Recruitment	USA	35	Mammalia	Aravaipa Canyon Wilderness	WinterRainfall	Precipitation	Boone_Crockett_Score	Mass	Warm	36	PRC	-0.0162547	0.00952725
557	Kruuk_et_al	Malurus cyaneus	Body_mass	Morphological	NA	NA	AU	39	Aves	Canberra	ShortTermPrecipitation	Precipitation	ChickBodymass	Mass	Warm	26	PRC	-0.000956757	0.0122545
142	Kusano&Inoue	Hynobius tokyoensis	Day_Spawning	Phenological	Breeding	NA	JP	40	Amphibia	Habu, Hinode-Machi	FebPrecipitation	Precipitation	Day_FirstSpawning	NA	Cold	27	PRC	-0.00988468	0.017308
144	Kusano&Inoue	Hynobius tokyoensis	Day_Spawning	Phenological	Breeding	NA	JP	40	Amphibia	Minami-Ohsawa	FebPrecipitation	Precipitation	MeanSpawningDate	NA	Cold	17	PRC	0.0717896	0.0521898
148	Kusano&Inoue	Rhacophorus arboreus	Day_Spawning	Phenological	Breeding	NA	JP	40	Amphibia	Minami-Ohsawa	AprPrecipitation	Precipitation	MeanSpawningDate	NA	Cold	19	PRC	0.0352132	0.0287673
640	Sanz_et_al	Ficedula hypoleuca	Egg_laying_date	Phenological	Breeding	Reproduction	ES	48	Aves	La Hiruela	AprPrecipitation	Precipitation	EggLayingDate	NA	Warm	18	PRC	-0.0592204	0.0309975
641	Sanz_et_al	Ficedula hypoleuca	Egg_laying_date	Phenological	Breeding	Reproduction	ES	48	Aves	La Hiruela	MayPrecipitation	Precipitation	EggLayingDate	NA	Warm	18	PRC	0.0273564	0.0396165
642	Sanz_et_al	Ficedula hypoleuca	Egg_laying_date	Phenological	Breeding	Reproduction	ES	48	Aves	La Hiruela	JunPrecipitation	Precipitation	EggLayingDate	NA	Warm	18	PRC	0.0318993	0.0819987
168	Smith_et_al	Neotoma albigula	Body_mass	Morphological	NA	NA	USA	49	Mammalia	Sevilleta National Wildlife Refuge	Precipitation	Precipitation	BodyMass	Mass	Warm	7	PRC	-0.0576324	0.062414
668	Stefanescu_et_al	Coenonympha pamphilus	FlightDate	Phenological	Breeding	NA	ES	52	Insecta	El Cortalet	YearlyPrecipitation	Precipitation	MeanFlightDate	NA	Cold	14	PRC	-0.0069243	0.0196792
681	Stefanescu_et_al	Coenonympha pamphilus	FlightDate	Phenological	Breeding	NA	ES	52	Insecta	El Cortalet	JanPrecipitation	Precipitation	MeanFlightDate	NA	Cold	14	PRC	0.0563395	0.0824808
682	Stefanescu_et_al	Coenonympha pamphilus	FlightDate	Phenological	Breeding	NA	ES	52	Insecta	El Cortalet	FebPrecipitation	Precipitation	MeanFlightDate	NA	Cold	14	PRC	-0.0333199	0.0887856
683	Stefanescu_et_al	Coenonympha pamphilus	FlightDate	Phenological	Breeding	NA	ES	52	Insecta	El Cortalet	MarPrecipitation	Precipitation	MeanFlightDate	NA	Cold	14	PRC	-0.00852655	0.101039
684	Stefanescu_et_al	Coenonympha pamphilus	FlightDate	Phenological	Breeding	NA	ES	52	Insecta	El Cortalet	AprPrecipitation	Precipitation	MeanFlightDate	NA	Cold	14	PRC	-0.0106143	0.0610629
685	Stefanescu_et_al	Coenonympha pamphilus	FlightDate	Phenological	Breeding	NA	ES	52	Insecta	El Cortalet	MayPrecipitation	Precipitation	MeanFlightDate	NA	Cold	14	PRC	-0.0254956	0.0471543
686	Stefanescu_et_al	Coenonympha pamphilus	FlightDate	Phenological	Breeding	NA	ES	52	Insecta	El Cortalet	JunPrecipitation	Precipitation	MeanFlightDate	NA	Cold	14	PRC	-0.0414571	0.0512433
687	Stefanescu_et_al	Coenonympha pamphilus	FlightDate	Phenological	Breeding	NA	ES	52	Insecta	El Cortalet	JulPrecipitation	Precipitation	MeanFlightDate	NA	Cold	14	PRC	0.157372	0.0702151
688	Stefanescu_et_al	Coenonympha pamphilus	FlightDate	Phenological	Breeding	NA	ES	52	Insecta	El Cortalet	AugPrecipitation	Precipitation	MeanFlightDate	NA	Cold	14	PRC	-0.00367939	0.0558425
689	Stefanescu_et_al	Coenonympha pamphilus	FlightDate	Phenological	Breeding	NA	ES	52	Insecta	El Cortalet	SepPrecipitation	Precipitation	MeanFlightDate	NA	Cold	14	PRC	-0.00804512	0.0332536
690	Stefanescu_et_al	Coenonympha pamphilus	FlightDate	Phenological	Breeding	NA	ES	52	Insecta	El Cortalet	OctPrecipitation	Precipitation	MeanFlightDate	NA	Cold	14	PRC	0.0409591	0.0634906
691	Stefanescu_et_al	Coenonympha pamphilus	FlightDate	Phenological	Breeding	NA	ES	52	Insecta	El Cortalet	NovPrecipitation	Precipitation	MeanFlightDate	NA	Cold	14	PRC	-0.00579581	0.0642954
692	Stefanescu_et_al	Coenonympha pamphilus	FlightDate	Phenological	Breeding	NA	ES	52	Insecta	El Cortalet	DecPrecipitation	Precipitation	MeanFlightDate	NA	Cold	14	PRC	0.0772662	0.124539
599	Stopher_et_al	Cervus elaphus	Birth_date	Phenological	Breeding	NA	UK	53	Mammalia	Isle of Rum	Rainfall	Precipitation	BirthDate	NA	Warm	38	PRC	0.0012115	0.00209206
5276	Todd_et_al	Ambystoma opacum	Egg_laying_date	Phenological	Breeding	NA	USA	54	Amphibia	Rainbow Bay	BredingSeasonRainfall	Precipitation	MedianFemaleArrivalDate	NA	Cold	27	PRC	-0.0132657	0.0300636
5277	Todd_et_al	Ambystoma opacum	Egg_laying_date	Phenological	Breeding	NA	USA	54	Amphibia	Rainbow Bay	PreBreedRainfall	Precipitation	MedianFemaleArrivalDate	NA	Cold	27	PRC	-0.00857256	0.00666247
137	vanDePol_et_al	Malurus cyaneus	MoultCompl_Date	Phenological	Development	Recruitment	AU	55	Aves	Canberra	AnnualRainfall	Precipitation	WeekMoultCompletion	NA	Warm	22	PRC	-0.0183436	0.00456192
149	Willette_et_al	Trachemys scripta elegans	Body_mass	Morphological	NA	NA	USA	56	Reptilia	Stump Lake, Illinois river	JunAugPrecipitation	Precipitation	BodyMass	Mass	Cold	6	PRC	0.0651417	0.0441776
5459	Yom-Tov et al	Turdus merula	Body_mass	Morphological	NA	NA	UK	57	Aves	Wicken fen	TotalAnnualPrecipitation	Precipitation	BodyMass	Mass	Warm	36	PRC	0.00212571	0.00398295
5475	Yom-Tov et al	Turdus merula	Body_mass	Morphological	NA	NA	UK	57	Aves	Treswell Wood	TotalAnnualPrecipitation	Precipitation	BodyMass	Mass	Warm	31	PRC	-0.000375904	0.00541933
PRC dataset with slopes for condition 2 estimated for the studies reflecting unique combination of the publication identity, location, species and trait
id	Study_Authors	Species	Trait_Categ_det	Trait_Categ	Trait_Cat	Fitness_Categ	Country_code	PaperID	Taxon	Location	CH	CH_Categ	Trait	Morph_type	Blood	Npoints	data	slope	SE_slope
1	Charmantier_et_al	Parus major	Egg_laying_date	Phenological	Breeding	Recruitment	UK	6	Aves	Wytham Woods	TemperatureSum_MarchApril	Temperature	MeanEggLayingDate	NA	Warm	44	PRCS	-0.621942	0.0715302
2	Husby_et_al	Parus major	Egg_laying_date	Phenological	Breeding	Recruitment	NL	10	Aves	De Hoge Veluwe	MeanTemperature_MarchApril	Temperature	EggLayingDate	NA	Warm	34	PRCS	-0.801675	0.0963166
7	Porlier_et_al	Cyanistes caeruleus	Egg_laying_date	Phenological	Breeding	Recruitment	FR	18	Aves	Evergreen-Pirio, Corsica	MeanAprilTemperature	Temperature	MeanEggLayingDate	NA	Warm	31	PRCS	-0.231592	0.15388
8	Porlier_et_al	Cyanistes caeruleus	Egg_laying_date	Phenological	Breeding	Recruitment	FR	18	Aves	Evergeen-Muro, Corsica	MeanJanFebTemperature	Temperature	MeanEggLayingDate	NA	Warm	13	PRCS	-0.524811	0.10668
9	Porlier_et_al	Cyanistes caeruleus	Egg_laying_date	Phenological	Breeding	Recruitment	FR	18	Aves	Deciduous-Muro, Corsica	MeanFebMarchTemperature	Temperature	MeanEggLayingDate	NA	Warm	17	PRCS	-0.348792	0.110393
10	Porlier_et_al	Cyanistes caeruleus	Egg_laying_date	Phenological	Breeding	Recruitment	FR	18	Aves	Deciduous-Rouviere	MeanFebMarchTemperature	Temperature	MeanEggLayingDate	NA	Warm	20	PRCS	-0.485508	0.0644887
15	Goodenough	Ficedula hypoleuca	Egg_laying_date	Phenological	Breeding	Reproduction	UK	9	Aves	Gloucestershire	SpringTemperature	Temperature	MeanEggLayingDate	NA	Warm	15	PRCS	-1.09043	0.368466
29	Reed_et_al	Uria aalge	Egg_laying_date	Phenological	Breeding	Reproduction	USA	19	Aves	Southeast Farallon Island	SeaSurfaceTemperature	Temperature	MeanEggLayingDate	NA	Warm	20	PRCS	0.595838	0.2031
30	Matthysen_et_al	Cyanistes caeruleus	Egg_laying_date	Phenological	Breeding	Recruitment	BE	12	Aves	Antwerp	PrelayingTemperature	Temperature	FirstEggDate	NA	Warm	29	PRCS	-0.483824	0.060239
32	Matthysen_et_al	Cyanistes caeruleus	Date_develop._stage	Phenological	Development	Recruitment	BE	12	Aves	Antwerp	PrelayingTemperature	Temperature	DateLargeNestlingStage	NA	Warm	29	PRCS	-0.358659	0.0563449
33	Matthysen_et_al	Cyanistes caeruleus	Incubation_time	Phenological	Breeding	Recruitment	BE	12	Aves	Antwerp	IncubTemperature	Temperature	IncubTime	NA	Warm	29	PRCS	-0.0943502	0.0755638
34	Matthysen_et_al	Cyanistes caeruleus	Develop._time	Phenological	Development	Recruitment	BE	12	Aves	Antwerp	NestingTemperature	Temperature	DevelopTime	NA	Warm	29	PRCS	-0.0834238	0.0667213
35	Matthysen_et_al	Cyanistes caeruleus	Nest_time	Phenological	Breeding	Recruitment	BE	12	Aves	Antwerp	PrelayingTemperature	Temperature	NestTime	NA	Warm	29	PRCS	0.331439	0.106665
36	Matthysen_et_al	Cyanistes caeruleus	Nest_time	Phenological	Breeding	Recruitment	BE	12	Aves	Antwerp	LayingT	Temperature	NestTime	NA	Warm	29	PRCS	-0.36168	0.0541187
37	Matthysen_et_al	Parus major	Egg_laying_date	Phenological	Breeding	Recruitment	BE	12	Aves	Antwerp	PrelayingTemperature	Temperature	FirstEggDate	NA	Warm	29	PRCS	-0.453106	0.0570958
39	Matthysen_et_al	Parus major	Date_develop._stage	Phenological	Development	Recruitment	BE	12	Aves	Antwerp	PrelayingTemperature	Temperature	DateLargeNestlingStage	NA	Warm	29	PRCS	-0.369574	0.0430016
40	Matthysen_et_al	Parus major	Incubation_time	Phenological	Breeding	Recruitment	BE	12	Aves	Antwerp	IncubTemperature	Temperature	IncubTime	NA	Warm	29	PRCS	-0.0852848	0.0856735
41	Matthysen_et_al	Parus major	Develop._time	Phenological	Development	Recruitment	BE	12	Aves	Antwerp	NestingTemperature	Temperature	DevelopTime	NA	Warm	29	PRCS	-0.114988	0.063063
42	Matthysen_et_al	Parus major	Nest_time	Phenological	Breeding	Recruitment	BE	12	Aves	Antwerp	PrelayingTemperature	Temperature	NestTime	NA	Warm	29	PRCS	0.243047	0.0983262
43	Matthysen_et_al	Parus major	Nest_time	Phenological	Breeding	Recruitment	BE	12	Aves	Antwerp	LayingT	Temperature	NestTime	NA	Warm	29	PRCS	-0.2803	0.0411208
44	Visser_et_al	Ficedula hypoleuca	Egg_laying_date	Phenological	Breeding	Recruitment	NL	24	Aves	De Hoge Veluwe	NestingTemperature	Temperature	EggLayingDate	NA	Warm	30	PRCS	-0.0563503	0.0502181
45	Visser_et_al	Ficedula hypoleuca	Egg_laying_date	Phenological	Breeding	Recruitment	NL	24	Aves	De Hoge Veluwe	FledgingTemperature	Temperature	EggLayingDate	NA	Warm	30	PRCS	-0.034514	0.0629834
46	Visser_et_al	Ficedula hypoleuca	Egg_laying_date	Phenological	Breeding	Recruitment	NL	24	Aves	De Hoge Veluwe	ArrivalTemperature	Temperature	EggLayingDate	NA	Warm	30	PRCS	0.0852643	0.0707751
49	Wilson_et_al	Melospiza melodia	Egg_laying_date	Phenological	Breeding	Reproduction	CA	25	Aves	Mandarte island	MeanSpringTemperature	Temperature	MeanEggLayingDate	NA	Warm	31	PRCS	-0.613399	0.173425
57	Tarka_et_al	Acrocephalus arundinaceus	Arrival_date	Phenological	Arrival	Reproduction	SE	20	Aves	Kvismaren	SpringOnset	Temperature	MeanArrivalDate	NA	Warm	20	PRCS	-0.269261	0.0986275
60	Moeller	Hirundo rustica	IC_interval	Phenological	Breeding	Reproduction	DK	14	Aves	Kraghede	AprAugTemperature	Temperature	InterClutchInterval	NA	Warm	21	PRCS	0.0985723	0.299194
61	Moeller_1	Hirundo rustica	Arrival_date	Phenological	Arrival	Survival	DK	16	Aves	Kraghede	AprTemperature	Temperature	MeanFemaleArrivalDate	NA	Warm	19	PRCS	-0.112789	0.213829
63	Moeller_1	Hirundo rustica	Arrival_date	Phenological	Arrival	Survival	DK	16	Aves	Kraghede	AprTemperature	Temperature	MeanMaleArrivalDate	NA	Warm	19	PRCS	-0.12609	0.195674
65	Moeller_et_al_1	Sterna paradisaea	Arrival_date	Phenological	Arrival	Survival	DK	15	Aves	Roskilde Fjord	AprTemperature	Temperature	MeanRingingDate	NA	Warm	60	PRCS	0.0336383	0.0725403
66	Moeller_et_al_1	Sterna paradisaea	Arrival_date	Phenological	Arrival	Survival	DK	15	Aves	Roskilde Fjord	MayTemperature	Temperature	MeanRingingDate	NA	Warm	60	PRCS	0.0605332	0.0881679
73	Aviles_et_al	Pica pica	Egg_laying_date	Phenological	Breeding	Reproduction	ES	2	Aves	La Calahorra	AprTemperature	Temperature	EggLayingDate	NA	Warm	9	PRCS	-0.169865	0.120755
74	Aviles_et_al	Pica pica	Egg_laying_date	Phenological	Breeding	Reproduction	ES	2	Aves	La Calahorra	FebTemperature	Temperature	EggLayingDate	NA	Warm	9	PRCS	0.293969	0.197672
75	Aviles_et_al	Pica pica	Egg_laying_date	Phenological	Breeding	Reproduction	ES	2	Aves	La Calahorra	JanTemperature	Temperature	EggLayingDate	NA	Warm	9	PRCS	0.0878767	0.387399
82	Ahola_et_al_1	Parus major	Egg_laying_date	Phenological	Breeding	Reproduction	FI	1	Aves	Askainen	PreBreedTemperature	Temperature	MeanEggLayingDate	NA	Warm	54	PRCS	-0.57919	0.0565056
83	Ahola_et_al_1	Parus major	Egg_laying_date	Phenological	Breeding	Reproduction	FI	1	Aves	Askainen	BreedingTemperature	Temperature	MeanEggLayingDate	NA	Warm	54	PRCS	-0.0787958	0.105635
86	Thorley&Lord	Cyanistes caeruleus	Egg_laying_date	Phenological	Breeding	Recruitment	UK	23	Aves	Silwood Park	SpringTemperature	Temperature	EggLayingDate	NA	Warm	11	PRCS	-0.35594	0.0618233
88	Aviles_Parejo	Coracias garrulus	Egg_laying_date	Phenological	Breeding	Reproduction	ES	3	Aves	Sierra de Baza	AprTemperature	Temperature	EggLayingDate	NA	Warm	8	PRCS	-0.449451	0.201589
92	Aviles_Parejo_1	Otus scops	Egg_laying_date	Phenological	Breeding	Reproduction	ES	4	Aves	Sierra de Baza	AprMayTemperature	Temperature	EggLayingDate	NA	Warm	7	PRCS	-0.730007	0.361896
102	Mihoub_et_al	Falco naumanni	Settlement_date	Phenological	Arrival	Reproduction	FR	13	Aves	Crau Plain	MarAprTemperature	Temperature	MeanSettlementDate	NA	Warm	13	PRCS	-0.570228	0.215166
108	Fossoy_et_al	Plectrophenax nivalis	Egg_laying_date	Phenological	Breeding	Reproduction	NO	7	Aves	Adventdalen	SpringTemperature	Temperature	EggLayingDate	NA	Warm	14	PRCS	-0.309911	0.110564
109	Fossoy_et_al	Plectrophenax nivalis	Egg_laying_date	Phenological	Breeding	Reproduction	NO	7	Aves	Adventdalen	SummerTemperature	Temperature	EggLayingDate	NA	Warm	14	PRCS	-0.2356	0.434706
116	Plard_et_al	Capreolus capreolus	Birth_date	Phenological	Breeding	Survival	FR	17	Mammalia	Trois Fontaines	SpringTemperature	Temperature	MedianBirthDate	NA	Warm	27	PRCS	0.106809	0.123656
125	Adamik&Kral	Glis glis	Emerge_Date	Phenological	Breeding	NA	CZ	26	Mammalia	Dlouha Loucka	MayTemperature	Temperature	EmergenceDate	NA	Warm	24	PRC	-0.118476	0.0586471
169	Adamik&Kral	Glis glis	Emerge_Date	Phenological	Breeding	NA	CZ	26	Mammalia	Dlouha Loucka	AprTemperature	Temperature	EmergenceDate	NA	Warm	24	PRC	-0.0327073	0.0836044
594	Ahola_et_al	Ficedula hypoleuca	Egg_laying_date	Phenological	Breeding	Recruitment	FI	27	Aves	Askainen	MayTemperature	Temperature	EggLayingDate	NA	Warm	42	PRC	-0.384588	0.0541269
595	Ahola_et_al	Ficedula hypoleuca	Egg_laying_date	Phenological	Breeding	Recruitment	FI	27	Aves	Askainen	MarTemperature	Temperature	EggLayingDate	NA	Warm	42	PRC	-0.0488884	0.0672433
596	Ahola_et_al	Ficedula hypoleuca	Egg_laying_date	Phenological	Breeding	Recruitment	FI	27	Aves	Askainen	AprTemperature	Temperature	EggLayingDate	NA	Warm	42	PRC	-0.172243	0.109943
132	Burthe_et_al	Bos taurus	PropWinterBirth	Phenological	Breeding	Recruitment	UK	29	Mammalia	Chillingham	GDD	Temperature	ProportionWinterBirths	NA	Warm	57	PRC	0.0131149	0.192611
171	Dingemanse&Kalkman	Aeshna cyanea	FlightDate	Phenological	Breeding	NA	NL	32	Insecta	The Netherlands	PrevSpringTemperature	Temperature	MedianFlightDate	NA	Cold	10	PRC	0.617654	0.587665
172	Dingemanse&Kalkman	Aeshna cyanea	FlightDate	Phenological	Breeding	NA	NL	32	Insecta	The Netherlands	PrevSummerTemperature	Temperature	MedianFlightDate	NA	Cold	10	PRC	0.468599	0.405349
173	Dingemanse&Kalkman	Aeshna cyanea	FlightDate	Phenological	Breeding	NA	NL	32	Insecta	The Netherlands	PrevWinterTemperature	Temperature	MedianFlightDate	NA	Cold	10	PRC	-0.314437	0.184631
174	Dingemanse&Kalkman	Aeshna cyanea	FlightDate	Phenological	Breeding	NA	NL	32	Insecta	The Netherlands	SpringTemperature	Temperature	MedianFlightDate	NA	Cold	10	PRC	-0.900911	0.475992
175	Dingemanse&Kalkman	Aeshna cyanea	FlightDate	Phenological	Breeding	NA	NL	32	Insecta	The Netherlands	SummerTemperature	Temperature	MedianFlightDate	NA	Cold	10	PRC	-0.803438	0.247213
176	Dingemanse&Kalkman	Aeshna grandis	FlightDate	Phenological	Breeding	NA	NL	32	Insecta	The Netherlands	PrevSpringTemperature	Temperature	MedianFlightDate	NA	Cold	10	PRC	-0.0816729	0.497504
177	Dingemanse&Kalkman	Aeshna grandis	FlightDate	Phenological	Breeding	NA	NL	32	Insecta	The Netherlands	PrevSummerTemperature	Temperature	MedianFlightDate	NA	Cold	10	PRC	-0.0402434	0.340913
178	Dingemanse&Kalkman	Aeshna grandis	FlightDate	Phenological	Breeding	NA	NL	32	Insecta	The Netherlands	PrevWinterTemperature	Temperature	MedianFlightDate	NA	Cold	10	PRC	-0.394491	0.133109
179	Dingemanse&Kalkman	Aeshna grandis	FlightDate	Phenological	Breeding	NA	NL	32	Insecta	The Netherlands	SpringTemperature	Temperature	MedianFlightDate	NA	Cold	10	PRC	-0.42595	0.429956
180	Dingemanse&Kalkman	Aeshna grandis	FlightDate	Phenological	Breeding	NA	NL	32	Insecta	The Netherlands	SummerTemperature	Temperature	MedianFlightDate	NA	Cold	10	PRC	-0.887763	0.205095
181	Dingemanse&Kalkman	Aeshna isoceles	FlightDate	Phenological	Breeding	NA	NL	32	Insecta	The Netherlands	PrevSpringTemperature	Temperature	MedianFlightDate	NA	Cold	10	PRC	0.217385	0.508467
182	Dingemanse&Kalkman	Aeshna isoceles	FlightDate	Phenological	Breeding	NA	NL	32	Insecta	The Netherlands	PrevSummerTemperature	Temperature	MedianFlightDate	NA	Cold	10	PRC	-0.0794283	0.287419
183	Dingemanse&Kalkman	Aeshna isoceles	FlightDate	Phenological	Breeding	NA	NL	32	Insecta	The Netherlands	PrevWinterTemperature	Temperature	MedianFlightDate	NA	Cold	10	PRC	-0.0313831	0.300939
184	Dingemanse&Kalkman	Aeshna isoceles	FlightDate	Phenological	Breeding	NA	NL	32	Insecta	The Netherlands	SpringTemperature	Temperature	MedianFlightDate	NA	Cold	10	PRC	-0.0495215	0.524803
185	Dingemanse&Kalkman	Aeshna isoceles	FlightDate	Phenological	Breeding	NA	NL	32	Insecta	The Netherlands	SummerTemperature	Temperature	MedianFlightDate	NA	Cold	10	PRC	0.344681	0.246049
186	Dingemanse&Kalkman	Aeshna juncea	FlightDate	Phenological	Breeding	NA	NL	32	Insecta	The Netherlands	PrevSpringTemperature	Temperature	MedianFlightDate	NA	Cold	10	PRC	1.48573	0.442557
187	Dingemanse&Kalkman	Aeshna juncea	FlightDate	Phenological	Breeding	NA	NL	32	Insecta	The Netherlands	PrevSummerTemperature	Temperature	MedianFlightDate	NA	Cold	10	PRC	-0.278895	0.367563
188	Dingemanse&Kalkman	Aeshna juncea	FlightDate	Phenological	Breeding	NA	NL	32	Insecta	The Netherlands	PrevWinterTemperature	Temperature	MedianFlightDate	NA	Cold	10	PRC	-0.13965	0.272018
189	Dingemanse&Kalkman	Aeshna juncea	FlightDate	Phenological	Breeding	NA	NL	32	Insecta	The Netherlands	SpringTemperature	Temperature	MedianFlightDate	NA	Cold	10	PRC	-1.38179	0.557181
190	Dingemanse&Kalkman	Aeshna juncea	FlightDate	Phenological	Breeding	NA	NL	32	Insecta	The Netherlands	SummerTemperature	Temperature	MedianFlightDate	NA	Cold	10	PRC	-0.350821	0.320431
191	Dingemanse&Kalkman	Aeshna mixta	FlightDate	Phenological	Breeding	NA	NL	32	Insecta	The Netherlands	PrevSpringTemperature	Temperature	MedianFlightDate	NA	Cold	10	PRC	0.409823	0.352775
192	Dingemanse&Kalkman	Aeshna mixta	FlightDate	Phenological	Breeding	NA	NL	32	Insecta	The Netherlands	PrevSummerTemperature	Temperature	MedianFlightDate	NA	Cold	10	PRC	-0.28336	0.243298
193	Dingemanse&Kalkman	Aeshna mixta	FlightDate	Phenological	Breeding	NA	NL	32	Insecta	The Netherlands	PrevWinterTemperature	Temperature	MedianFlightDate	NA	Cold	10	PRC	-0.144948	0.194008
194	Dingemanse&Kalkman	Aeshna mixta	FlightDate	Phenological	Breeding	NA	NL	32	Insecta	The Netherlands	SpringTemperature	Temperature	MedianFlightDate	NA	Cold	10	PRC	-0.142555	0.358039
195	Dingemanse&Kalkman	Aeshna mixta	FlightDate	Phenological	Breeding	NA	NL	32	Insecta	The Netherlands	SummerTemperature	Temperature	MedianFlightDate	NA	Cold	10	PRC	-0.688001	0.416609
196	Dingemanse&Kalkman	Anax imperator	FlightDate	Phenological	Breeding	NA	NL	32	Insecta	The Netherlands	PrevSpringTemperature	Temperature	MedianFlightDate	NA	Cold	10	PRC	-0.70523	0.633153
197	Dingemanse&Kalkman	Anax imperator	FlightDate	Phenological	Breeding	NA	NL	32	Insecta	The Netherlands	PrevSummerTemperature	Temperature	MedianFlightDate	NA	Cold	10	PRC	-0.127514	0.384054
198	Dingemanse&Kalkman	Anax imperator	FlightDate	Phenological	Breeding	NA	NL	32	Insecta	The Netherlands	PrevWinterTemperature	Temperature	MedianFlightDate	NA	Cold	10	PRC	0.116825	0.162916
199	Dingemanse&Kalkman	Anax imperator	FlightDate	Phenological	Breeding	NA	NL	32	Insecta	The Netherlands	SpringTemperature	Temperature	MedianFlightDate	NA	Cold	10	PRC	-0.809078	0.426693
200	Dingemanse&Kalkman	Anax imperator	FlightDate	Phenological	Breeding	NA	NL	32	Insecta	The Netherlands	SummerTemperature	Temperature	MedianFlightDate	NA	Cold	10	PRC	-0.25794	0.235838
201	Dingemanse&Kalkman	Brachytron pratense	FlightDate	Phenological	Breeding	NA	NL	32	Insecta	The Netherlands	PrevSpringTemperature	Temperature	MedianFlightDate	NA	Cold	9	PRC	-1.43267	0.179862
202	Dingemanse&Kalkman	Brachytron pratense	FlightDate	Phenological	Breeding	NA	NL	32	Insecta	The Netherlands	PrevSummerTemperature	Temperature	MedianFlightDate	NA	Cold	9	PRC	-0.732068	0.215123
203	Dingemanse&Kalkman	Brachytron pratense	FlightDate	Phenological	Breeding	NA	NL	32	Insecta	The Netherlands	PrevWinterTemperature	Temperature	MedianFlightDate	NA	Cold	9	PRC	-0.615926	0.250373
204	Dingemanse&Kalkman	Brachytron pratense	FlightDate	Phenological	Breeding	NA	NL	32	Insecta	The Netherlands	SpringTemperature	Temperature	MedianFlightDate	NA	Cold	9	PRC	-0.857244	0.492289
205	Dingemanse&Kalkman	Brachytron pratense	FlightDate	Phenological	Breeding	NA	NL	32	Insecta	The Netherlands	SummerTemperature	Temperature	MedianFlightDate	NA	Cold	9	PRC	0.61877	0.281407
206	Dingemanse&Kalkman	Calopteryx splendens	FlightDate	Phenological	Breeding	NA	NL	32	Insecta	The Netherlands	PrevSpringTemperature	Temperature	MedianFlightDate	NA	Cold	10	PRC	0.429783	0.511616
207	Dingemanse&Kalkman	Calopteryx splendens	FlightDate	Phenological	Breeding	NA	NL	32	Insecta	The Netherlands	PrevSummerTemperature	Temperature	MedianFlightDate	NA	Cold	10	PRC	-0.369036	0.475123
208	Dingemanse&Kalkman	Calopteryx splendens	FlightDate	Phenological	Breeding	NA	NL	32	Insecta	The Netherlands	PrevWinterTemperature	Temperature	MedianFlightDate	NA	Cold	10	PRC	-0.286831	0.237295
209	Dingemanse&Kalkman	Calopteryx splendens	FlightDate	Phenological	Breeding	NA	NL	32	Insecta	The Netherlands	SpringTemperature	Temperature	MedianFlightDate	NA	Cold	10	PRC	-1.3672	0.271495
210	Dingemanse&Kalkman	Calopteryx splendens	FlightDate	Phenological	Breeding	NA	NL	32	Insecta	The Netherlands	SummerTemperature	Temperature	MedianFlightDate	NA	Cold	10	PRC	0.153884	0.298712
211	Dingemanse&Kalkman	Ceriagrion tenellum	FlightDate	Phenological	Breeding	NA	NL	32	Insecta	The Netherlands	PrevSpringTemperature	Temperature	MedianFlightDate	NA	Cold	10	PRC	-0.0405454	0.197308
212	Dingemanse&Kalkman	Ceriagrion tenellum	FlightDate	Phenological	Breeding	NA	NL	32	Insecta	The Netherlands	PrevSummerTemperature	Temperature	MedianFlightDate	NA	Cold	10	PRC	0.116135	0.182552
213	Dingemanse&Kalkman	Ceriagrion tenellum	FlightDate	Phenological	Breeding	NA	NL	32	Insecta	The Netherlands	PrevWinterTemperature	Temperature	MedianFlightDate	NA	Cold	10	PRC	-0.00275262	0.0898443
214	Dingemanse&Kalkman	Ceriagrion tenellum	FlightDate	Phenological	Breeding	NA	NL	32	Insecta	The Netherlands	SpringTemperature	Temperature	MedianFlightDate	NA	Cold	10	PRC	-1.01849	0.206932
215	Dingemanse&Kalkman	Ceriagrion tenellum	FlightDate	Phenological	Breeding	NA	NL	32	Insecta	The Netherlands	SummerTemperature	Temperature	MedianFlightDate	NA	Cold	10	PRC	0.0438322	0.199469
216	Dingemanse&Kalkman	Coenagrion lunulatum	FlightDate	Phenological	Breeding	NA	NL	32	Insecta	The Netherlands	PrevSpringTemperature	Temperature	MedianFlightDate	NA	Cold	10	PRC	-0.540829	0.815718
217	Dingemanse&Kalkman	Coenagrion lunulatum	FlightDate	Phenological	Breeding	NA	NL	32	Insecta	The Netherlands	PrevSummerTemperature	Temperature	MedianFlightDate	NA	Cold	10	PRC	1.25838	0.45963
218	Dingemanse&Kalkman	Coenagrion lunulatum	FlightDate	Phenological	Breeding	NA	NL	32	Insecta	The Netherlands	PrevWinterTemperature	Temperature	MedianFlightDate	NA	Cold	10	PRC	-0.676584	0.16998
219	Dingemanse&Kalkman	Coenagrion lunulatum	FlightDate	Phenological	Breeding	NA	NL	32	Insecta	The Netherlands	SpringTemperature	Temperature	MedianFlightDate	NA	Cold	10	PRC	-1.22078	0.598531
220	Dingemanse&Kalkman	Coenagrion lunulatum	FlightDate	Phenological	Breeding	NA	NL	32	Insecta	The Netherlands	SummerTemperature	Temperature	MedianFlightDate	NA	Cold	10	PRC	-0.747221	0.156461
221	Dingemanse&Kalkman	Coenagrion puella	FlightDate	Phenological	Breeding	NA	NL	32	Insecta	The Netherlands	PrevSpringTemperature	Temperature	MedianFlightDate	NA	Cold	10	PRC	0.126176	0.543066
222	Dingemanse&Kalkman	Coenagrion puella	FlightDate	Phenological	Breeding	NA	NL	32	Insecta	The Netherlands	PrevSummerTemperature	Temperature	MedianFlightDate	NA	Cold	10	PRC	-0.171362	0.18821
223	Dingemanse&Kalkman	Coenagrion puella	FlightDate	Phenological	Breeding	NA	NL	32	Insecta	The Netherlands	PrevWinterTemperature	Temperature	MedianFlightDate	NA	Cold	10	PRC	-0.328719	0.266967
224	Dingemanse&Kalkman	Coenagrion puella	FlightDate	Phenological	Breeding	NA	NL	32	Insecta	The Netherlands	SpringTemperature	Temperature	MedianFlightDate	NA	Cold	10	PRC	-0.619156	0.236868
225	Dingemanse&Kalkman	Coenagrion puella	FlightDate	Phenological	Breeding	NA	NL	32	Insecta	The Netherlands	SummerTemperature	Temperature	MedianFlightDate	NA	Cold	10	PRC	0.119474	0.246066
226	Dingemanse&Kalkman	Coenagrion pulchellum	FlightDate	Phenological	Breeding	NA	NL	32	Insecta	The Netherlands	PrevSpringTemperature	Temperature	MedianFlightDate	NA	Cold	10	PRC	0.510868	0.325016
227	Dingemanse&Kalkman	Coenagrion pulchellum	FlightDate	Phenological	Breeding	NA	NL	32	Insecta	The Netherlands	PrevSummerTemperature	Temperature	MedianFlightDate	NA	Cold	10	PRC	0.102766	0.322858
228	Dingemanse&Kalkman	Coenagrion pulchellum	FlightDate	Phenological	Breeding	NA	NL	32	Insecta	The Netherlands	PrevWinterTemperature	Temperature	MedianFlightDate	NA	Cold	10	PRC	0.0987187	0.223924
229	Dingemanse&Kalkman	Coenagrion pulchellum	FlightDate	Phenological	Breeding	NA	NL	32	Insecta	The Netherlands	SpringTemperature	Temperature	MedianFlightDate	NA	Cold	10	PRC	-0.64635	0.426816
230	Dingemanse&Kalkman	Coenagrion pulchellum	FlightDate	Phenological	Breeding	NA	NL	32	Insecta	The Netherlands	SummerTemperature	Temperature	MedianFlightDate	NA	Cold	10	PRC	0.469831	0.216066
231	Dingemanse&Kalkman	Cordulia aenea	FlightDate	Phenological	Breeding	NA	NL	32	Insecta	The Netherlands	PrevSpringTemperature	Temperature	MedianFlightDate	NA	Cold	9	PRC	-1.02085	0.244365
232	Dingemanse&Kalkman	Cordulia aenea	FlightDate	Phenological	Breeding	NA	NL	32	Insecta	The Netherlands	PrevSummerTemperature	Temperature	MedianFlightDate	NA	Cold	9	PRC	-0.758504	0.158641
233	Dingemanse&Kalkman	Cordulia aenea	FlightDate	Phenological	Breeding	NA	NL	32	Insecta	The Netherlands	PrevWinterTemperature	Temperature	MedianFlightDate	NA	Cold	9	PRC	-0.919243	0.242379
234	Dingemanse&Kalkman	Cordulia aenea	FlightDate	Phenological	Breeding	NA	NL	32	Insecta	The Netherlands	SpringTemperature	Temperature	MedianFlightDate	NA	Cold	9	PRC	-1.08072	0.557018
235	Dingemanse&Kalkman	Cordulia aenea	FlightDate	Phenological	Breeding	NA	NL	32	Insecta	The Netherlands	SummerTemperature	Temperature	MedianFlightDate	NA	Cold	9	PRC	0.981299	0.194208
236	Dingemanse&Kalkman	Enallagma cyathigerum	FlightDate	Phenological	Breeding	NA	NL	32	Insecta	The Netherlands	PrevSpringTemperature	Temperature	MedianFlightDate	NA	Cold	10	PRC	-0.650449	0.77299
237	Dingemanse&Kalkman	Enallagma cyathigerum	FlightDate	Phenological	Breeding	NA	NL	32	Insecta	The Netherlands	PrevSummerTemperature	Temperature	MedianFlightDate	NA	Cold	10	PRC	-0.389231	0.413
238	Dingemanse&Kalkman	Enallagma cyathigerum	FlightDate	Phenological	Breeding	NA	NL	32	Insecta	The Netherlands	PrevWinterTemperature	Temperature	MedianFlightDate	NA	Cold	10	PRC	-0.385074	0.251471
239	Dingemanse&Kalkman	Enallagma cyathigerum	FlightDate	Phenological	Breeding	NA	NL	32	Insecta	The Netherlands	SpringTemperature	Temperature	MedianFlightDate	NA	Cold	10	PRC	-1.52217	0.342608
240	Dingemanse&Kalkman	Enallagma cyathigerum	FlightDate	Phenological	Breeding	NA	NL	32	Insecta	The Netherlands	SummerTemperature	Temperature	MedianFlightDate	NA	Cold	10	PRC	-0.279181	0.382507
241	Dingemanse&Kalkman	Erythromma najas	FlightDate	Phenological	Breeding	NA	NL	32	Insecta	The Netherlands	PrevSpringTemperature	Temperature	MedianFlightDate	NA	Cold	10	PRC	0.722657	0.855315
242	Dingemanse&Kalkman	Erythromma najas	FlightDate	Phenological	Breeding	NA	NL	32	Insecta	The Netherlands	PrevSummerTemperature	Temperature	MedianFlightDate	NA	Cold	10	PRC	0.0516957	0.369723
243	Dingemanse&Kalkman	Erythromma najas	FlightDate	Phenological	Breeding	NA	NL	32	Insecta	The Netherlands	PrevWinterTemperature	Temperature	MedianFlightDate	NA	Cold	10	PRC	0.0815882	0.234305
244	Dingemanse&Kalkman	Erythromma najas	FlightDate	Phenological	Breeding	NA	NL	32	Insecta	The Netherlands	SpringTemperature	Temperature	MedianFlightDate	NA	Cold	10	PRC	-0.62365	0.6389
245	Dingemanse&Kalkman	Erythromma najas	FlightDate	Phenological	Breeding	NA	NL	32	Insecta	The Netherlands	SummerTemperature	Temperature	MedianFlightDate	NA	Cold	10	PRC	0.406439	0.232
246	Dingemanse&Kalkman	Erythromma viridulum	FlightDate	Phenological	Breeding	NA	NL	32	Insecta	The Netherlands	PrevSpringTemperature	Temperature	MedianFlightDate	NA	Cold	10	PRC	1.17029	1.3175
247	Dingemanse&Kalkman	Erythromma viridulum	FlightDate	Phenological	Breeding	NA	NL	32	Insecta	The Netherlands	PrevSummerTemperature	Temperature	MedianFlightDate	NA	Cold	10	PRC	-0.195801	0.368455
248	Dingemanse&Kalkman	Erythromma viridulum	FlightDate	Phenological	Breeding	NA	NL	32	Insecta	The Netherlands	PrevWinterTemperature	Temperature	MedianFlightDate	NA	Cold	10	PRC	-0.481323	0.194533
249	Dingemanse&Kalkman	Erythromma viridulum	FlightDate	Phenological	Breeding	NA	NL	32	Insecta	The Netherlands	SpringTemperature	Temperature	MedianFlightDate	NA	Cold	10	PRC	-0.582174	0.432681
250	Dingemanse&Kalkman	Erythromma viridulum	FlightDate	Phenological	Breeding	NA	NL	32	Insecta	The Netherlands	SummerTemperature	Temperature	MedianFlightDate	NA	Cold	10	PRC	-1.1196	0.31579
251	Dingemanse&Kalkman	Ischnura elegans	FlightDate	Phenological	Breeding	NA	NL	32	Insecta	The Netherlands	PrevSpringTemperature	Temperature	MedianFlightDate	NA	Cold	10	PRC	0.141687	0.628942
252	Dingemanse&Kalkman	Ischnura elegans	FlightDate	Phenological	Breeding	NA	NL	32	Insecta	The Netherlands	PrevSummerTemperature	Temperature	MedianFlightDate	NA	Cold	10	PRC	0.505662	0.36444
253	Dingemanse&Kalkman	Ischnura elegans	FlightDate	Phenological	Breeding	NA	NL	32	Insecta	The Netherlands	PrevWinterTemperature	Temperature	MedianFlightDate	NA	Cold	10	PRC	-0.408348	0.09886
254	Dingemanse&Kalkman	Ischnura elegans	FlightDate	Phenological	Breeding	NA	NL	32	Insecta	The Netherlands	SpringTemperature	Temperature	MedianFlightDate	NA	Cold	10	PRC	-1.69235	0.386412
255	Dingemanse&Kalkman	Ischnura elegans	FlightDate	Phenological	Breeding	NA	NL	32	Insecta	The Netherlands	SummerTemperature	Temperature	MedianFlightDate	NA	Cold	10	PRC	-0.436227	0.139879
256	Dingemanse&Kalkman	Ischnura pumilio	FlightDate	Phenological	Breeding	NA	NL	32	Insecta	The Netherlands	PrevSpringTemperature	Temperature	MedianFlightDate	NA	Cold	10	PRC	-1.84379	0.44523
257	Dingemanse&Kalkman	Ischnura pumilio	FlightDate	Phenological	Breeding	NA	NL	32	Insecta	The Netherlands	PrevSummerTemperature	Temperature	MedianFlightDate	NA	Cold	10	PRC	-0.151001	0.288348
258	Dingemanse&Kalkman	Ischnura pumilio	FlightDate	Phenological	Breeding	NA	NL	32	Insecta	The Netherlands	PrevWinterTemperature	Temperature	MedianFlightDate	NA	Cold	10	PRC	0.102943	0.29362
259	Dingemanse&Kalkman	Ischnura pumilio	FlightDate	Phenological	Breeding	NA	NL	32	Insecta	The Netherlands	SpringTemperature	Temperature	MedianFlightDate	NA	Cold	10	PRC	-1.61883	0.485383
260	Dingemanse&Kalkman	Ischnura pumilio	FlightDate	Phenological	Breeding	NA	NL	32	Insecta	The Netherlands	SummerTemperature	Temperature	MedianFlightDate	NA	Cold	10	PRC	0.0419797	0.305397
261	Dingemanse&Kalkman	Lestes barbarus	FlightDate	Phenological	Breeding	NA	NL	32	Insecta	The Netherlands	PrevSpringTemperature	Temperature	MedianFlightDate	NA	Cold	10	PRC	-0.1521	0.873643
262	Dingemanse&Kalkman	Lestes barbarus	FlightDate	Phenological	Breeding	NA	NL	32	Insecta	The Netherlands	PrevSummerTemperature	Temperature	MedianFlightDate	NA	Cold	10	PRC	0.480783	0.325847
263	Dingemanse&Kalkman	Lestes barbarus	FlightDate	Phenological	Breeding	NA	NL	32	Insecta	The Netherlands	PrevWinterTemperature	Temperature	MedianFlightDate	NA	Cold	10	PRC	-0.420503	0.198521
264	Dingemanse&Kalkman	Lestes barbarus	FlightDate	Phenological	Breeding	NA	NL	32	Insecta	The Netherlands	SpringTemperature	Temperature	MedianFlightDate	NA	Cold	10	PRC	-1.41661	0.51921
265	Dingemanse&Kalkman	Lestes barbarus	FlightDate	Phenological	Breeding	NA	NL	32	Insecta	The Netherlands	SummerTemperature	Temperature	MedianFlightDate	NA	Cold	10	PRC	-0.342038	0.277312
266	Dingemanse&Kalkman	Lestes dryas	FlightDate	Phenological	Breeding	NA	NL	32	Insecta	The Netherlands	PrevSpringTemperature	Temperature	MedianFlightDate	NA	Cold	10	PRC	-0.560488	0.76221
267	Dingemanse&Kalkman	Lestes dryas	FlightDate	Phenological	Breeding	NA	NL	32	Insecta	The Netherlands	PrevSummerTemperature	Temperature	MedianFlightDate	NA	Cold	10	PRC	-0.129509	0.386965
268	Dingemanse&Kalkman	Lestes dryas	FlightDate	Phenological	Breeding	NA	NL	32	Insecta	The Netherlands	PrevWinterTemperature	Temperature	MedianFlightDate	NA	Cold	10	PRC	-0.26494	0.276868
269	Dingemanse&Kalkman	Lestes dryas	FlightDate	Phenological	Breeding	NA	NL	32	Insecta	The Netherlands	SpringTemperature	Temperature	MedianFlightDate	NA	Cold	10	PRC	-1.06895	0.412903
270	Dingemanse&Kalkman	Lestes dryas	FlightDate	Phenological	Breeding	NA	NL	32	Insecta	The Netherlands	SummerTemperature	Temperature	MedianFlightDate	NA	Cold	10	PRC	-0.13881	0.380913
271	Dingemanse&Kalkman	Lestes sponsa	FlightDate	Phenological	Breeding	NA	NL	32	Insecta	The Netherlands	PrevSpringTemperature	Temperature	MedianFlightDate	NA	Cold	10	PRC	-0.204108	0.685527
272	Dingemanse&Kalkman	Lestes sponsa	FlightDate	Phenological	Breeding	NA	NL	32	Insecta	The Netherlands	PrevSummerTemperature	Temperature	MedianFlightDate	NA	Cold	10	PRC	0.0998821	0.263847
273	Dingemanse&Kalkman	Lestes sponsa	FlightDate	Phenological	Breeding	NA	NL	32	Insecta	The Netherlands	PrevWinterTemperature	Temperature	MedianFlightDate	NA	Cold	10	PRC	-0.54438	0.125869
274	Dingemanse&Kalkman	Lestes sponsa	FlightDate	Phenological	Breeding	NA	NL	32	Insecta	The Netherlands	SpringTemperature	Temperature	MedianFlightDate	NA	Cold	10	PRC	-1.16623	0.197263
275	Dingemanse&Kalkman	Lestes sponsa	FlightDate	Phenological	Breeding	NA	NL	32	Insecta	The Netherlands	SummerTemperature	Temperature	MedianFlightDate	NA	Cold	10	PRC	-0.623874	0.227943
276	Dingemanse&Kalkman	Lestes virens	FlightDate	Phenological	Breeding	NA	NL	32	Insecta	The Netherlands	PrevSpringTemperature	Temperature	MedianFlightDate	NA	Cold	10	PRC	0.618999	0.397287
277	Dingemanse&Kalkman	Lestes virens	FlightDate	Phenological	Breeding	NA	NL	32	Insecta	The Netherlands	PrevSummerTemperature	Temperature	MedianFlightDate	NA	Cold	10	PRC	-0.134656	0.459351
278	Dingemanse&Kalkman	Lestes virens	FlightDate	Phenological	Breeding	NA	NL	32	Insecta	The Netherlands	PrevWinterTemperature	Temperature	MedianFlightDate	NA	Cold	10	PRC	-0.57595	0.206734
279	Dingemanse&Kalkman	Lestes virens	FlightDate	Phenological	Breeding	NA	NL	32	Insecta	The Netherlands	SpringTemperature	Temperature	MedianFlightDate	NA	Cold	10	PRC	-1.40433	0.415618
280	Dingemanse&Kalkman	Lestes virens	FlightDate	Phenological	Breeding	NA	NL	32	Insecta	The Netherlands	SummerTemperature	Temperature	MedianFlightDate	NA	Cold	10	PRC	0.524764	0.489255
281	Dingemanse&Kalkman	Lestes viridis	FlightDate	Phenological	Breeding	NA	NL	32	Insecta	The Netherlands	PrevSpringTemperature	Temperature	MedianFlightDate	NA	Cold	10	PRC	-0.0810849	0.69996
282	Dingemanse&Kalkman	Lestes viridis	FlightDate	Phenological	Breeding	NA	NL	32	Insecta	The Netherlands	PrevSummerTemperature	Temperature	MedianFlightDate	NA	Cold	10	PRC	0.0253633	0.434203
283	Dingemanse&Kalkman	Lestes viridis	FlightDate	Phenological	Breeding	NA	NL	32	Insecta	The Netherlands	PrevWinterTemperature	Temperature	MedianFlightDate	NA	Cold	10	PRC	-0.571944	0.222094
284	Dingemanse&Kalkman	Lestes viridis	FlightDate	Phenological	Breeding	NA	NL	32	Insecta	The Netherlands	SpringTemperature	Temperature	MedianFlightDate	NA	Cold	10	PRC	-1.45339	0.700427
285	Dingemanse&Kalkman	Lestes viridis	FlightDate	Phenological	Breeding	NA	NL	32	Insecta	The Netherlands	SummerTemperature	Temperature	MedianFlightDate	NA	Cold	10	PRC	-0.311299	0.565981
286	Dingemanse&Kalkman	Leucorrhinia dubia	FlightDate	Phenological	Breeding	NA	NL	32	Insecta	The Netherlands	PrevSpringTemperature	Temperature	MedianFlightDate	NA	Cold	10	PRC	0.883112	0.7824
287	Dingemanse&Kalkman	Leucorrhinia dubia	FlightDate	Phenological	Breeding	NA	NL	32	Insecta	The Netherlands	PrevSummerTemperature	Temperature	MedianFlightDate	NA	Cold	10	PRC	-0.704213	0.541786
288	Dingemanse&Kalkman	Leucorrhinia dubia	FlightDate	Phenological	Breeding	NA	NL	32	Insecta	The Netherlands	PrevWinterTemperature	Temperature	MedianFlightDate	NA	Cold	10	PRC	-0.829158	0.479528
289	Dingemanse&Kalkman	Leucorrhinia dubia	FlightDate	Phenological	Breeding	NA	NL	32	Insecta	The Netherlands	SpringTemperature	Temperature	MedianFlightDate	NA	Cold	10	PRC	-1.56045	0.460252
290	Dingemanse&Kalkman	Leucorrhinia dubia	FlightDate	Phenological	Breeding	NA	NL	32	Insecta	The Netherlands	SummerTemperature	Temperature	MedianFlightDate	NA	Cold	10	PRC	1.21893	0.402299
291	Dingemanse&Kalkman	Leucorrhinia rubicunda	FlightDate	Phenological	Breeding	NA	NL	32	Insecta	The Netherlands	PrevSpringTemperature	Temperature	MedianFlightDate	NA	Cold	10	PRC	0.807368	0.672021
292	Dingemanse&Kalkman	Leucorrhinia rubicunda	FlightDate	Phenological	Breeding	NA	NL	32	Insecta	The Netherlands	PrevSummerTemperature	Temperature	MedianFlightDate	NA	Cold	10	PRC	-0.319468	0.310517
293	Dingemanse&Kalkman	Leucorrhinia rubicunda	FlightDate	Phenological	Breeding	NA	NL	32	Insecta	The Netherlands	PrevWinterTemperature	Temperature	MedianFlightDate	NA	Cold	10	PRC	-0.62764	0.123209
294	Dingemanse&Kalkman	Leucorrhinia rubicunda	FlightDate	Phenological	Breeding	NA	NL	32	Insecta	The Netherlands	SpringTemperature	Temperature	MedianFlightDate	NA	Cold	10	PRC	-1.1017	0.551502
295	Dingemanse&Kalkman	Leucorrhinia rubicunda	FlightDate	Phenological	Breeding	NA	NL	32	Insecta	The Netherlands	SummerTemperature	Temperature	MedianFlightDate	NA	Cold	10	PRC	-0.133393	0.487738
296	Dingemanse&Kalkman	Libellula depressa	FlightDate	Phenological	Breeding	NA	NL	32	Insecta	The Netherlands	PrevSpringTemperature	Temperature	MedianFlightDate	NA	Cold	10	PRC	-0.0352268	0.862414
297	Dingemanse&Kalkman	Libellula depressa	FlightDate	Phenological	Breeding	NA	NL	32	Insecta	The Netherlands	PrevSummerTemperature	Temperature	MedianFlightDate	NA	Cold	10	PRC	0.280772	0.215704
298	Dingemanse&Kalkman	Libellula depressa	FlightDate	Phenological	Breeding	NA	NL	32	Insecta	The Netherlands	PrevWinterTemperature	Temperature	MedianFlightDate	NA	Cold	10	PRC	-0.0640414	0.215947
299	Dingemanse&Kalkman	Libellula depressa	FlightDate	Phenological	Breeding	NA	NL	32	Insecta	The Netherlands	SpringTemperature	Temperature	MedianFlightDate	NA	Cold	10	PRC	-0.23962	0.558271
300	Dingemanse&Kalkman	Libellula depressa	FlightDate	Phenological	Breeding	NA	NL	32	Insecta	The Netherlands	SummerTemperature	Temperature	MedianFlightDate	NA	Cold	10	PRC	0.0201033	0.25413
301	Dingemanse&Kalkman	Libellula fulva	FlightDate	Phenological	Breeding	NA	NL	32	Insecta	The Netherlands	PrevSpringTemperature	Temperature	MedianFlightDate	NA	Cold	10	PRC	-0.0102771	0.334491
302	Dingemanse&Kalkman	Libellula fulva	FlightDate	Phenological	Breeding	NA	NL	32	Insecta	The Netherlands	PrevSummerTemperature	Temperature	MedianFlightDate	NA	Cold	10	PRC	0.134252	0.0885744
303	Dingemanse&Kalkman	Libellula fulva	FlightDate	Phenological	Breeding	NA	NL	32	Insecta	The Netherlands	PrevWinterTemperature	Temperature	MedianFlightDate	NA	Cold	10	PRC	0.0343547	0.0741618
304	Dingemanse&Kalkman	Libellula fulva	FlightDate	Phenological	Breeding	NA	NL	32	Insecta	The Netherlands	SpringTemperature	Temperature	MedianFlightDate	NA	Cold	10	PRC	0.10733	0.141079
305	Dingemanse&Kalkman	Libellula fulva	FlightDate	Phenological	Breeding	NA	NL	32	Insecta	The Netherlands	SummerTemperature	Temperature	MedianFlightDate	NA	Cold	10	PRC	-0.140336	0.120217
306	Dingemanse&Kalkman	Libellula quadrimaculata	FlightDate	Phenological	Breeding	NA	NL	32	Insecta	The Netherlands	PrevSpringTemperature	Temperature	MedianFlightDate	NA	Cold	10	PRC	0.12421	0.867707
307	Dingemanse&Kalkman	Libellula quadrimaculata	FlightDate	Phenological	Breeding	NA	NL	32	Insecta	The Netherlands	PrevSummerTemperature	Temperature	MedianFlightDate	NA	Cold	10	PRC	-0.388322	0.370087
308	Dingemanse&Kalkman	Libellula quadrimaculata	FlightDate	Phenological	Breeding	NA	NL	32	Insecta	The Netherlands	PrevWinterTemperature	Temperature	MedianFlightDate	NA	Cold	10	PRC	-0.276046	0.267934
309	Dingemanse&Kalkman	Libellula quadrimaculata	FlightDate	Phenological	Breeding	NA	NL	32	Insecta	The Netherlands	SpringTemperature	Temperature	MedianFlightDate	NA	Cold	10	PRC	-0.651879	0.455703
310	Dingemanse&Kalkman	Libellula quadrimaculata	FlightDate	Phenological	Breeding	NA	NL	32	Insecta	The Netherlands	SummerTemperature	Temperature	MedianFlightDate	NA	Cold	10	PRC	0.629447	0.257811
311	Dingemanse&Kalkman	Orthetrum cancellatum	FlightDate	Phenological	Breeding	NA	NL	32	Insecta	The Netherlands	PrevSpringTemperature	Temperature	MedianFlightDate	NA	Cold	10	PRC	-0.290272	0.766606
312	Dingemanse&Kalkman	Orthetrum cancellatum	FlightDate	Phenological	Breeding	NA	NL	32	Insecta	The Netherlands	PrevSummerTemperature	Temperature	MedianFlightDate	NA	Cold	10	PRC	0.983191	0.330851
313	Dingemanse&Kalkman	Orthetrum cancellatum	FlightDate	Phenological	Breeding	NA	NL	32	Insecta	The Netherlands	PrevWinterTemperature	Temperature	MedianFlightDate	NA	Cold	10	PRC	-0.502349	0.178958
314	Dingemanse&Kalkman	Orthetrum cancellatum	FlightDate	Phenological	Breeding	NA	NL	32	Insecta	The Netherlands	SpringTemperature	Temperature	MedianFlightDate	NA	Cold	10	PRC	-0.80862	0.664055
315	Dingemanse&Kalkman	Orthetrum cancellatum	FlightDate	Phenological	Breeding	NA	NL	32	Insecta	The Netherlands	SummerTemperature	Temperature	MedianFlightDate	NA	Cold	10	PRC	-0.548222	0.218263
316	Dingemanse&Kalkman	Platycnemis pennipes	FlightDate	Phenological	Breeding	NA	NL	32	Insecta	The Netherlands	PrevSpringTemperature	Temperature	MedianFlightDate	NA	Cold	10	PRC	-0.221183	0.813909
317	Dingemanse&Kalkman	Platycnemis pennipes	FlightDate	Phenological	Breeding	NA	NL	32	Insecta	The Netherlands	PrevSummerTemperature	Temperature	MedianFlightDate	NA	Cold	10	PRC	0.486569	0.419482
318	Dingemanse&Kalkman	Platycnemis pennipes	FlightDate	Phenological	Breeding	NA	NL	32	Insecta	The Netherlands	PrevWinterTemperature	Temperature	MedianFlightDate	NA	Cold	10	PRC	-0.368799	0.220037
319	Dingemanse&Kalkman	Platycnemis pennipes	FlightDate	Phenological	Breeding	NA	NL	32	Insecta	The Netherlands	SpringTemperature	Temperature	MedianFlightDate	NA	Cold	10	PRC	-1.3417	0.536159
320	Dingemanse&Kalkman	Platycnemis pennipes	FlightDate	Phenological	Breeding	NA	NL	32	Insecta	The Netherlands	SummerTemperature	Temperature	MedianFlightDate	NA	Cold	10	PRC	-0.289767	0.295559
321	Dingemanse&Kalkman	Pyrrhosoma nymphula	FlightDate	Phenological	Breeding	NA	NL	32	Insecta	The Netherlands	PrevSpringTemperature	Temperature	MedianFlightDate	NA	Cold	10	PRC	-0.543156	0.951968
322	Dingemanse&Kalkman	Pyrrhosoma nymphula	FlightDate	Phenological	Breeding	NA	NL	32	Insecta	The Netherlands	PrevSummerTemperature	Temperature	MedianFlightDate	NA	Cold	10	PRC	-0.381985	0.358766
323	Dingemanse&Kalkman	Pyrrhosoma nymphula	FlightDate	Phenological	Breeding	NA	NL	32	Insecta	The Netherlands	PrevWinterTemperature	Temperature	MedianFlightDate	NA	Cold	10	PRC	-0.772283	0.205655
324	Dingemanse&Kalkman	Pyrrhosoma nymphula	FlightDate	Phenological	Breeding	NA	NL	32	Insecta	The Netherlands	SpringTemperature	Temperature	MedianFlightDate	NA	Cold	10	PRC	-1.21904	0.595365
325	Dingemanse&Kalkman	Pyrrhosoma nymphula	FlightDate	Phenological	Breeding	NA	NL	32	Insecta	The Netherlands	SummerTemperature	Temperature	MedianFlightDate	NA	Cold	10	PRC	0.151079	0.439382
326	Dingemanse&Kalkman	Somatochlora metallica	FlightDate	Phenological	Breeding	NA	NL	32	Insecta	The Netherlands	PrevSpringTemperature	Temperature	MedianFlightDate	NA	Cold	10	PRC	-0.349586	0.772641
327	Dingemanse&Kalkman	Somatochlora metallica	FlightDate	Phenological	Breeding	NA	NL	32	Insecta	The Netherlands	PrevSummerTemperature	Temperature	MedianFlightDate	NA	Cold	10	PRC	0.306494	0.332379
328	Dingemanse&Kalkman	Somatochlora metallica	FlightDate	Phenological	Breeding	NA	NL	32	Insecta	The Netherlands	PrevWinterTemperature	Temperature	MedianFlightDate	NA	Cold	10	PRC	-0.315742	0.17058
329	Dingemanse&Kalkman	Somatochlora metallica	FlightDate	Phenological	Breeding	NA	NL	32	Insecta	The Netherlands	SpringTemperature	Temperature	MedianFlightDate	NA	Cold	10	PRC	-1.4269	0.360205
330	Dingemanse&Kalkman	Somatochlora metallica	FlightDate	Phenological	Breeding	NA	NL	32	Insecta	The Netherlands	SummerTemperature	Temperature	MedianFlightDate	NA	Cold	10	PRC	-0.293267	0.221106
331	Dingemanse&Kalkman	Sympetrum danae	FlightDate	Phenological	Breeding	NA	NL	32	Insecta	The Netherlands	PrevSpringTemperature	Temperature	MedianFlightDate	NA	Cold	10	PRC	0.44491	1.12234
332	Dingemanse&Kalkman	Sympetrum danae	FlightDate	Phenological	Breeding	NA	NL	32	Insecta	The Netherlands	PrevSummerTemperature	Temperature	MedianFlightDate	NA	Cold	10	PRC	0.113915	0.443914
333	Dingemanse&Kalkman	Sympetrum danae	FlightDate	Phenological	Breeding	NA	NL	32	Insecta	The Netherlands	PrevWinterTemperature	Temperature	MedianFlightDate	NA	Cold	10	PRC	-0.350372	0.354167
334	Dingemanse&Kalkman	Sympetrum danae	FlightDate	Phenological	Breeding	NA	NL	32	Insecta	The Netherlands	SpringTemperature	Temperature	MedianFlightDate	NA	Cold	10	PRC	-1.78462	0.3477
335	Dingemanse&Kalkman	Sympetrum danae	FlightDate	Phenological	Breeding	NA	NL	32	Insecta	The Netherlands	SummerTemperature	Temperature	MedianFlightDate	NA	Cold	10	PRC	-0.596169	0.433823
336	Dingemanse&Kalkman	Sympetrum flaveolum	FlightDate	Phenological	Breeding	NA	NL	32	Insecta	The Netherlands	PrevSpringTemperature	Temperature	MedianFlightDate	NA	Cold	10	PRC	0.167214	0.686829
337	Dingemanse&Kalkman	Sympetrum flaveolum	FlightDate	Phenological	Breeding	NA	NL	32	Insecta	The Netherlands	PrevSummerTemperature	Temperature	MedianFlightDate	NA	Cold	10	PRC	0.0346588	0.176696
338	Dingemanse&Kalkman	Sympetrum flaveolum	FlightDate	Phenological	Breeding	NA	NL	32	Insecta	The Netherlands	PrevWinterTemperature	Temperature	MedianFlightDate	NA	Cold	10	PRC	-0.28674	0.099418
339	Dingemanse&Kalkman	Sympetrum flaveolum	FlightDate	Phenological	Breeding	NA	NL	32	Insecta	The Netherlands	SpringTemperature	Temperature	MedianFlightDate	NA	Cold	10	PRC	-1.1447	0.371984
340	Dingemanse&Kalkman	Sympetrum flaveolum	FlightDate	Phenological	Breeding	NA	NL	32	Insecta	The Netherlands	SummerTemperature	Temperature	MedianFlightDate	NA	Cold	10	PRC	-0.22335	0.151767
341	Dingemanse&Kalkman	Sympetrum sanguineum	FlightDate	Phenological	Breeding	NA	NL	32	Insecta	The Netherlands	PrevSpringTemperature	Temperature	MedianFlightDate	NA	Cold	10	PRC	0.139806	0.760735
342	Dingemanse&Kalkman	Sympetrum sanguineum	FlightDate	Phenological	Breeding	NA	NL	32	Insecta	The Netherlands	PrevSummerTemperature	Temperature	MedianFlightDate	NA	Cold	10	PRC	-0.150023	0.399108
343	Dingemanse&Kalkman	Sympetrum sanguineum	FlightDate	Phenological	Breeding	NA	NL	32	Insecta	The Netherlands	PrevWinterTemperature	Temperature	MedianFlightDate	NA	Cold	10	PRC	-0.450539	0.282017
344	Dingemanse&Kalkman	Sympetrum sanguineum	FlightDate	Phenological	Breeding	NA	NL	32	Insecta	The Netherlands	SpringTemperature	Temperature	MedianFlightDate	NA	Cold	10	PRC	-1.17219	0.470869
345	Dingemanse&Kalkman	Sympetrum sanguineum	FlightDate	Phenological	Breeding	NA	NL	32	Insecta	The Netherlands	SummerTemperature	Temperature	MedianFlightDate	NA	Cold	10	PRC	-0.557471	0.494562
346	Dingemanse&Kalkman	Sympetrum striolatum	FlightDate	Phenological	Breeding	NA	NL	32	Insecta	The Netherlands	PrevSpringTemperature	Temperature	MedianFlightDate	NA	Cold	10	PRC	0.255814	0.720171
347	Dingemanse&Kalkman	Sympetrum striolatum	FlightDate	Phenological	Breeding	NA	NL	32	Insecta	The Netherlands	PrevSummerTemperature	Temperature	MedianFlightDate	NA	Cold	10	PRC	0.587552	0.348915
348	Dingemanse&Kalkman	Sympetrum striolatum	FlightDate	Phenological	Breeding	NA	NL	32	Insecta	The Netherlands	PrevWinterTemperature	Temperature	MedianFlightDate	NA	Cold	10	PRC	-0.409245	0.260147
349	Dingemanse&Kalkman	Sympetrum striolatum	FlightDate	Phenological	Breeding	NA	NL	32	Insecta	The Netherlands	SpringTemperature	Temperature	MedianFlightDate	NA	Cold	10	PRC	-1.47621	0.260349
350	Dingemanse&Kalkman	Sympetrum striolatum	FlightDate	Phenological	Breeding	NA	NL	32	Insecta	The Netherlands	SummerTemperature	Temperature	MedianFlightDate	NA	Cold	10	PRC	-0.156378	0.514067
351	Dingemanse&Kalkman	Sympetrum vulgatum	FlightDate	Phenological	Breeding	NA	NL	32	Insecta	The Netherlands	PrevSpringTemperature	Temperature	MedianFlightDate	NA	Cold	10	PRC	0.52384	0.497578
352	Dingemanse&Kalkman	Sympetrum vulgatum	FlightDate	Phenological	Breeding	NA	NL	32	Insecta	The Netherlands	PrevSummerTemperature	Temperature	MedianFlightDate	NA	Cold	10	PRC	-0.0602941	0.35316
353	Dingemanse&Kalkman	Sympetrum vulgatum	FlightDate	Phenological	Breeding	NA	NL	32	Insecta	The Netherlands	PrevWinterTemperature	Temperature	MedianFlightDate	NA	Cold	10	PRC	-0.235665	0.249154
354	Dingemanse&Kalkman	Sympetrum vulgatum	FlightDate	Phenological	Breeding	NA	NL	32	Insecta	The Netherlands	SpringTemperature	Temperature	MedianFlightDate	NA	Cold	10	PRC	-1.64412	0.281474
355	Dingemanse&Kalkman	Sympetrum vulgatum	FlightDate	Phenological	Breeding	NA	NL	32	Insecta	The Netherlands	SummerTemperature	Temperature	MedianFlightDate	NA	Cold	10	PRC	-0.385547	0.49621
357	Dingemanse&Kalkman	Aeshna cyanea	FlightDate	Phenological	Breeding	NA	NL	32	Insecta	The Netherlands	PrevSpringTemperature	Temperature	MeanFlightDate	NA	Cold	10	PRC	-0.276018	0.914868
358	Dingemanse&Kalkman	Aeshna cyanea	FlightDate	Phenological	Breeding	NA	NL	32	Insecta	The Netherlands	PrevSummerTemperature	Temperature	MeanFlightDate	NA	Cold	10	PRC	0.0846248	0.421129
359	Dingemanse&Kalkman	Aeshna cyanea	FlightDate	Phenological	Breeding	NA	NL	32	Insecta	The Netherlands	PrevWinterTemperature	Temperature	MeanFlightDate	NA	Cold	10	PRC	-0.704941	0.256077
360	Dingemanse&Kalkman	Aeshna cyanea	FlightDate	Phenological	Breeding	NA	NL	32	Insecta	The Netherlands	SpringTemperature	Temperature	MeanFlightDate	NA	Cold	10	PRC	-1.52814	0.433863
361	Dingemanse&Kalkman	Aeshna cyanea	FlightDate	Phenological	Breeding	NA	NL	32	Insecta	The Netherlands	SummerTemperature	Temperature	MeanFlightDate	NA	Cold	10	PRC	-0.490237	0.388531
362	Dingemanse&Kalkman	Aeshna grandis	FlightDate	Phenological	Breeding	NA	NL	32	Insecta	The Netherlands	PrevSpringTemperature	Temperature	MeanFlightDate	NA	Cold	10	PRC	0.176775	0.501653
363	Dingemanse&Kalkman	Aeshna grandis	FlightDate	Phenological	Breeding	NA	NL	32	Insecta	The Netherlands	PrevSummerTemperature	Temperature	MeanFlightDate	NA	Cold	10	PRC	0.0224883	0.35358
364	Dingemanse&Kalkman	Aeshna grandis	FlightDate	Phenological	Breeding	NA	NL	32	Insecta	The Netherlands	PrevWinterTemperature	Temperature	MeanFlightDate	NA	Cold	10	PRC	-0.47726	0.176987
365	Dingemanse&Kalkman	Aeshna grandis	FlightDate	Phenological	Breeding	NA	NL	32	Insecta	The Netherlands	SpringTemperature	Temperature	MeanFlightDate	NA	Cold	10	PRC	-0.300279	0.454525
366	Dingemanse&Kalkman	Aeshna grandis	FlightDate	Phenological	Breeding	NA	NL	32	Insecta	The Netherlands	SummerTemperature	Temperature	MeanFlightDate	NA	Cold	10	PRC	-0.760276	0.427036
367	Dingemanse&Kalkman	Aeshna isoceles	FlightDate	Phenological	Breeding	NA	NL	32	Insecta	The Netherlands	PrevSpringTemperature	Temperature	MeanFlightDate	NA	Cold	10	PRC	-0.401649	0.777054
368	Dingemanse&Kalkman	Aeshna isoceles	FlightDate	Phenological	Breeding	NA	NL	32	Insecta	The Netherlands	PrevSummerTemperature	Temperature	MeanFlightDate	NA	Cold	10	PRC	0.0788739	0.387966
369	Dingemanse&Kalkman	Aeshna isoceles	FlightDate	Phenological	Breeding	NA	NL	32	Insecta	The Netherlands	PrevWinterTemperature	Temperature	MeanFlightDate	NA	Cold	10	PRC	0.11408	0.336443
370	Dingemanse&Kalkman	Aeshna isoceles	FlightDate	Phenological	Breeding	NA	NL	32	Insecta	The Netherlands	SpringTemperature	Temperature	MeanFlightDate	NA	Cold	10	PRC	-0.884713	0.606231
371	Dingemanse&Kalkman	Aeshna isoceles	FlightDate	Phenological	Breeding	NA	NL	32	Insecta	The Netherlands	SummerTemperature	Temperature	MeanFlightDate	NA	Cold	10	PRC	0.457065	0.342994
372	Dingemanse&Kalkman	Aeshna juncea	FlightDate	Phenological	Breeding	NA	NL	32	Insecta	The Netherlands	PrevSpringTemperature	Temperature	MeanFlightDate	NA	Cold	10	PRC	0.529953	0.614438
373	Dingemanse&Kalkman	Aeshna juncea	FlightDate	Phenological	Breeding	NA	NL	32	Insecta	The Netherlands	PrevSummerTemperature	Temperature	MeanFlightDate	NA	Cold	10	PRC	0.1382	0.425741
374	Dingemanse&Kalkman	Aeshna juncea	FlightDate	Phenological	Breeding	NA	NL	32	Insecta	The Netherlands	PrevWinterTemperature	Temperature	MeanFlightDate	NA	Cold	10	PRC	-0.472823	0.262178
375	Dingemanse&Kalkman	Aeshna juncea	FlightDate	Phenological	Breeding	NA	NL	32	Insecta	The Netherlands	SpringTemperature	Temperature	MeanFlightDate	NA	Cold	10	PRC	-1.38863	0.411129
376	Dingemanse&Kalkman	Aeshna juncea	FlightDate	Phenological	Breeding	NA	NL	32	Insecta	The Netherlands	SummerTemperature	Temperature	MeanFlightDate	NA	Cold	10	PRC	-0.922765	0.533695
377	Dingemanse&Kalkman	Aeshna mixta	FlightDate	Phenological	Breeding	NA	NL	32	Insecta	The Netherlands	PrevSpringTemperature	Temperature	MeanFlightDate	NA	Cold	10	PRC	0.585229	0.577044
378	Dingemanse&Kalkman	Aeshna mixta	FlightDate	Phenological	Breeding	NA	NL	32	Insecta	The Netherlands	PrevSummerTemperature	Temperature	MeanFlightDate	NA	Cold	10	PRC	-0.404045	0.331312
379	Dingemanse&Kalkman	Aeshna mixta	FlightDate	Phenological	Breeding	NA	NL	32	Insecta	The Netherlands	PrevWinterTemperature	Temperature	MeanFlightDate	NA	Cold	10	PRC	-0.277	0.218377
380	Dingemanse&Kalkman	Aeshna mixta	FlightDate	Phenological	Breeding	NA	NL	32	Insecta	The Netherlands	SpringTemperature	Temperature	MeanFlightDate	NA	Cold	10	PRC	-0.884872	0.373515
381	Dingemanse&Kalkman	Aeshna mixta	FlightDate	Phenological	Breeding	NA	NL	32	Insecta	The Netherlands	SummerTemperature	Temperature	MeanFlightDate	NA	Cold	10	PRC	-1.14687	0.389534
382	Dingemanse&Kalkman	Anax imperator	FlightDate	Phenological	Breeding	NA	NL	32	Insecta	The Netherlands	PrevSpringTemperature	Temperature	MeanFlightDate	NA	Cold	10	PRC	-0.449333	0.737398
383	Dingemanse&Kalkman	Anax imperator	FlightDate	Phenological	Breeding	NA	NL	32	Insecta	The Netherlands	PrevSummerTemperature	Temperature	MeanFlightDate	NA	Cold	10	PRC	0.106687	0.374783
384	Dingemanse&Kalkman	Anax imperator	FlightDate	Phenological	Breeding	NA	NL	32	Insecta	The Netherlands	PrevWinterTemperature	Temperature	MeanFlightDate	NA	Cold	10	PRC	-0.0319454	0.306991
385	Dingemanse&Kalkman	Anax imperator	FlightDate	Phenological	Breeding	NA	NL	32	Insecta	The Netherlands	SpringTemperature	Temperature	MeanFlightDate	NA	Cold	10	PRC	-1.49342	0.390781
386	Dingemanse&Kalkman	Anax imperator	FlightDate	Phenological	Breeding	NA	NL	32	Insecta	The Netherlands	SummerTemperature	Temperature	MeanFlightDate	NA	Cold	10	PRC	-0.164804	0.351277
387	Dingemanse&Kalkman	Brachytron pratense	FlightDate	Phenological	Breeding	NA	NL	32	Insecta	The Netherlands	PrevSpringTemperature	Temperature	MeanFlightDate	NA	Cold	10	PRC	-0.13352	0.86201
388	Dingemanse&Kalkman	Brachytron pratense	FlightDate	Phenological	Breeding	NA	NL	32	Insecta	The Netherlands	PrevSummerTemperature	Temperature	MeanFlightDate	NA	Cold	10	PRC	0.154852	0.344793
389	Dingemanse&Kalkman	Brachytron pratense	FlightDate	Phenological	Breeding	NA	NL	32	Insecta	The Netherlands	PrevWinterTemperature	Temperature	MeanFlightDate	NA	Cold	10	PRC	-0.597745	0.224837
390	Dingemanse&Kalkman	Brachytron pratense	FlightDate	Phenological	Breeding	NA	NL	32	Insecta	The Netherlands	SpringTemperature	Temperature	MeanFlightDate	NA	Cold	10	PRC	-1.51841	0.356623
391	Dingemanse&Kalkman	Brachytron pratense	FlightDate	Phenological	Breeding	NA	NL	32	Insecta	The Netherlands	SummerTemperature	Temperature	MeanFlightDate	NA	Cold	10	PRC	-0.427478	0.346757
392	Dingemanse&Kalkman	Calopteryx splendens	FlightDate	Phenological	Breeding	NA	NL	32	Insecta	The Netherlands	PrevSpringTemperature	Temperature	MeanFlightDate	NA	Cold	10	PRC	-0.178643	0.749309
393	Dingemanse&Kalkman	Calopteryx splendens	FlightDate	Phenological	Breeding	NA	NL	32	Insecta	The Netherlands	PrevSummerTemperature	Temperature	MeanFlightDate	NA	Cold	10	PRC	0.227495	0.37032
394	Dingemanse&Kalkman	Calopteryx splendens	FlightDate	Phenological	Breeding	NA	NL	32	Insecta	The Netherlands	PrevWinterTemperature	Temperature	MeanFlightDate	NA	Cold	10	PRC	-0.102861	0.318448
395	Dingemanse&Kalkman	Calopteryx splendens	FlightDate	Phenological	Breeding	NA	NL	32	Insecta	The Netherlands	SpringTemperature	Temperature	MeanFlightDate	NA	Cold	10	PRC	-1.41578	0.441126
396	Dingemanse&Kalkman	Calopteryx splendens	FlightDate	Phenological	Breeding	NA	NL	32	Insecta	The Netherlands	SummerTemperature	Temperature	MeanFlightDate	NA	Cold	10	PRC	0.0301033	0.368695
397	Dingemanse&Kalkman	Ceriagrion tenellum	FlightDate	Phenological	Breeding	NA	NL	32	Insecta	The Netherlands	PrevSpringTemperature	Temperature	MeanFlightDate	NA	Cold	10	PRC	-0.168384	0.56046
398	Dingemanse&Kalkman	Ceriagrion tenellum	FlightDate	Phenological	Breeding	NA	NL	32	Insecta	The Netherlands	PrevSummerTemperature	Temperature	MeanFlightDate	NA	Cold	10	PRC	0.792223	0.29659
399	Dingemanse&Kalkman	Ceriagrion tenellum	FlightDate	Phenological	Breeding	NA	NL	32	Insecta	The Netherlands	PrevWinterTemperature	Temperature	MeanFlightDate	NA	Cold	10	PRC	-0.199055	0.200129
400	Dingemanse&Kalkman	Ceriagrion tenellum	FlightDate	Phenological	Breeding	NA	NL	32	Insecta	The Netherlands	SpringTemperature	Temperature	MeanFlightDate	NA	Cold	10	PRC	-0.803641	0.350423
401	Dingemanse&Kalkman	Ceriagrion tenellum	FlightDate	Phenological	Breeding	NA	NL	32	Insecta	The Netherlands	SummerTemperature	Temperature	MeanFlightDate	NA	Cold	10	PRC	-0.764883	0.290773
402	Dingemanse&Kalkman	Coenagrion lunulatum	FlightDate	Phenological	Breeding	NA	NL	32	Insecta	The Netherlands	PrevSpringTemperature	Temperature	MeanFlightDate	NA	Cold	10	PRC	0.469221	0.726483
403	Dingemanse&Kalkman	Coenagrion lunulatum	FlightDate	Phenological	Breeding	NA	NL	32	Insecta	The Netherlands	PrevSummerTemperature	Temperature	MeanFlightDate	NA	Cold	10	PRC	0.59603	0.341118
404	Dingemanse&Kalkman	Coenagrion lunulatum	FlightDate	Phenological	Breeding	NA	NL	32	Insecta	The Netherlands	PrevWinterTemperature	Temperature	MeanFlightDate	NA	Cold	10	PRC	-0.595423	0.213528
405	Dingemanse&Kalkman	Coenagrion lunulatum	FlightDate	Phenological	Breeding	NA	NL	32	Insecta	The Netherlands	SpringTemperature	Temperature	MeanFlightDate	NA	Cold	10	PRC	-1.49334	0.363285
406	Dingemanse&Kalkman	Coenagrion lunulatum	FlightDate	Phenological	Breeding	NA	NL	32	Insecta	The Netherlands	SummerTemperature	Temperature	MeanFlightDate	NA	Cold	10	PRC	-0.686049	0.323761
407	Dingemanse&Kalkman	Coenagrion puella	FlightDate	Phenological	Breeding	NA	NL	32	Insecta	The Netherlands	PrevSpringTemperature	Temperature	MeanFlightDate	NA	Cold	10	PRC	0.034542	0.527361
408	Dingemanse&Kalkman	Coenagrion puella	FlightDate	Phenological	Breeding	NA	NL	32	Insecta	The Netherlands	PrevSummerTemperature	Temperature	MeanFlightDate	NA	Cold	10	PRC	0.0842036	0.261251
409	Dingemanse&Kalkman	Coenagrion puella	FlightDate	Phenological	Breeding	NA	NL	32	Insecta	The Netherlands	PrevWinterTemperature	Temperature	MeanFlightDate	NA	Cold	10	PRC	-0.347885	0.179676
410	Dingemanse&Kalkman	Coenagrion puella	FlightDate	Phenological	Breeding	NA	NL	32	Insecta	The Netherlands	SpringTemperature	Temperature	MeanFlightDate	NA	Cold	10	PRC	-0.879007	0.312946
411	Dingemanse&Kalkman	Coenagrion puella	FlightDate	Phenological	Breeding	NA	NL	32	Insecta	The Netherlands	SummerTemperature	Temperature	MeanFlightDate	NA	Cold	10	PRC	-0.132033	0.264844
412	Dingemanse&Kalkman	Coenagrion pulchellum	FlightDate	Phenological	Breeding	NA	NL	32	Insecta	The Netherlands	PrevSpringTemperature	Temperature	MeanFlightDate	NA	Cold	10	PRC	0.0492848	0.551626
413	Dingemanse&Kalkman	Coenagrion pulchellum	FlightDate	Phenological	Breeding	NA	NL	32	Insecta	The Netherlands	PrevSummerTemperature	Temperature	MeanFlightDate	NA	Cold	10	PRC	0.200529	0.263943
414	Dingemanse&Kalkman	Coenagrion pulchellum	FlightDate	Phenological	Breeding	NA	NL	32	Insecta	The Netherlands	PrevWinterTemperature	Temperature	MeanFlightDate	NA	Cold	10	PRC	-0.303151	0.198066
415	Dingemanse&Kalkman	Coenagrion pulchellum	FlightDate	Phenological	Breeding	NA	NL	32	Insecta	The Netherlands	SpringTemperature	Temperature	MeanFlightDate	NA	Cold	10	PRC	-0.960349	0.317683
416	Dingemanse&Kalkman	Coenagrion pulchellum	FlightDate	Phenological	Breeding	NA	NL	32	Insecta	The Netherlands	SummerTemperature	Temperature	MeanFlightDate	NA	Cold	10	PRC	-0.153309	0.27153
417	Dingemanse&Kalkman	Cordulia aenea	FlightDate	Phenological	Breeding	NA	NL	32	Insecta	The Netherlands	PrevSpringTemperature	Temperature	MeanFlightDate	NA	Cold	10	PRC	0.287199	0.715157
418	Dingemanse&Kalkman	Cordulia aenea	FlightDate	Phenological	Breeding	NA	NL	32	Insecta	The Netherlands	PrevSummerTemperature	Temperature	MeanFlightDate	NA	Cold	10	PRC	-0.137635	0.320293
419	Dingemanse&Kalkman	Cordulia aenea	FlightDate	Phenological	Breeding	NA	NL	32	Insecta	The Netherlands	PrevWinterTemperature	Temperature	MeanFlightDate	NA	Cold	10	PRC	-0.330667	0.232933
420	Dingemanse&Kalkman	Cordulia aenea	FlightDate	Phenological	Breeding	NA	NL	32	Insecta	The Netherlands	SpringTemperature	Temperature	MeanFlightDate	NA	Cold	10	PRC	-1.13144	0.328941
421	Dingemanse&Kalkman	Cordulia aenea	FlightDate	Phenological	Breeding	NA	NL	32	Insecta	The Netherlands	SummerTemperature	Temperature	MeanFlightDate	NA	Cold	10	PRC	0.284384	0.18448
422	Dingemanse&Kalkman	Enallagma cyathigerum	FlightDate	Phenological	Breeding	NA	NL	32	Insecta	The Netherlands	PrevSpringTemperature	Temperature	MeanFlightDate	NA	Cold	10	PRC	0.120864	0.713974
423	Dingemanse&Kalkman	Enallagma cyathigerum	FlightDate	Phenological	Breeding	NA	NL	32	Insecta	The Netherlands	PrevSummerTemperature	Temperature	MeanFlightDate	NA	Cold	10	PRC	-0.0921457	0.335208
424	Dingemanse&Kalkman	Enallagma cyathigerum	FlightDate	Phenological	Breeding	NA	NL	32	Insecta	The Netherlands	PrevWinterTemperature	Temperature	MeanFlightDate	NA	Cold	10	PRC	-0.433273	0.225766
425	Dingemanse&Kalkman	Enallagma cyathigerum	FlightDate	Phenological	Breeding	NA	NL	32	Insecta	The Netherlands	SpringTemperature	Temperature	MeanFlightDate	NA	Cold	10	PRC	-1.73227	0.127142
426	Dingemanse&Kalkman	Enallagma cyathigerum	FlightDate	Phenological	Breeding	NA	NL	32	Insecta	The Netherlands	SummerTemperature	Temperature	MeanFlightDate	NA	Cold	10	PRC	-0.225881	0.321763
427	Dingemanse&Kalkman	Erythromma najas	FlightDate	Phenological	Breeding	NA	NL	32	Insecta	The Netherlands	PrevSpringTemperature	Temperature	MeanFlightDate	NA	Cold	10	PRC	0.283263	0.48046
428	Dingemanse&Kalkman	Erythromma najas	FlightDate	Phenological	Breeding	NA	NL	32	Insecta	The Netherlands	PrevSummerTemperature	Temperature	MeanFlightDate	NA	Cold	10	PRC	0.116996	0.232425
429	Dingemanse&Kalkman	Erythromma najas	FlightDate	Phenological	Breeding	NA	NL	32	Insecta	The Netherlands	PrevWinterTemperature	Temperature	MeanFlightDate	NA	Cold	10	PRC	-0.21127	0.190361
430	Dingemanse&Kalkman	Erythromma najas	FlightDate	Phenological	Breeding	NA	NL	32	Insecta	The Netherlands	SpringTemperature	Temperature	MeanFlightDate	NA	Cold	10	PRC	-0.635163	0.364242
431	Dingemanse&Kalkman	Erythromma najas	FlightDate	Phenological	Breeding	NA	NL	32	Insecta	The Netherlands	SummerTemperature	Temperature	MeanFlightDate	NA	Cold	10	PRC	-0.0085663	0.248116
432	Dingemanse&Kalkman	Erythromma viridulum	FlightDate	Phenological	Breeding	NA	NL	32	Insecta	The Netherlands	PrevSpringTemperature	Temperature	MeanFlightDate	NA	Cold	10	PRC	-0.343358	0.737275
433	Dingemanse&Kalkman	Erythromma viridulum	FlightDate	Phenological	Breeding	NA	NL	32	Insecta	The Netherlands	PrevSummerTemperature	Temperature	MeanFlightDate	NA	Cold	10	PRC	-0.290104	0.425748
434	Dingemanse&Kalkman	Erythromma viridulum	FlightDate	Phenological	Breeding	NA	NL	32	Insecta	The Netherlands	PrevWinterTemperature	Temperature	MeanFlightDate	NA	Cold	10	PRC	-0.528249	0.250421
435	Dingemanse&Kalkman	Erythromma viridulum	FlightDate	Phenological	Breeding	NA	NL	32	Insecta	The Netherlands	SpringTemperature	Temperature	MeanFlightDate	NA	Cold	10	PRC	-0.781209	0.537268
436	Dingemanse&Kalkman	Erythromma viridulum	FlightDate	Phenological	Breeding	NA	NL	32	Insecta	The Netherlands	SummerTemperature	Temperature	MeanFlightDate	NA	Cold	10	PRC	-1.20855	0.442925
437	Dingemanse&Kalkman	Ischnura elegans	FlightDate	Phenological	Breeding	NA	NL	32	Insecta	The Netherlands	PrevSpringTemperature	Temperature	MeanFlightDate	NA	Cold	10	PRC	-0.272845	0.688605
438	Dingemanse&Kalkman	Ischnura elegans	FlightDate	Phenological	Breeding	NA	NL	32	Insecta	The Netherlands	PrevSummerTemperature	Temperature	MeanFlightDate	NA	Cold	10	PRC	-0.0610286	0.335898
439	Dingemanse&Kalkman	Ischnura elegans	FlightDate	Phenological	Breeding	NA	NL	32	Insecta	The Netherlands	PrevWinterTemperature	Temperature	MeanFlightDate	NA	Cold	10	PRC	-0.479259	0.205967
440	Dingemanse&Kalkman	Ischnura elegans	FlightDate	Phenological	Breeding	NA	NL	32	Insecta	The Netherlands	SpringTemperature	Temperature	MeanFlightDate	NA	Cold	10	PRC	-1.28209	0.358092
441	Dingemanse&Kalkman	Ischnura elegans	FlightDate	Phenological	Breeding	NA	NL	32	Insecta	The Netherlands	SummerTemperature	Temperature	MeanFlightDate	NA	Cold	10	PRC	-0.114907	0.323164
442	Dingemanse&Kalkman	Ischnura pumilio	FlightDate	Phenological	Breeding	NA	NL	32	Insecta	The Netherlands	PrevSpringTemperature	Temperature	MeanFlightDate	NA	Cold	10	PRC	-1.13663	0.742573
443	Dingemanse&Kalkman	Ischnura pumilio	FlightDate	Phenological	Breeding	NA	NL	32	Insecta	The Netherlands	PrevSummerTemperature	Temperature	MeanFlightDate	NA	Cold	10	PRC	-0.0706849	0.391242
444	Dingemanse&Kalkman	Ischnura pumilio	FlightDate	Phenological	Breeding	NA	NL	32	Insecta	The Netherlands	PrevWinterTemperature	Temperature	MeanFlightDate	NA	Cold	10	PRC	-0.0400745	0.340492
445	Dingemanse&Kalkman	Ischnura pumilio	FlightDate	Phenological	Breeding	NA	NL	32	Insecta	The Netherlands	SpringTemperature	Temperature	MeanFlightDate	NA	Cold	10	PRC	-1.8753	0.409449
446	Dingemanse&Kalkman	Ischnura pumilio	FlightDate	Phenological	Breeding	NA	NL	32	Insecta	The Netherlands	SummerTemperature	Temperature	MeanFlightDate	NA	Cold	10	PRC	0.134376	0.404691
447	Dingemanse&Kalkman	Lestes barbarus	FlightDate	Phenological	Breeding	NA	NL	32	Insecta	The Netherlands	PrevSpringTemperature	Temperature	MeanFlightDate	NA	Cold	10	PRC	0.0521061	0.926008
448	Dingemanse&Kalkman	Lestes barbarus	FlightDate	Phenological	Breeding	NA	NL	32	Insecta	The Netherlands	PrevSummerTemperature	Temperature	MeanFlightDate	NA	Cold	10	PRC	0.242596	0.414158
449	Dingemanse&Kalkman	Lestes barbarus	FlightDate	Phenological	Breeding	NA	NL	32	Insecta	The Netherlands	PrevWinterTemperature	Temperature	MeanFlightDate	NA	Cold	10	PRC	-0.532334	0.2668
450	Dingemanse&Kalkman	Lestes barbarus	FlightDate	Phenological	Breeding	NA	NL	32	Insecta	The Netherlands	SpringTemperature	Temperature	MeanFlightDate	NA	Cold	10	PRC	-1.53243	0.528125
451	Dingemanse&Kalkman	Lestes barbarus	FlightDate	Phenological	Breeding	NA	NL	32	Insecta	The Netherlands	SummerTemperature	Temperature	MeanFlightDate	NA	Cold	10	PRC	-0.114284	0.398731
452	Dingemanse&Kalkman	Lestes dryas	FlightDate	Phenological	Breeding	NA	NL	32	Insecta	The Netherlands	PrevSpringTemperature	Temperature	MeanFlightDate	NA	Cold	10	PRC	-0.811055	0.646144
453	Dingemanse&Kalkman	Lestes dryas	FlightDate	Phenological	Breeding	NA	NL	32	Insecta	The Netherlands	PrevSummerTemperature	Temperature	MeanFlightDate	NA	Cold	10	PRC	-0.0275129	0.352572
454	Dingemanse&Kalkman	Lestes dryas	FlightDate	Phenological	Breeding	NA	NL	32	Insecta	The Netherlands	PrevWinterTemperature	Temperature	MeanFlightDate	NA	Cold	10	PRC	-0.365858	0.27149
455	Dingemanse&Kalkman	Lestes dryas	FlightDate	Phenological	Breeding	NA	NL	32	Insecta	The Netherlands	SpringTemperature	Temperature	MeanFlightDate	NA	Cold	10	PRC	-1.24091	0.447142
456	Dingemanse&Kalkman	Lestes dryas	FlightDate	Phenological	Breeding	NA	NL	32	Insecta	The Netherlands	SummerTemperature	Temperature	MeanFlightDate	NA	Cold	10	PRC	-0.181284	0.364443
457	Dingemanse&Kalkman	Lestes sponsa	FlightDate	Phenological	Breeding	NA	NL	32	Insecta	The Netherlands	PrevSpringTemperature	Temperature	MeanFlightDate	NA	Cold	10	PRC	-0.162307	0.670021
458	Dingemanse&Kalkman	Lestes sponsa	FlightDate	Phenological	Breeding	NA	NL	32	Insecta	The Netherlands	PrevSummerTemperature	Temperature	MeanFlightDate	NA	Cold	10	PRC	0.234045	0.358908
459	Dingemanse&Kalkman	Lestes sponsa	FlightDate	Phenological	Breeding	NA	NL	32	Insecta	The Netherlands	PrevWinterTemperature	Temperature	MeanFlightDate	NA	Cold	10	PRC	-0.531345	0.160307
460	Dingemanse&Kalkman	Lestes sponsa	FlightDate	Phenological	Breeding	NA	NL	32	Insecta	The Netherlands	SpringTemperature	Temperature	MeanFlightDate	NA	Cold	10	PRC	-1.27543	0.170605
461	Dingemanse&Kalkman	Lestes sponsa	FlightDate	Phenological	Breeding	NA	NL	32	Insecta	The Netherlands	SummerTemperature	Temperature	MeanFlightDate	NA	Cold	10	PRC	-0.654032	0.274162
462	Dingemanse&Kalkman	Lestes virens	FlightDate	Phenological	Breeding	NA	NL	32	Insecta	The Netherlands	PrevSpringTemperature	Temperature	MeanFlightDate	NA	Cold	10	PRC	-0.135379	0.816396
463	Dingemanse&Kalkman	Lestes virens	FlightDate	Phenological	Breeding	NA	NL	32	Insecta	The Netherlands	PrevSummerTemperature	Temperature	MeanFlightDate	NA	Cold	10	PRC	-0.330864	0.35122
464	Dingemanse&Kalkman	Lestes virens	FlightDate	Phenological	Breeding	NA	NL	32	Insecta	The Netherlands	PrevWinterTemperature	Temperature	MeanFlightDate	NA	Cold	10	PRC	-0.0706912	0.308749
465	Dingemanse&Kalkman	Lestes virens	FlightDate	Phenological	Breeding	NA	NL	32	Insecta	The Netherlands	SpringTemperature	Temperature	MeanFlightDate	NA	Cold	10	PRC	-1.44418	0.426027
466	Dingemanse&Kalkman	Lestes virens	FlightDate	Phenological	Breeding	NA	NL	32	Insecta	The Netherlands	SummerTemperature	Temperature	MeanFlightDate	NA	Cold	10	PRC	0.445724	0.320868
467	Dingemanse&Kalkman	Lestes viridis	FlightDate	Phenological	Breeding	NA	NL	32	Insecta	The Netherlands	PrevSpringTemperature	Temperature	MeanFlightDate	NA	Cold	10	PRC	-0.100988	0.936448
468	Dingemanse&Kalkman	Lestes viridis	FlightDate	Phenological	Breeding	NA	NL	32	Insecta	The Netherlands	PrevSummerTemperature	Temperature	MeanFlightDate	NA	Cold	10	PRC	0.050432	0.412844
469	Dingemanse&Kalkman	Lestes viridis	FlightDate	Phenological	Breeding	NA	NL	32	Insecta	The Netherlands	PrevWinterTemperature	Temperature	MeanFlightDate	NA	Cold	10	PRC	-0.620221	0.269092
470	Dingemanse&Kalkman	Lestes viridis	FlightDate	Phenological	Breeding	NA	NL	32	Insecta	The Netherlands	SpringTemperature	Temperature	MeanFlightDate	NA	Cold	10	PRC	-1.85066	0.328878
471	Dingemanse&Kalkman	Lestes viridis	FlightDate	Phenological	Breeding	NA	NL	32	Insecta	The Netherlands	SummerTemperature	Temperature	MeanFlightDate	NA	Cold	10	PRC	-0.285768	0.411653
472	Dingemanse&Kalkman	Leucorrhinia dubia	FlightDate	Phenological	Breeding	NA	NL	32	Insecta	The Netherlands	PrevSpringTemperature	Temperature	MeanFlightDate	NA	Cold	10	PRC	0.00901031	0.831083
473	Dingemanse&Kalkman	Leucorrhinia dubia	FlightDate	Phenological	Breeding	NA	NL	32	Insecta	The Netherlands	PrevSummerTemperature	Temperature	MeanFlightDate	NA	Cold	10	PRC	-0.159412	0.400047
474	Dingemanse&Kalkman	Leucorrhinia dubia	FlightDate	Phenological	Breeding	NA	NL	32	Insecta	The Netherlands	PrevWinterTemperature	Temperature	MeanFlightDate	NA	Cold	10	PRC	-0.565287	0.296111
475	Dingemanse&Kalkman	Leucorrhinia dubia	FlightDate	Phenological	Breeding	NA	NL	32	Insecta	The Netherlands	SpringTemperature	Temperature	MeanFlightDate	NA	Cold	10	PRC	-1.43004	0.466549
476	Dingemanse&Kalkman	Leucorrhinia dubia	FlightDate	Phenological	Breeding	NA	NL	32	Insecta	The Netherlands	SummerTemperature	Temperature	MeanFlightDate	NA	Cold	10	PRC	0.256474	0.428511
477	Dingemanse&Kalkman	Leucorrhinia rubicunda	FlightDate	Phenological	Breeding	NA	NL	32	Insecta	The Netherlands	PrevSpringTemperature	Temperature	MeanFlightDate	NA	Cold	10	PRC	0.628964	0.534883
478	Dingemanse&Kalkman	Leucorrhinia rubicunda	FlightDate	Phenological	Breeding	NA	NL	32	Insecta	The Netherlands	PrevSummerTemperature	Temperature	MeanFlightDate	NA	Cold	10	PRC	0.144378	0.262131
479	Dingemanse&Kalkman	Leucorrhinia rubicunda	FlightDate	Phenological	Breeding	NA	NL	32	Insecta	The Netherlands	PrevWinterTemperature	Temperature	MeanFlightDate	NA	Cold	10	PRC	-0.300953	0.187849
480	Dingemanse&Kalkman	Leucorrhinia rubicunda	FlightDate	Phenological	Breeding	NA	NL	32	Insecta	The Netherlands	SpringTemperature	Temperature	MeanFlightDate	NA	Cold	10	PRC	-0.71712	0.276456
481	Dingemanse&Kalkman	Leucorrhinia rubicunda	FlightDate	Phenological	Breeding	NA	NL	32	Insecta	The Netherlands	SummerTemperature	Temperature	MeanFlightDate	NA	Cold	10	PRC	-0.925637	0.243484
482	Dingemanse&Kalkman	Libellula depressa	FlightDate	Phenological	Breeding	NA	NL	32	Insecta	The Netherlands	PrevSpringTemperature	Temperature	MeanFlightDate	NA	Cold	10	PRC	-0.545965	0.634338
483	Dingemanse&Kalkman	Libellula depressa	FlightDate	Phenological	Breeding	NA	NL	32	Insecta	The Netherlands	PrevSummerTemperature	Temperature	MeanFlightDate	NA	Cold	10	PRC	0.124668	0.318153
484	Dingemanse&Kalkman	Libellula depressa	FlightDate	Phenological	Breeding	NA	NL	32	Insecta	The Netherlands	PrevWinterTemperature	Temperature	MeanFlightDate	NA	Cold	10	PRC	-0.297886	0.289145
485	Dingemanse&Kalkman	Libellula depressa	FlightDate	Phenological	Breeding	NA	NL	32	Insecta	The Netherlands	SpringTemperature	Temperature	MeanFlightDate	NA	Cold	10	PRC	-0.734458	0.496511
486	Dingemanse&Kalkman	Libellula depressa	FlightDate	Phenological	Breeding	NA	NL	32	Insecta	The Netherlands	SummerTemperature	Temperature	MeanFlightDate	NA	Cold	10	PRC	0.14587	0.359031
487	Dingemanse&Kalkman	Libellula fulva	FlightDate	Phenological	Breeding	NA	NL	32	Insecta	The Netherlands	PrevSpringTemperature	Temperature	MeanFlightDate	NA	Cold	10	PRC	-0.0521912	0.561119
488	Dingemanse&Kalkman	Libellula fulva	FlightDate	Phenological	Breeding	NA	NL	32	Insecta	The Netherlands	PrevSummerTemperature	Temperature	MeanFlightDate	NA	Cold	10	PRC	0.210336	0.232581
489	Dingemanse&Kalkman	Libellula fulva	FlightDate	Phenological	Breeding	NA	NL	32	Insecta	The Netherlands	PrevWinterTemperature	Temperature	MeanFlightDate	NA	Cold	10	PRC	-0.036936	0.218907
490	Dingemanse&Kalkman	Libellula fulva	FlightDate	Phenological	Breeding	NA	NL	32	Insecta	The Netherlands	SpringTemperature	Temperature	MeanFlightDate	NA	Cold	10	PRC	-0.269571	0.421327
491	Dingemanse&Kalkman	Libellula fulva	FlightDate	Phenological	Breeding	NA	NL	32	Insecta	The Netherlands	SummerTemperature	Temperature	MeanFlightDate	NA	Cold	10	PRC	-0.0362442	0.260315
492	Dingemanse&Kalkman	Libellula quadrimaculata	FlightDate	Phenological	Breeding	NA	NL	32	Insecta	The Netherlands	PrevSpringTemperature	Temperature	MeanFlightDate	NA	Cold	10	PRC	-0.101816	0.556596
493	Dingemanse&Kalkman	Libellula quadrimaculata	FlightDate	Phenological	Breeding	NA	NL	32	Insecta	The Netherlands	PrevSummerTemperature	Temperature	MeanFlightDate	NA	Cold	10	PRC	-0.159473	0.263944
494	Dingemanse&Kalkman	Libellula quadrimaculata	FlightDate	Phenological	Breeding	NA	NL	32	Insecta	The Netherlands	PrevWinterTemperature	Temperature	MeanFlightDate	NA	Cold	10	PRC	-0.368227	0.192462
495	Dingemanse&Kalkman	Libellula quadrimaculata	FlightDate	Phenological	Breeding	NA	NL	32	Insecta	The Netherlands	SpringTemperature	Temperature	MeanFlightDate	NA	Cold	10	PRC	-0.97453	0.282895
496	Dingemanse&Kalkman	Libellula quadrimaculata	FlightDate	Phenological	Breeding	NA	NL	32	Insecta	The Netherlands	SummerTemperature	Temperature	MeanFlightDate	NA	Cold	10	PRC	0.0592269	0.283628
497	Dingemanse&Kalkman	Orthetrum cancellatum	FlightDate	Phenological	Breeding	NA	NL	32	Insecta	The Netherlands	PrevSpringTemperature	Temperature	MeanFlightDate	NA	Cold	10	PRC	-0.614533	0.81396
498	Dingemanse&Kalkman	Orthetrum cancellatum	FlightDate	Phenological	Breeding	NA	NL	32	Insecta	The Netherlands	PrevSummerTemperature	Temperature	MeanFlightDate	NA	Cold	10	PRC	0.670541	0.334269
499	Dingemanse&Kalkman	Orthetrum cancellatum	FlightDate	Phenological	Breeding	NA	NL	32	Insecta	The Netherlands	PrevWinterTemperature	Temperature	MeanFlightDate	NA	Cold	10	PRC	-0.00845178	0.348244
500	Dingemanse&Kalkman	Orthetrum cancellatum	FlightDate	Phenological	Breeding	NA	NL	32	Insecta	The Netherlands	SpringTemperature	Temperature	MeanFlightDate	NA	Cold	10	PRC	-1.06462	0.658242
501	Dingemanse&Kalkman	Orthetrum cancellatum	FlightDate	Phenological	Breeding	NA	NL	32	Insecta	The Netherlands	SummerTemperature	Temperature	MeanFlightDate	NA	Cold	10	PRC	-0.126058	0.399357
502	Dingemanse&Kalkman	Platycnemis pennipes	FlightDate	Phenological	Breeding	NA	NL	32	Insecta	The Netherlands	PrevSpringTemperature	Temperature	MeanFlightDate	NA	Cold	10	PRC	-0.73949	0.749207
503	Dingemanse&Kalkman	Platycnemis pennipes	FlightDate	Phenological	Breeding	NA	NL	32	Insecta	The Netherlands	PrevSummerTemperature	Temperature	MeanFlightDate	NA	Cold	10	PRC	0.475237	0.36095
504	Dingemanse&Kalkman	Platycnemis pennipes	FlightDate	Phenological	Breeding	NA	NL	32	Insecta	The Netherlands	PrevWinterTemperature	Temperature	MeanFlightDate	NA	Cold	10	PRC	-0.291556	0.327405
505	Dingemanse&Kalkman	Platycnemis pennipes	FlightDate	Phenological	Breeding	NA	NL	32	Insecta	The Netherlands	SpringTemperature	Temperature	MeanFlightDate	NA	Cold	10	PRC	-1.08932	0.607815
506	Dingemanse&Kalkman	Platycnemis pennipes	FlightDate	Phenological	Breeding	NA	NL	32	Insecta	The Netherlands	SummerTemperature	Temperature	MeanFlightDate	NA	Cold	10	PRC	-0.191174	0.393174
507	Dingemanse&Kalkman	Pyrrhosoma nymphula	FlightDate	Phenological	Breeding	NA	NL	32	Insecta	The Netherlands	PrevSpringTemperature	Temperature	MeanFlightDate	NA	Cold	10	PRC	-0.0431654	0.707588
508	Dingemanse&Kalkman	Pyrrhosoma nymphula	FlightDate	Phenological	Breeding	NA	NL	32	Insecta	The Netherlands	PrevSummerTemperature	Temperature	MeanFlightDate	NA	Cold	10	PRC	0.0897568	0.321562
509	Dingemanse&Kalkman	Pyrrhosoma nymphula	FlightDate	Phenological	Breeding	NA	NL	32	Insecta	The Netherlands	PrevWinterTemperature	Temperature	MeanFlightDate	NA	Cold	10	PRC	-0.572349	0.193011
510	Dingemanse&Kalkman	Pyrrhosoma nymphula	FlightDate	Phenological	Breeding	NA	NL	32	Insecta	The Netherlands	SpringTemperature	Temperature	MeanFlightDate	NA	Cold	10	PRC	-1.6714	0.319429
511	Dingemanse&Kalkman	Pyrrhosoma nymphula	FlightDate	Phenological	Breeding	NA	NL	32	Insecta	The Netherlands	SummerTemperature	Temperature	MeanFlightDate	NA	Cold	10	PRC	-0.255706	0.33762
512	Dingemanse&Kalkman	Somatochlora metallica	FlightDate	Phenological	Breeding	NA	NL	32	Insecta	The Netherlands	PrevSpringTemperature	Temperature	MeanFlightDate	NA	Cold	10	PRC	0.102041	0.759506
513	Dingemanse&Kalkman	Somatochlora metallica	FlightDate	Phenological	Breeding	NA	NL	32	Insecta	The Netherlands	PrevSummerTemperature	Temperature	MeanFlightDate	NA	Cold	10	PRC	0.202653	0.375123
514	Dingemanse&Kalkman	Somatochlora metallica	FlightDate	Phenological	Breeding	NA	NL	32	Insecta	The Netherlands	PrevWinterTemperature	Temperature	MeanFlightDate	NA	Cold	10	PRC	-0.406205	0.267286
515	Dingemanse&Kalkman	Somatochlora metallica	FlightDate	Phenological	Breeding	NA	NL	32	Insecta	The Netherlands	SpringTemperature	Temperature	MeanFlightDate	NA	Cold	10	PRC	-1.59288	0.338795
516	Dingemanse&Kalkman	Somatochlora metallica	FlightDate	Phenological	Breeding	NA	NL	32	Insecta	The Netherlands	SummerTemperature	Temperature	MeanFlightDate	NA	Cold	10	PRC	-0.187466	0.354167
517	Dingemanse&Kalkman	Sympetrum danae	FlightDate	Phenological	Breeding	NA	NL	32	Insecta	The Netherlands	PrevSpringTemperature	Temperature	MeanFlightDate	NA	Cold	10	PRC	-0.163594	0.789845
518	Dingemanse&Kalkman	Sympetrum danae	FlightDate	Phenological	Breeding	NA	NL	32	Insecta	The Netherlands	PrevSummerTemperature	Temperature	MeanFlightDate	NA	Cold	10	PRC	0.219165	0.450701
519	Dingemanse&Kalkman	Sympetrum danae	FlightDate	Phenological	Breeding	NA	NL	32	Insecta	The Netherlands	PrevWinterTemperature	Temperature	MeanFlightDate	NA	Cold	10	PRC	-0.303637	0.334545
520	Dingemanse&Kalkman	Sympetrum danae	FlightDate	Phenological	Breeding	NA	NL	32	Insecta	The Netherlands	SpringTemperature	Temperature	MeanFlightDate	NA	Cold	10	PRC	-1.47654	0.288983
521	Dingemanse&Kalkman	Sympetrum danae	FlightDate	Phenological	Breeding	NA	NL	32	Insecta	The Netherlands	SummerTemperature	Temperature	MeanFlightDate	NA	Cold	10	PRC	-0.420917	0.531353
522	Dingemanse&Kalkman	Sympetrum flaveolum	FlightDate	Phenological	Breeding	NA	NL	32	Insecta	The Netherlands	PrevSpringTemperature	Temperature	MeanFlightDate	NA	Cold	10	PRC	-0.522308	0.758096
523	Dingemanse&Kalkman	Sympetrum flaveolum	FlightDate	Phenological	Breeding	NA	NL	32	Insecta	The Netherlands	PrevSummerTemperature	Temperature	MeanFlightDate	NA	Cold	10	PRC	-0.156062	0.414038
524	Dingemanse&Kalkman	Sympetrum flaveolum	FlightDate	Phenological	Breeding	NA	NL	32	Insecta	The Netherlands	PrevWinterTemperature	Temperature	MeanFlightDate	NA	Cold	10	PRC	-0.342203	0.289075
525	Dingemanse&Kalkman	Sympetrum flaveolum	FlightDate	Phenological	Breeding	NA	NL	32	Insecta	The Netherlands	SpringTemperature	Temperature	MeanFlightDate	NA	Cold	10	PRC	-1.09107	0.66389
526	Dingemanse&Kalkman	Sympetrum flaveolum	FlightDate	Phenological	Breeding	NA	NL	32	Insecta	The Netherlands	SummerTemperature	Temperature	MeanFlightDate	NA	Cold	10	PRC	0.229132	0.374882
527	Dingemanse&Kalkman	Sympetrum sanguineum	FlightDate	Phenological	Breeding	NA	NL	32	Insecta	The Netherlands	PrevSpringTemperature	Temperature	MeanFlightDate	NA	Cold	10	PRC	-0.129883	0.804723
528	Dingemanse&Kalkman	Sympetrum sanguineum	FlightDate	Phenological	Breeding	NA	NL	32	Insecta	The Netherlands	PrevSummerTemperature	Temperature	MeanFlightDate	NA	Cold	10	PRC	-0.208743	0.362871
529	Dingemanse&Kalkman	Sympetrum sanguineum	FlightDate	Phenological	Breeding	NA	NL	32	Insecta	The Netherlands	PrevWinterTemperature	Temperature	MeanFlightDate	NA	Cold	10	PRC	-0.66942	0.206729
530	Dingemanse&Kalkman	Sympetrum sanguineum	FlightDate	Phenological	Breeding	NA	NL	32	Insecta	The Netherlands	SpringTemperature	Temperature	MeanFlightDate	NA	Cold	10	PRC	-1.30551	0.400359
531	Dingemanse&Kalkman	Sympetrum sanguineum	FlightDate	Phenological	Breeding	NA	NL	32	Insecta	The Netherlands	SummerTemperature	Temperature	MeanFlightDate	NA	Cold	10	PRC	-0.159171	0.362528
532	Dingemanse&Kalkman	Sympetrum striolatum	FlightDate	Phenological	Breeding	NA	NL	32	Insecta	The Netherlands	PrevSpringTemperature	Temperature	MeanFlightDate	NA	Cold	10	PRC	0.370144	0.914101
533	Dingemanse&Kalkman	Sympetrum striolatum	FlightDate	Phenological	Breeding	NA	NL	32	Insecta	The Netherlands	PrevSummerTemperature	Temperature	MeanFlightDate	NA	Cold	10	PRC	0.320788	0.37683
534	Dingemanse&Kalkman	Sympetrum striolatum	FlightDate	Phenological	Breeding	NA	NL	32	Insecta	The Netherlands	PrevWinterTemperature	Temperature	MeanFlightDate	NA	Cold	10	PRC	-0.244727	0.333623
535	Dingemanse&Kalkman	Sympetrum striolatum	FlightDate	Phenological	Breeding	NA	NL	32	Insecta	The Netherlands	SpringTemperature	Temperature	MeanFlightDate	NA	Cold	10	PRC	-1.71454	0.353883
536	Dingemanse&Kalkman	Sympetrum striolatum	FlightDate	Phenological	Breeding	NA	NL	32	Insecta	The Netherlands	SummerTemperature	Temperature	MeanFlightDate	NA	Cold	10	PRC	-0.172316	0.404389
537	Dingemanse&Kalkman	Sympetrum vulgatum	FlightDate	Phenological	Breeding	NA	NL	32	Insecta	The Netherlands	PrevSpringTemperature	Temperature	MeanFlightDate	NA	Cold	10	PRC	0.364661	0.861464
538	Dingemanse&Kalkman	Sympetrum vulgatum	FlightDate	Phenological	Breeding	NA	NL	32	Insecta	The Netherlands	PrevSummerTemperature	Temperature	MeanFlightDate	NA	Cold	10	PRC	0.15801	0.400502
539	Dingemanse&Kalkman	Sympetrum vulgatum	FlightDate	Phenological	Breeding	NA	NL	32	Insecta	The Netherlands	PrevWinterTemperature	Temperature	MeanFlightDate	NA	Cold	10	PRC	-0.417579	0.294974
540	Dingemanse&Kalkman	Sympetrum vulgatum	FlightDate	Phenological	Breeding	NA	NL	32	Insecta	The Netherlands	SpringTemperature	Temperature	MeanFlightDate	NA	Cold	10	PRC	-1.7323	0.154533
541	Dingemanse&Kalkman	Sympetrum vulgatum	FlightDate	Phenological	Breeding	NA	NL	32	Insecta	The Netherlands	SummerTemperature	Temperature	MeanFlightDate	NA	Cold	10	PRC	-0.344201	0.385335
1161	Hassal	Abax parallelepipedus	FlightDate	Phenological	Breeding	NA	UK	34	Insecta	United Kingdom	MeanYearlyTemperature	Temperature	FlightDate5Perc	NA	Cold	14	PRC	-0.0923928	0.309416
1162	Hassal	Abax parallelepipedus	FlightDate	Phenological	Breeding	NA	UK	34	Insecta	United Kingdom	MeanYearlyTemperature	Temperature	FlightDate95Perc	NA	Cold	14	PRC	-0.242046	0.519173
1163	Hassal	Abax parallelepipedus	FlightDate	Phenological	Breeding	NA	UK	34	Insecta	United Kingdom	MeanYearlyTemperature	Temperature	MedianFlightDate	NA	Cold	14	PRC	0.347276	0.304345
1164	Hassal	Achaearanea lunata	FlightDate	Phenological	Breeding	NA	UK	34	Arachnida	United Kingdom	MeanYearlyTemperature	Temperature	FlightDate5Perc	NA	Cold	27	PRC	-0.522358	0.315822
1165	Hassal	Achaearanea lunata	FlightDate	Phenological	Breeding	NA	UK	34	Arachnida	United Kingdom	MeanYearlyTemperature	Temperature	FlightDate95Perc	NA	Cold	27	PRC	0.309661	0.360934
1166	Hassal	Achaearanea lunata	FlightDate	Phenological	Breeding	NA	UK	34	Arachnida	United Kingdom	MeanYearlyTemperature	Temperature	MedianFlightDate	NA	Cold	27	PRC	-0.258728	0.354842
1167	Hassal	Achaearanea simulans	FlightDate	Phenological	Breeding	NA	UK	34	Arachnida	United Kingdom	MeanYearlyTemperature	Temperature	FlightDate5Perc	NA	Cold	19	PRC	-0.715743	0.435748
1168	Hassal	Achaearanea simulans	FlightDate	Phenological	Breeding	NA	UK	34	Arachnida	United Kingdom	MeanYearlyTemperature	Temperature	FlightDate95Perc	NA	Cold	19	PRC	-0.062991	0.376777
1169	Hassal	Achaearanea simulans	FlightDate	Phenological	Breeding	NA	UK	34	Arachnida	United Kingdom	MeanYearlyTemperature	Temperature	MedianFlightDate	NA	Cold	19	PRC	0.151935	0.570096
1170	Hassal	Acilius sulcatus	FlightDate	Phenological	Breeding	NA	UK	34	Insecta	United Kingdom	MeanYearlyTemperature	Temperature	FlightDate5Perc	NA	Cold	24	PRC	-0.457851	0.465515
1171	Hassal	Acilius sulcatus	FlightDate	Phenological	Breeding	NA	UK	34	Insecta	United Kingdom	MeanYearlyTemperature	Temperature	FlightDate95Perc	NA	Cold	24	PRC	0.121644	0.44132
1172	Hassal	Acilius sulcatus	FlightDate	Phenological	Breeding	NA	UK	34	Insecta	United Kingdom	MeanYearlyTemperature	Temperature	MedianFlightDate	NA	Cold	24	PRC	-0.813107	0.411379
1173	Hassal	Acupalpus dubius	FlightDate	Phenological	Breeding	NA	UK	34	Insecta	United Kingdom	MeanYearlyTemperature	Temperature	FlightDate5Perc	NA	Cold	11	PRC	0.153043	0.409467
1174	Hassal	Acupalpus dubius	FlightDate	Phenological	Breeding	NA	UK	34	Insecta	United Kingdom	MeanYearlyTemperature	Temperature	FlightDate95Perc	NA	Cold	11	PRC	0.656932	0.627689
1175	Hassal	Acupalpus dubius	FlightDate	Phenological	Breeding	NA	UK	34	Insecta	United Kingdom	MeanYearlyTemperature	Temperature	MedianFlightDate	NA	Cold	11	PRC	0.820219	0.83724
1176	Hassal	Adalia bipunctata	FlightDate	Phenological	Breeding	NA	UK	34	Insecta	United Kingdom	MeanYearlyTemperature	Temperature	FlightDate5Perc	NA	Cold	23	PRC	0.284901	0.322961
1177	Hassal	Adalia bipunctata	FlightDate	Phenological	Breeding	NA	UK	34	Insecta	United Kingdom	MeanYearlyTemperature	Temperature	FlightDate95Perc	NA	Cold	23	PRC	-0.0183647	0.327687
1178	Hassal	Adalia bipunctata	FlightDate	Phenological	Breeding	NA	UK	34	Insecta	United Kingdom	MeanYearlyTemperature	Temperature	MedianFlightDate	NA	Cold	23	PRC	0.769409	0.185114
1179	Hassal	Adalia decempunctata	FlightDate	Phenological	Breeding	NA	UK	34	Insecta	United Kingdom	MeanYearlyTemperature	Temperature	FlightDate5Perc	NA	Cold	19	PRC	0.232837	0.445773
1180	Hassal	Adalia decempunctata	FlightDate	Phenological	Breeding	NA	UK	34	Insecta	United Kingdom	MeanYearlyTemperature	Temperature	FlightDate95Perc	NA	Cold	19	PRC	0.481292	0.353501
1181	Hassal	Adalia decempunctata	FlightDate	Phenological	Breeding	NA	UK	34	Insecta	United Kingdom	MeanYearlyTemperature	Temperature	MedianFlightDate	NA	Cold	19	PRC	0.745786	0.305987
1182	Hassal	Aeshna caerulea	FlightDate	Phenological	Breeding	NA	UK	34	Insecta	United Kingdom	MeanYearlyTemperature	Temperature	FlightDate5Perc	NA	Cold	15	PRC	0.392578	0.358201
1183	Hassal	Aeshna caerulea	FlightDate	Phenological	Breeding	NA	UK	34	Insecta	United Kingdom	MeanYearlyTemperature	Temperature	FlightDate95Perc	NA	Cold	15	PRC	-0.422634	0.380332
1184	Hassal	Aeshna caerulea	FlightDate	Phenological	Breeding	NA	UK	34	Insecta	United Kingdom	MeanYearlyTemperature	Temperature	MedianFlightDate	NA	Cold	15	PRC	0.4444	0.343927
1185	Hassal	Aeshna cyanea	FlightDate	Phenological	Breeding	NA	UK	34	Insecta	United Kingdom	MeanYearlyTemperature	Temperature	FlightDate5Perc	NA	Cold	43	PRC	-0.0919796	0.0572459
1186	Hassal	Aeshna cyanea	FlightDate	Phenological	Breeding	NA	UK	34	Insecta	United Kingdom	MeanYearlyTemperature	Temperature	FlightDate95Perc	NA	Cold	43	PRC	-0.0358269	0.12671
1187	Hassal	Aeshna cyanea	FlightDate	Phenological	Breeding	NA	UK	34	Insecta	United Kingdom	MeanYearlyTemperature	Temperature	MedianFlightDate	NA	Cold	43	PRC	-0.344445	0.22839
1188	Hassal	Aeshna grandis	FlightDate	Phenological	Breeding	NA	UK	34	Insecta	United Kingdom	MeanYearlyTemperature	Temperature	FlightDate5Perc	NA	Cold	51	PRC	-0.0638707	0.0507195
1189	Hassal	Aeshna grandis	FlightDate	Phenological	Breeding	NA	UK	34	Insecta	United Kingdom	MeanYearlyTemperature	Temperature	FlightDate95Perc	NA	Cold	51	PRC	-0.91174	0.208251
1190	Hassal	Aeshna grandis	FlightDate	Phenological	Breeding	NA	UK	34	Insecta	United Kingdom	MeanYearlyTemperature	Temperature	MedianFlightDate	NA	Cold	51	PRC	-0.619693	0.18957
1191	Hassal	Aeshna isosceles	FlightDate	Phenological	Breeding	NA	UK	34	Insecta	United Kingdom	MeanYearlyTemperature	Temperature	FlightDate5Perc	NA	Cold	17	PRC	-0.54922	0.112261
1192	Hassal	Aeshna isosceles	FlightDate	Phenological	Breeding	NA	UK	34	Insecta	United Kingdom	MeanYearlyTemperature	Temperature	FlightDate95Perc	NA	Cold	17	PRC	0.467701	0.325268
1193	Hassal	Aeshna isosceles	FlightDate	Phenological	Breeding	NA	UK	34	Insecta	United Kingdom	MeanYearlyTemperature	Temperature	MedianFlightDate	NA	Cold	17	PRC	-0.854473	0.249296
1194	Hassal	Aeshna juncea	FlightDate	Phenological	Breeding	NA	UK	34	Insecta	United Kingdom	MeanYearlyTemperature	Temperature	FlightDate5Perc	NA	Cold	44	PRC	0.539587	0.134193
1195	Hassal	Aeshna juncea	FlightDate	Phenological	Breeding	NA	UK	34	Insecta	United Kingdom	MeanYearlyTemperature	Temperature	FlightDate95Perc	NA	Cold	44	PRC	-0.267075	0.211828
1196	Hassal	Aeshna juncea	FlightDate	Phenological	Breeding	NA	UK	34	Insecta	United Kingdom	MeanYearlyTemperature	Temperature	MedianFlightDate	NA	Cold	44	PRC	-0.653768	0.226899
1197	Hassal	Aeshna mixta	FlightDate	Phenological	Breeding	NA	UK	34	Insecta	United Kingdom	MeanYearlyTemperature	Temperature	FlightDate5Perc	NA	Cold	37	PRC	-0.0484909	0.187518
1198	Hassal	Aeshna mixta	FlightDate	Phenological	Breeding	NA	UK	34	Insecta	United Kingdom	MeanYearlyTemperature	Temperature	FlightDate95Perc	NA	Cold	37	PRC	-0.416015	0.284131
1199	Hassal	Aeshna mixta	FlightDate	Phenological	Breeding	NA	UK	34	Insecta	United Kingdom	MeanYearlyTemperature	Temperature	MedianFlightDate	NA	Cold	37	PRC	-0.667252	0.218636
1200	Hassal	Agabus arcticus	FlightDate	Phenological	Breeding	NA	UK	34	Insecta	United Kingdom	MeanYearlyTemperature	Temperature	FlightDate5Perc	NA	Cold	12	PRC	-0.560959	0.680256
1201	Hassal	Agabus arcticus	FlightDate	Phenological	Breeding	NA	UK	34	Insecta	United Kingdom	MeanYearlyTemperature	Temperature	FlightDate95Perc	NA	Cold	12	PRC	-1.19523	0.465712
1202	Hassal	Agabus arcticus	FlightDate	Phenological	Breeding	NA	UK	34	Insecta	United Kingdom	MeanYearlyTemperature	Temperature	MedianFlightDate	NA	Cold	12	PRC	-0.612954	0.335584
1203	Hassal	Agabus congener	FlightDate	Phenological	Breeding	NA	UK	34	Insecta	United Kingdom	MeanYearlyTemperature	Temperature	FlightDate5Perc	NA	Cold	12	PRC	-0.172761	0.694729
1204	Hassal	Agabus congener	FlightDate	Phenological	Breeding	NA	UK	34	Insecta	United Kingdom	MeanYearlyTemperature	Temperature	FlightDate95Perc	NA	Cold	12	PRC	0.631056	0.911218
1205	Hassal	Agabus congener	FlightDate	Phenological	Breeding	NA	UK	34	Insecta	United Kingdom	MeanYearlyTemperature	Temperature	MedianFlightDate	NA	Cold	12	PRC	1.08271	0.493055
1206	Hassal	Agabus sturmii	FlightDate	Phenological	Breeding	NA	UK	34	Insecta	United Kingdom	MeanYearlyTemperature	Temperature	FlightDate5Perc	NA	Cold	41	PRC	-0.690096	0.326979
1207	Hassal	Agabus sturmii	FlightDate	Phenological	Breeding	NA	UK	34	Insecta	United Kingdom	MeanYearlyTemperature	Temperature	FlightDate95Perc	NA	Cold	41	PRC	-0.171612	0.256978
1208	Hassal	Agabus sturmii	FlightDate	Phenological	Breeding	NA	UK	34	Insecta	United Kingdom	MeanYearlyTemperature	Temperature	MedianFlightDate	NA	Cold	41	PRC	-0.448804	0.280013
1209	Hassal	Agabus affinis	FlightDate	Phenological	Breeding	NA	UK	34	Insecta	United Kingdom	MeanYearlyTemperature	Temperature	FlightDate5Perc	NA	Cold	24	PRC	-0.918537	0.429459
1210	Hassal	Agabus affinis	FlightDate	Phenological	Breeding	NA	UK	34	Insecta	United Kingdom	MeanYearlyTemperature	Temperature	FlightDate95Perc	NA	Cold	24	PRC	0.569485	0.359688
1211	Hassal	Agabus affinis	FlightDate	Phenological	Breeding	NA	UK	34	Insecta	United Kingdom	MeanYearlyTemperature	Temperature	MedianFlightDate	NA	Cold	24	PRC	0.0135856	0.420445
1212	Hassal	Agabus bipustulatus	FlightDate	Phenological	Breeding	NA	UK	34	Insecta	United Kingdom	MeanYearlyTemperature	Temperature	FlightDate5Perc	NA	Cold	44	PRC	-0.912115	0.293245
1213	Hassal	Agabus bipustulatus	FlightDate	Phenological	Breeding	NA	UK	34	Insecta	United Kingdom	MeanYearlyTemperature	Temperature	FlightDate95Perc	NA	Cold	44	PRC	-0.175714	0.232917
1214	Hassal	Agabus bipustulatus	FlightDate	Phenological	Breeding	NA	UK	34	Insecta	United Kingdom	MeanYearlyTemperature	Temperature	MedianFlightDate	NA	Cold	44	PRC	-0.339027	0.273703
1215	Hassal	Agabus didymus	FlightDate	Phenological	Breeding	NA	UK	34	Insecta	United Kingdom	MeanYearlyTemperature	Temperature	FlightDate5Perc	NA	Cold	22	PRC	-0.429802	0.433293
1216	Hassal	Agabus didymus	FlightDate	Phenological	Breeding	NA	UK	34	Insecta	United Kingdom	MeanYearlyTemperature	Temperature	FlightDate95Perc	NA	Cold	22	PRC	0.162524	0.411704
1217	Hassal	Agabus didymus	FlightDate	Phenological	Breeding	NA	UK	34	Insecta	United Kingdom	MeanYearlyTemperature	Temperature	MedianFlightDate	NA	Cold	22	PRC	-0.0601467	0.314824
1218	Hassal	Agabus guttatus	FlightDate	Phenological	Breeding	NA	UK	34	Insecta	United Kingdom	MeanYearlyTemperature	Temperature	FlightDate5Perc	NA	Cold	34	PRC	-0.831348	0.345173
1219	Hassal	Agabus guttatus	FlightDate	Phenological	Breeding	NA	UK	34	Insecta	United Kingdom	MeanYearlyTemperature	Temperature	FlightDate95Perc	NA	Cold	34	PRC	0.453994	0.322801
1220	Hassal	Agabus guttatus	FlightDate	Phenological	Breeding	NA	UK	34	Insecta	United Kingdom	MeanYearlyTemperature	Temperature	MedianFlightDate	NA	Cold	34	PRC	0.11899	0.327271
1221	Hassal	Agabus nebulosus	FlightDate	Phenological	Breeding	NA	UK	34	Insecta	United Kingdom	MeanYearlyTemperature	Temperature	FlightDate5Perc	NA	Cold	27	PRC	-0.297294	0.384124
1222	Hassal	Agabus nebulosus	FlightDate	Phenological	Breeding	NA	UK	34	Insecta	United Kingdom	MeanYearlyTemperature	Temperature	FlightDate95Perc	NA	Cold	27	PRC	0.611008	0.397152
1223	Hassal	Agabus nebulosus	FlightDate	Phenological	Breeding	NA	UK	34	Insecta	United Kingdom	MeanYearlyTemperature	Temperature	MedianFlightDate	NA	Cold	27	PRC	-0.54288	0.373725
1224	Hassal	Agabus paludosus	FlightDate	Phenological	Breeding	NA	UK	34	Insecta	United Kingdom	MeanYearlyTemperature	Temperature	FlightDate5Perc	NA	Cold	26	PRC	-0.429434	0.322467
1225	Hassal	Agabus paludosus	FlightDate	Phenological	Breeding	NA	UK	34	Insecta	United Kingdom	MeanYearlyTemperature	Temperature	FlightDate95Perc	NA	Cold	26	PRC	-0.216753	0.401315
1226	Hassal	Agabus paludosus	FlightDate	Phenological	Breeding	NA	UK	34	Insecta	United Kingdom	MeanYearlyTemperature	Temperature	MedianFlightDate	NA	Cold	26	PRC	-0.271496	0.427782
1227	Hassal	Agabus unguicularis	FlightDate	Phenological	Breeding	NA	UK	34	Insecta	United Kingdom	MeanYearlyTemperature	Temperature	FlightDate5Perc	NA	Cold	14	PRC	-0.979064	0.326272
1228	Hassal	Agabus unguicularis	FlightDate	Phenological	Breeding	NA	UK	34	Insecta	United Kingdom	MeanYearlyTemperature	Temperature	FlightDate95Perc	NA	Cold	14	PRC	0.508419	0.505786
1229	Hassal	Agabus unguicularis	FlightDate	Phenological	Breeding	NA	UK	34	Insecta	United Kingdom	MeanYearlyTemperature	Temperature	MedianFlightDate	NA	Cold	14	PRC	-0.156984	0.385678
1230	Hassal	Agalenatea redii	FlightDate	Phenological	Breeding	NA	UK	34	Arachnida	United Kingdom	MeanYearlyTemperature	Temperature	FlightDate5Perc	NA	Cold	35	PRC	-0.559842	0.160795
1231	Hassal	Agalenatea redii	FlightDate	Phenological	Breeding	NA	UK	34	Arachnida	United Kingdom	MeanYearlyTemperature	Temperature	FlightDate95Perc	NA	Cold	34	PRC	0.108082	0.210697
1232	Hassal	Agalenatea redii	FlightDate	Phenological	Breeding	NA	UK	34	Arachnida	United Kingdom	MeanYearlyTemperature	Temperature	MedianFlightDate	NA	Cold	34	PRC	-0.706688	0.289838
1233	Hassal	Agapanthia villosoviridescens	FlightDate	Phenological	Breeding	NA	UK	34	Insecta	United Kingdom	MeanYearlyTemperature	Temperature	FlightDate5Perc	NA	Cold	11	PRC	-0.846017	0.514688
1234	Hassal	Agapanthia villosoviridescens	FlightDate	Phenological	Breeding	NA	UK	34	Insecta	United Kingdom	MeanYearlyTemperature	Temperature	FlightDate95Perc	NA	Cold	11	PRC	0.214306	0.350053
1235	Hassal	Agapanthia villosoviridescens	FlightDate	Phenological	Breeding	NA	UK	34	Insecta	United Kingdom	MeanYearlyTemperature	Temperature	MedianFlightDate	NA	Cold	11	PRC	-0.455487	0.638949
1236	Hassal	Agelena labyrinthica	FlightDate	Phenological	Breeding	NA	UK	34	Arachnida	United Kingdom	MeanYearlyTemperature	Temperature	FlightDate5Perc	NA	Cold	41	PRC	-0.206088	0.223522
1237	Hassal	Agelena labyrinthica	FlightDate	Phenological	Breeding	NA	UK	34	Arachnida	United Kingdom	MeanYearlyTemperature	Temperature	FlightDate95Perc	NA	Cold	41	PRC	-0.141128	0.211345
1238	Hassal	Agelena labyrinthica	FlightDate	Phenological	Breeding	NA	UK	34	Arachnida	United Kingdom	MeanYearlyTemperature	Temperature	MedianFlightDate	NA	Cold	41	PRC	-0.425697	0.209304
1239	Hassal	Agenioideus cinctellus	FlightDate	Phenological	Breeding	NA	UK	34	Insecta	United Kingdom	MeanYearlyTemperature	Temperature	FlightDate5Perc	NA	Cold	16	PRC	-0.859567	0.516573
1240	Hassal	Agenioideus cinctellus	FlightDate	Phenological	Breeding	NA	UK	34	Insecta	United Kingdom	MeanYearlyTemperature	Temperature	FlightDate95Perc	NA	Cold	16	PRC	0.545167	0.438964
1241	Hassal	Agenioideus cinctellus	FlightDate	Phenological	Breeding	NA	UK	34	Insecta	United Kingdom	MeanYearlyTemperature	Temperature	MedianFlightDate	NA	Cold	16	PRC	-0.322051	0.559335
1242	Hassal	Agonum marginatum	FlightDate	Phenological	Breeding	NA	UK	34	Insecta	United Kingdom	MeanYearlyTemperature	Temperature	FlightDate5Perc	NA	Cold	13	PRC	-0.157331	0.333617
1243	Hassal	Agonum marginatum	FlightDate	Phenological	Breeding	NA	UK	34	Insecta	United Kingdom	MeanYearlyTemperature	Temperature	FlightDate95Perc	NA	Cold	13	PRC	0.0518705	0.262067
1244	Hassal	Agonum marginatum	FlightDate	Phenological	Breeding	NA	UK	34	Insecta	United Kingdom	MeanYearlyTemperature	Temperature	MedianFlightDate	NA	Cold	13	PRC	0.0406938	0.5889
1245	Hassal	Agonum fuliginosum	FlightDate	Phenological	Breeding	NA	UK	34	Insecta	United Kingdom	MeanYearlyTemperature	Temperature	FlightDate5Perc	NA	Cold	24	PRC	-0.459548	0.415238
1246	Hassal	Agonum fuliginosum	FlightDate	Phenological	Breeding	NA	UK	34	Insecta	United Kingdom	MeanYearlyTemperature	Temperature	FlightDate95Perc	NA	Cold	24	PRC	-0.155629	0.369464
1247	Hassal	Agonum fuliginosum	FlightDate	Phenological	Breeding	NA	UK	34	Insecta	United Kingdom	MeanYearlyTemperature	Temperature	MedianFlightDate	NA	Cold	24	PRC	-0.521556	0.460829
1248	Hassal	Agonum thoreyi	FlightDate	Phenological	Breeding	NA	UK	34	Insecta	United Kingdom	MeanYearlyTemperature	Temperature	FlightDate5Perc	NA	Cold	17	PRC	-0.166507	0.232707
1249	Hassal	Agonum thoreyi	FlightDate	Phenological	Breeding	NA	UK	34	Insecta	United Kingdom	MeanYearlyTemperature	Temperature	FlightDate95Perc	NA	Cold	17	PRC	0.452587	0.335774
1250	Hassal	Agonum thoreyi	FlightDate	Phenological	Breeding	NA	UK	34	Insecta	United Kingdom	MeanYearlyTemperature	Temperature	MedianFlightDate	NA	Cold	17	PRC	0.286313	0.470878
1251	Hassal	Agroeca brunnea	FlightDate	Phenological	Breeding	NA	UK	34	Arachnida	United Kingdom	MeanYearlyTemperature	Temperature	FlightDate5Perc	NA	Cold	26	PRC	-0.235254	0.245981
1252	Hassal	Agroeca brunnea	FlightDate	Phenological	Breeding	NA	UK	34	Arachnida	United Kingdom	MeanYearlyTemperature	Temperature	FlightDate95Perc	NA	Cold	26	PRC	1.07702	0.512163
1253	Hassal	Agroeca brunnea	FlightDate	Phenological	Breeding	NA	UK	34	Arachnida	United Kingdom	MeanYearlyTemperature	Temperature	MedianFlightDate	NA	Cold	26	PRC	0.442895	0.400701
1254	Hassal	Agroeca inopina	FlightDate	Phenological	Breeding	NA	UK	34	Arachnida	United Kingdom	MeanYearlyTemperature	Temperature	FlightDate5Perc	NA	Cold	20	PRC	-0.180416	0.533984
1255	Hassal	Agroeca inopina	FlightDate	Phenological	Breeding	NA	UK	34	Arachnida	United Kingdom	MeanYearlyTemperature	Temperature	FlightDate95Perc	NA	Cold	20	PRC	-0.0190317	0.498181
1256	Hassal	Agroeca inopina	FlightDate	Phenological	Breeding	NA	UK	34	Arachnida	United Kingdom	MeanYearlyTemperature	Temperature	MedianFlightDate	NA	Cold	20	PRC	-0.297395	0.166949
1257	Hassal	Agroeca proxima	FlightDate	Phenological	Breeding	NA	UK	34	Arachnida	United Kingdom	MeanYearlyTemperature	Temperature	FlightDate5Perc	NA	Cold	44	PRC	-0.19613	0.35371
1258	Hassal	Agroeca proxima	FlightDate	Phenological	Breeding	NA	UK	34	Arachnida	United Kingdom	MeanYearlyTemperature	Temperature	FlightDate95Perc	NA	Cold	44	PRC	0.199645	0.310331
1259	Hassal	Agroeca proxima	FlightDate	Phenological	Breeding	NA	UK	34	Arachnida	United Kingdom	MeanYearlyTemperature	Temperature	MedianFlightDate	NA	Cold	44	PRC	0.160669	0.197339
1260	Hassal	Agyneta cauta	FlightDate	Phenological	Breeding	NA	UK	34	Arachnida	United Kingdom	MeanYearlyTemperature	Temperature	FlightDate5Perc	NA	Cold	15	PRC	0.0537939	0.391624
1261	Hassal	Agyneta cauta	FlightDate	Phenological	Breeding	NA	UK	34	Arachnida	United Kingdom	MeanYearlyTemperature	Temperature	FlightDate95Perc	NA	Cold	15	PRC	-0.500876	0.160711
1262	Hassal	Agyneta cauta	FlightDate	Phenological	Breeding	NA	UK	34	Arachnida	United Kingdom	MeanYearlyTemperature	Temperature	MedianFlightDate	NA	Cold	15	PRC	-0.499125	0.21625
1263	Hassal	Agyneta conigera	FlightDate	Phenological	Breeding	NA	UK	34	Arachnida	United Kingdom	MeanYearlyTemperature	Temperature	FlightDate5Perc	NA	Cold	33	PRC	-0.248529	0.125289
1264	Hassal	Agyneta conigera	FlightDate	Phenological	Breeding	NA	UK	34	Arachnida	United Kingdom	MeanYearlyTemperature	Temperature	FlightDate95Perc	NA	Cold	33	PRC	-0.404989	0.336822
1265	Hassal	Agyneta conigera	FlightDate	Phenological	Breeding	NA	UK	34	Arachnida	United Kingdom	MeanYearlyTemperature	Temperature	MedianFlightDate	NA	Cold	33	PRC	-0.3702	0.250406
1266	Hassal	Agyneta decora	FlightDate	Phenological	Breeding	NA	UK	34	Arachnida	United Kingdom	MeanYearlyTemperature	Temperature	FlightDate5Perc	NA	Cold	29	PRC	-0.558981	0.236449
1267	Hassal	Agyneta decora	FlightDate	Phenological	Breeding	NA	UK	34	Arachnida	United Kingdom	MeanYearlyTemperature	Temperature	FlightDate95Perc	NA	Cold	29	PRC	-0.792964	0.275542
1268	Hassal	Agyneta decora	FlightDate	Phenological	Breeding	NA	UK	34	Arachnida	United Kingdom	MeanYearlyTemperature	Temperature	MedianFlightDate	NA	Cold	29	PRC	-0.292885	0.207399
1269	Hassal	Agyneta olivacea	FlightDate	Phenological	Breeding	NA	UK	34	Arachnida	United Kingdom	MeanYearlyTemperature	Temperature	FlightDate5Perc	NA	Cold	9	PRC	-0.270066	0.536889
1270	Hassal	Agyneta olivacea	FlightDate	Phenological	Breeding	NA	UK	34	Arachnida	United Kingdom	MeanYearlyTemperature	Temperature	FlightDate95Perc	NA	Cold	8	PRC	0.495925	0.829848
1271	Hassal	Agyneta olivacea	FlightDate	Phenological	Breeding	NA	UK	34	Arachnida	United Kingdom	MeanYearlyTemperature	Temperature	MedianFlightDate	NA	Cold	10	PRC	0.228725	0.616249
1272	Hassal	Agyneta ramosa	FlightDate	Phenological	Breeding	NA	UK	34	Arachnida	United Kingdom	MeanYearlyTemperature	Temperature	FlightDate5Perc	NA	Cold	15	PRC	-0.593717	0.296734
1273	Hassal	Agyneta ramosa	FlightDate	Phenological	Breeding	NA	UK	34	Arachnida	United Kingdom	MeanYearlyTemperature	Temperature	FlightDate95Perc	NA	Cold	15	PRC	-0.340015	0.0850383
1274	Hassal	Agyneta ramosa	FlightDate	Phenological	Breeding	NA	UK	34	Arachnida	United Kingdom	MeanYearlyTemperature	Temperature	MedianFlightDate	NA	Cold	15	PRC	-0.781397	0.223839
1275	Hassal	Agyneta subtilis	FlightDate	Phenological	Breeding	NA	UK	34	Arachnida	United Kingdom	MeanYearlyTemperature	Temperature	FlightDate5Perc	NA	Cold	22	PRC	0.0972111	0.365868
1276	Hassal	Agyneta subtilis	FlightDate	Phenological	Breeding	NA	UK	34	Arachnida	United Kingdom	MeanYearlyTemperature	Temperature	FlightDate95Perc	NA	Cold	23	PRC	0.204421	0.263996
1277	Hassal	Agyneta subtilis	FlightDate	Phenological	Breeding	NA	UK	34	Arachnida	United Kingdom	MeanYearlyTemperature	Temperature	MedianFlightDate	NA	Cold	23	PRC	0.369794	0.29709
1278	Hassal	Alainites muticus	FlightDate	Phenological	Breeding	NA	UK	34	Insecta	United Kingdom	MeanYearlyTemperature	Temperature	FlightDate5Perc	NA	Cold	27	PRC	-0.338489	0.265231
1279	Hassal	Alainites muticus	FlightDate	Phenological	Breeding	NA	UK	34	Insecta	United Kingdom	MeanYearlyTemperature	Temperature	FlightDate95Perc	NA	Cold	27	PRC	0.72675	0.317891
1280	Hassal	Alainites muticus	FlightDate	Phenological	Breeding	NA	UK	34	Insecta	United Kingdom	MeanYearlyTemperature	Temperature	MedianFlightDate	NA	Cold	27	PRC	-0.708602	0.167141
1281	Hassal	Allomengea scopigera	FlightDate	Phenological	Breeding	NA	UK	34	Arachnida	United Kingdom	MeanYearlyTemperature	Temperature	FlightDate5Perc	NA	Cold	30	PRC	-0.159764	0.159587
1282	Hassal	Allomengea scopigera	FlightDate	Phenological	Breeding	NA	UK	34	Arachnida	United Kingdom	MeanYearlyTemperature	Temperature	FlightDate95Perc	NA	Cold	29	PRC	-0.437897	0.267109
1283	Hassal	Allomengea scopigera	FlightDate	Phenological	Breeding	NA	UK	34	Arachnida	United Kingdom	MeanYearlyTemperature	Temperature	MedianFlightDate	NA	Cold	30	PRC	-0.396563	0.204471
1284	Hassal	Allomengea vidua	FlightDate	Phenological	Breeding	NA	UK	34	Arachnida	United Kingdom	MeanYearlyTemperature	Temperature	FlightDate5Perc	NA	Cold	20	PRC	-0.514172	0.418505
1285	Hassal	Allomengea vidua	FlightDate	Phenological	Breeding	NA	UK	34	Arachnida	United Kingdom	MeanYearlyTemperature	Temperature	FlightDate95Perc	NA	Cold	20	PRC	-0.578173	0.377529
1286	Hassal	Allomengea vidua	FlightDate	Phenological	Breeding	NA	UK	34	Arachnida	United Kingdom	MeanYearlyTemperature	Temperature	MedianFlightDate	NA	Cold	20	PRC	-0.603348	0.39033
1287	Hassal	Alopecosa barbipes	FlightDate	Phenological	Breeding	NA	UK	34	Arachnida	United Kingdom	MeanYearlyTemperature	Temperature	FlightDate5Perc	NA	Cold	20	PRC	-1.26089	0.284347
1288	Hassal	Alopecosa barbipes	FlightDate	Phenological	Breeding	NA	UK	34	Arachnida	United Kingdom	MeanYearlyTemperature	Temperature	FlightDate95Perc	NA	Cold	20	PRC	0.480875	0.417041
1289	Hassal	Alopecosa barbipes	FlightDate	Phenological	Breeding	NA	UK	34	Arachnida	United Kingdom	MeanYearlyTemperature	Temperature	MedianFlightDate	NA	Cold	20	PRC	-0.976492	0.303935
1290	Hassal	Alopecosa cuneata	FlightDate	Phenological	Breeding	NA	UK	34	Arachnida	United Kingdom	MeanYearlyTemperature	Temperature	FlightDate5Perc	NA	Cold	11	PRC	-1.24519	0.476661
1291	Hassal	Alopecosa cuneata	FlightDate	Phenological	Breeding	NA	UK	34	Arachnida	United Kingdom	MeanYearlyTemperature	Temperature	FlightDate95Perc	NA	Cold	11	PRC	-0.791476	0.458412
1292	Hassal	Alopecosa cuneata	FlightDate	Phenological	Breeding	NA	UK	34	Arachnida	United Kingdom	MeanYearlyTemperature	Temperature	MedianFlightDate	NA	Cold	11	PRC	-0.203365	0.334853
1293	Hassal	Alopecosa pulverulenta	FlightDate	Phenological	Breeding	NA	UK	34	Arachnida	United Kingdom	MeanYearlyTemperature	Temperature	FlightDate5Perc	NA	Cold	49	PRC	-0.172181	0.169815
1294	Hassal	Alopecosa pulverulenta	FlightDate	Phenological	Breeding	NA	UK	34	Arachnida	United Kingdom	MeanYearlyTemperature	Temperature	FlightDate95Perc	NA	Cold	49	PRC	0.436058	0.239136
1295	Hassal	Alopecosa pulverulenta	FlightDate	Phenological	Breeding	NA	UK	34	Arachnida	United Kingdom	MeanYearlyTemperature	Temperature	MedianFlightDate	NA	Cold	49	PRC	-0.0382489	0.18434
1296	Hassal	Alosterna tabacicolor	FlightDate	Phenological	Breeding	NA	UK	34	Insecta	United Kingdom	MeanYearlyTemperature	Temperature	FlightDate5Perc	NA	Cold	11	PRC	-1.66917	0.346291
1297	Hassal	Alosterna tabacicolor	FlightDate	Phenological	Breeding	NA	UK	34	Insecta	United Kingdom	MeanYearlyTemperature	Temperature	FlightDate95Perc	NA	Cold	11	PRC	0.233378	0.326127
1298	Hassal	Alosterna tabacicolor	FlightDate	Phenological	Breeding	NA	UK	34	Insecta	United Kingdom	MeanYearlyTemperature	Temperature	MedianFlightDate	NA	Cold	11	PRC	-0.375045	0.470979
1299	Hassal	Amara aenea	FlightDate	Phenological	Breeding	NA	UK	34	Insecta	United Kingdom	MeanYearlyTemperature	Temperature	FlightDate5Perc	NA	Cold	16	PRC	-0.190807	0.191527
1300	Hassal	Amara aenea	FlightDate	Phenological	Breeding	NA	UK	34	Insecta	United Kingdom	MeanYearlyTemperature	Temperature	FlightDate95Perc	NA	Cold	16	PRC	0.310367	0.394356
1301	Hassal	Amara aenea	FlightDate	Phenological	Breeding	NA	UK	34	Insecta	United Kingdom	MeanYearlyTemperature	Temperature	MedianFlightDate	NA	Cold	16	PRC	-0.327917	0.23883
1302	Hassal	Amara familiaris	FlightDate	Phenological	Breeding	NA	UK	34	Insecta	United Kingdom	MeanYearlyTemperature	Temperature	FlightDate5Perc	NA	Cold	12	PRC	-0.750078	0.40437
1303	Hassal	Amara familiaris	FlightDate	Phenological	Breeding	NA	UK	34	Insecta	United Kingdom	MeanYearlyTemperature	Temperature	FlightDate95Perc	NA	Cold	12	PRC	0.260611	0.702398
1304	Hassal	Amara familiaris	FlightDate	Phenological	Breeding	NA	UK	34	Insecta	United Kingdom	MeanYearlyTemperature	Temperature	MedianFlightDate	NA	Cold	12	PRC	0.267038	0.417201
1305	Hassal	Amara plebeja	FlightDate	Phenological	Breeding	NA	UK	34	Insecta	United Kingdom	MeanYearlyTemperature	Temperature	FlightDate5Perc	NA	Cold	12	PRC	-1.14324	0.445306
1306	Hassal	Amara plebeja	FlightDate	Phenological	Breeding	NA	UK	34	Insecta	United Kingdom	MeanYearlyTemperature	Temperature	FlightDate95Perc	NA	Cold	12	PRC	1.41069	0.328863
1307	Hassal	Amara plebeja	FlightDate	Phenological	Breeding	NA	UK	34	Insecta	United Kingdom	MeanYearlyTemperature	Temperature	MedianFlightDate	NA	Cold	12	PRC	-0.310609	0.644001
1308	Hassal	Amaurobius fenestralis	FlightDate	Phenological	Breeding	NA	UK	34	Arachnida	United Kingdom	MeanYearlyTemperature	Temperature	FlightDate5Perc	NA	Cold	51	PRC	-0.264476	0.245064
1309	Hassal	Amaurobius fenestralis	FlightDate	Phenological	Breeding	NA	UK	34	Arachnida	United Kingdom	MeanYearlyTemperature	Temperature	FlightDate95Perc	NA	Cold	51	PRC	0.223376	0.254977
1310	Hassal	Amaurobius fenestralis	FlightDate	Phenological	Breeding	NA	UK	34	Arachnida	United Kingdom	MeanYearlyTemperature	Temperature	MedianFlightDate	NA	Cold	51	PRC	0.148432	0.288508
1311	Hassal	Amaurobius ferox	FlightDate	Phenological	Breeding	NA	UK	34	Arachnida	United Kingdom	MeanYearlyTemperature	Temperature	FlightDate5Perc	NA	Cold	31	PRC	-0.375225	0.335146
1312	Hassal	Amaurobius ferox	FlightDate	Phenological	Breeding	NA	UK	34	Arachnida	United Kingdom	MeanYearlyTemperature	Temperature	FlightDate95Perc	NA	Cold	31	PRC	0.0263206	0.328213
1313	Hassal	Amaurobius ferox	FlightDate	Phenological	Breeding	NA	UK	34	Arachnida	United Kingdom	MeanYearlyTemperature	Temperature	MedianFlightDate	NA	Cold	31	PRC	-0.458305	0.326991
1314	Hassal	Amaurobius similis	FlightDate	Phenological	Breeding	NA	UK	34	Arachnida	United Kingdom	MeanYearlyTemperature	Temperature	FlightDate5Perc	NA	Cold	42	PRC	-0.0640334	0.249434
1315	Hassal	Amaurobius similis	FlightDate	Phenological	Breeding	NA	UK	34	Arachnida	United Kingdom	MeanYearlyTemperature	Temperature	FlightDate95Perc	NA	Cold	42	PRC	0.107041	0.187534
1316	Hassal	Amaurobius similis	FlightDate	Phenological	Breeding	NA	UK	34	Arachnida	United Kingdom	MeanYearlyTemperature	Temperature	MedianFlightDate	NA	Cold	42	PRC	0.264383	0.309289
1317	Hassal	Amischa analis	FlightDate	Phenological	Breeding	NA	UK	34	Insecta	United Kingdom	MeanYearlyTemperature	Temperature	FlightDate5Perc	NA	Cold	16	PRC	-0.22509	0.237573
1318	Hassal	Amischa analis	FlightDate	Phenological	Breeding	NA	UK	34	Insecta	United Kingdom	MeanYearlyTemperature	Temperature	FlightDate95Perc	NA	Cold	16	PRC	-0.114096	0.380081
1319	Hassal	Amischa analis	FlightDate	Phenological	Breeding	NA	UK	34	Insecta	United Kingdom	MeanYearlyTemperature	Temperature	MedianFlightDate	NA	Cold	16	PRC	-1.03	0.334938
1320	Hassal	Ammophila pubescens	FlightDate	Phenological	Breeding	NA	UK	34	Insecta	United Kingdom	MeanYearlyTemperature	Temperature	FlightDate5Perc	NA	Cold	21	PRC	0.00998007	0.364054
1321	Hassal	Ammophila pubescens	FlightDate	Phenological	Breeding	NA	UK	34	Insecta	United Kingdom	MeanYearlyTemperature	Temperature	FlightDate95Perc	NA	Cold	21	PRC	-0.391359	0.373271
1322	Hassal	Ammophila pubescens	FlightDate	Phenological	Breeding	NA	UK	34	Insecta	United Kingdom	MeanYearlyTemperature	Temperature	MedianFlightDate	NA	Cold	21	PRC	-0.617902	0.256258
1323	Hassal	Ammophila sabulosa	FlightDate	Phenological	Breeding	NA	UK	34	Insecta	United Kingdom	MeanYearlyTemperature	Temperature	FlightDate5Perc	NA	Cold	35	PRC	-0.443484	0.25742
1324	Hassal	Ammophila sabulosa	FlightDate	Phenological	Breeding	NA	UK	34	Insecta	United Kingdom	MeanYearlyTemperature	Temperature	FlightDate95Perc	NA	Cold	35	PRC	-0.355394	0.266822
1325	Hassal	Ammophila sabulosa	FlightDate	Phenological	Breeding	NA	UK	34	Insecta	United Kingdom	MeanYearlyTemperature	Temperature	MedianFlightDate	NA	Cold	35	PRC	-0.0722589	0.287114
1326	Hassal	Amphinemura sulcicollis	FlightDate	Phenological	Breeding	NA	UK	34	Insecta	United Kingdom	MeanYearlyTemperature	Temperature	FlightDate5Perc	NA	Cold	20	PRC	0.448091	0.399947
1327	Hassal	Amphinemura sulcicollis	FlightDate	Phenological	Breeding	NA	UK	34	Insecta	United Kingdom	MeanYearlyTemperature	Temperature	FlightDate95Perc	NA	Cold	21	PRC	0.0812569	0.415627
1328	Hassal	Amphinemura sulcicollis	FlightDate	Phenological	Breeding	NA	UK	34	Insecta	United Kingdom	MeanYearlyTemperature	Temperature	MedianFlightDate	NA	Cold	21	PRC	-0.532813	0.48068
1329	Hassal	Anacaena bipustulata	FlightDate	Phenological	Breeding	NA	UK	34	Insecta	United Kingdom	MeanYearlyTemperature	Temperature	FlightDate5Perc	NA	Cold	18	PRC	-0.301277	0.283485
1330	Hassal	Anacaena bipustulata	FlightDate	Phenological	Breeding	NA	UK	34	Insecta	United Kingdom	MeanYearlyTemperature	Temperature	FlightDate95Perc	NA	Cold	18	PRC	-0.454538	0.324591
1331	Hassal	Anacaena bipustulata	FlightDate	Phenological	Breeding	NA	UK	34	Insecta	United Kingdom	MeanYearlyTemperature	Temperature	MedianFlightDate	NA	Cold	18	PRC	-0.472557	0.362234
1332	Hassal	Anacaena globulus	FlightDate	Phenological	Breeding	NA	UK	34	Insecta	United Kingdom	MeanYearlyTemperature	Temperature	FlightDate5Perc	NA	Cold	41	PRC	-0.458949	0.335851
1333	Hassal	Anacaena globulus	FlightDate	Phenological	Breeding	NA	UK	34	Insecta	United Kingdom	MeanYearlyTemperature	Temperature	FlightDate95Perc	NA	Cold	41	PRC	-0.140181	0.277612
1334	Hassal	Anacaena globulus	FlightDate	Phenological	Breeding	NA	UK	34	Insecta	United Kingdom	MeanYearlyTemperature	Temperature	MedianFlightDate	NA	Cold	41	PRC	-0.237705	0.327703
1335	Hassal	Anacaena limbata	FlightDate	Phenological	Breeding	NA	UK	34	Insecta	United Kingdom	MeanYearlyTemperature	Temperature	FlightDate5Perc	NA	Cold	25	PRC	-0.644211	0.278787
1336	Hassal	Anacaena limbata	FlightDate	Phenological	Breeding	NA	UK	34	Insecta	United Kingdom	MeanYearlyTemperature	Temperature	FlightDate95Perc	NA	Cold	25	PRC	-0.173888	0.201382
1337	Hassal	Anacaena limbata	FlightDate	Phenological	Breeding	NA	UK	34	Insecta	United Kingdom	MeanYearlyTemperature	Temperature	MedianFlightDate	NA	Cold	25	PRC	-0.207567	0.320978
1338	Hassal	Anacaena lutescens	FlightDate	Phenological	Breeding	NA	UK	34	Insecta	United Kingdom	MeanYearlyTemperature	Temperature	FlightDate5Perc	NA	Cold	29	PRC	-0.604857	0.295745
1339	Hassal	Anacaena lutescens	FlightDate	Phenological	Breeding	NA	UK	34	Insecta	United Kingdom	MeanYearlyTemperature	Temperature	FlightDate95Perc	NA	Cold	29	PRC	-0.0926129	0.244652
1340	Hassal	Anacaena lutescens	FlightDate	Phenological	Breeding	NA	UK	34	Insecta	United Kingdom	MeanYearlyTemperature	Temperature	MedianFlightDate	NA	Cold	29	PRC	-0.0857138	0.392829
1341	Hassal	Anasimyia contracta	FlightDate	Phenological	Breeding	NA	UK	34	Insecta	United Kingdom	MeanYearlyTemperature	Temperature	FlightDate5Perc	NA	Cold	21	PRC	-1.14666	0.344139
1342	Hassal	Anasimyia contracta	FlightDate	Phenological	Breeding	NA	UK	34	Insecta	United Kingdom	MeanYearlyTemperature	Temperature	FlightDate95Perc	NA	Cold	21	PRC	-0.444952	0.327394
1343	Hassal	Anasimyia contracta	FlightDate	Phenological	Breeding	NA	UK	34	Insecta	United Kingdom	MeanYearlyTemperature	Temperature	MedianFlightDate	NA	Cold	21	PRC	-0.944159	0.301301
1344	Hassal	Anasimyia lineata	FlightDate	Phenological	Breeding	NA	UK	34	Insecta	United Kingdom	MeanYearlyTemperature	Temperature	FlightDate5Perc	NA	Cold	29	PRC	-0.4473	0.213765
1345	Hassal	Anasimyia lineata	FlightDate	Phenological	Breeding	NA	UK	34	Insecta	United Kingdom	MeanYearlyTemperature	Temperature	FlightDate95Perc	NA	Cold	29	PRC	0.318804	0.225565
1346	Hassal	Anasimyia lineata	FlightDate	Phenological	Breeding	NA	UK	34	Insecta	United Kingdom	MeanYearlyTemperature	Temperature	MedianFlightDate	NA	Cold	29	PRC	-0.671189	0.257759
1347	Hassal	Anax imperator	FlightDate	Phenological	Breeding	NA	UK	34	Insecta	United Kingdom	MeanYearlyTemperature	Temperature	FlightDate5Perc	NA	Cold	36	PRC	-0.409088	0.254622
1348	Hassal	Anax imperator	FlightDate	Phenological	Breeding	NA	UK	34	Insecta	United Kingdom	MeanYearlyTemperature	Temperature	FlightDate95Perc	NA	Cold	36	PRC	-0.351855	0.299218
1349	Hassal	Anax imperator	FlightDate	Phenological	Breeding	NA	UK	34	Insecta	United Kingdom	MeanYearlyTemperature	Temperature	MedianFlightDate	NA	Cold	36	PRC	0.103185	0.270663
1350	Hassal	Anax parthenope	FlightDate	Phenological	Breeding	NA	UK	34	Insecta	United Kingdom	MeanYearlyTemperature	Temperature	FlightDate5Perc	NA	Cold	12	PRC	-1.41012	0.498593
1351	Hassal	Anax parthenope	FlightDate	Phenological	Breeding	NA	UK	34	Insecta	United Kingdom	MeanYearlyTemperature	Temperature	FlightDate95Perc	NA	Cold	12	PRC	-1.69157	1.15718
1352	Hassal	Anax parthenope	FlightDate	Phenological	Breeding	NA	UK	34	Insecta	United Kingdom	MeanYearlyTemperature	Temperature	MedianFlightDate	NA	Cold	12	PRC	-1.96524	1.17517
1353	Hassal	Anchomenus dorsalis	FlightDate	Phenological	Breeding	NA	UK	34	Insecta	United Kingdom	MeanYearlyTemperature	Temperature	FlightDate5Perc	NA	Cold	12	PRC	0.312453	0.510799
1354	Hassal	Anchomenus dorsalis	FlightDate	Phenological	Breeding	NA	UK	34	Insecta	United Kingdom	MeanYearlyTemperature	Temperature	FlightDate95Perc	NA	Cold	12	PRC	0.330391	0.569793
1355	Hassal	Anchomenus dorsalis	FlightDate	Phenological	Breeding	NA	UK	34	Insecta	United Kingdom	MeanYearlyTemperature	Temperature	MedianFlightDate	NA	Cold	12	PRC	-0.248761	0.344469
1356	Hassal	Ancistrocerus gazella	FlightDate	Phenological	Breeding	NA	UK	34	Insecta	United Kingdom	MeanYearlyTemperature	Temperature	FlightDate5Perc	NA	Cold	35	PRC	-0.334799	0.199552
1357	Hassal	Ancistrocerus gazella	FlightDate	Phenological	Breeding	NA	UK	34	Insecta	United Kingdom	MeanYearlyTemperature	Temperature	FlightDate95Perc	NA	Cold	35	PRC	-0.682773	0.290931
1358	Hassal	Ancistrocerus gazella	FlightDate	Phenological	Breeding	NA	UK	34	Insecta	United Kingdom	MeanYearlyTemperature	Temperature	MedianFlightDate	NA	Cold	35	PRC	-0.410744	0.292534
1359	Hassal	Ancistrocerus nigricornis	FlightDate	Phenological	Breeding	NA	UK	34	Insecta	United Kingdom	MeanYearlyTemperature	Temperature	FlightDate5Perc	NA	Cold	13	PRC	0.169571	0.875519
1360	Hassal	Ancistrocerus nigricornis	FlightDate	Phenological	Breeding	NA	UK	34	Insecta	United Kingdom	MeanYearlyTemperature	Temperature	FlightDate95Perc	NA	Cold	13	PRC	-0.634204	0.552998
1361	Hassal	Ancistrocerus nigricornis	FlightDate	Phenological	Breeding	NA	UK	34	Insecta	United Kingdom	MeanYearlyTemperature	Temperature	MedianFlightDate	NA	Cold	13	PRC	-0.482435	0.676284
1362	Hassal	Ancistrocerus oviventris	FlightDate	Phenological	Breeding	NA	UK	34	Insecta	United Kingdom	MeanYearlyTemperature	Temperature	FlightDate5Perc	NA	Cold	17	PRC	-0.349212	0.51522
1363	Hassal	Ancistrocerus oviventris	FlightDate	Phenological	Breeding	NA	UK	34	Insecta	United Kingdom	MeanYearlyTemperature	Temperature	FlightDate95Perc	NA	Cold	17	PRC	0.301242	0.210375
1364	Hassal	Ancistrocerus oviventris	FlightDate	Phenological	Breeding	NA	UK	34	Insecta	United Kingdom	MeanYearlyTemperature	Temperature	MedianFlightDate	NA	Cold	17	PRC	0.921479	0.444482
1365	Hassal	Ancistrocerus parietinus	FlightDate	Phenological	Breeding	NA	UK	34	Insecta	United Kingdom	MeanYearlyTemperature	Temperature	FlightDate5Perc	NA	Cold	14	PRC	-0.0798771	0.349763
1366	Hassal	Ancistrocerus parietinus	FlightDate	Phenological	Breeding	NA	UK	34	Insecta	United Kingdom	MeanYearlyTemperature	Temperature	FlightDate95Perc	NA	Cold	14	PRC	-0.959266	0.303576
1367	Hassal	Ancistrocerus parietinus	FlightDate	Phenological	Breeding	NA	UK	34	Insecta	United Kingdom	MeanYearlyTemperature	Temperature	MedianFlightDate	NA	Cold	14	PRC	-0.78728	0.426346
1368	Hassal	Ancistrocerus parietum	FlightDate	Phenological	Breeding	NA	UK	34	Insecta	United Kingdom	MeanYearlyTemperature	Temperature	FlightDate5Perc	NA	Cold	19	PRC	-0.439168	0.213209
1369	Hassal	Ancistrocerus parietum	FlightDate	Phenological	Breeding	NA	UK	34	Insecta	United Kingdom	MeanYearlyTemperature	Temperature	FlightDate95Perc	NA	Cold	19	PRC	-0.0219725	0.477419
1370	Hassal	Ancistrocerus parietum	FlightDate	Phenological	Breeding	NA	UK	34	Insecta	United Kingdom	MeanYearlyTemperature	Temperature	MedianFlightDate	NA	Cold	19	PRC	-0.388186	0.421259
1371	Hassal	Ancistrocerus scoticus	FlightDate	Phenological	Breeding	NA	UK	34	Insecta	United Kingdom	MeanYearlyTemperature	Temperature	FlightDate5Perc	NA	Cold	13	PRC	-0.531795	0.497651
1372	Hassal	Ancistrocerus scoticus	FlightDate	Phenological	Breeding	NA	UK	34	Insecta	United Kingdom	MeanYearlyTemperature	Temperature	FlightDate95Perc	NA	Cold	13	PRC	0.411593	0.707282
1373	Hassal	Ancistrocerus scoticus	FlightDate	Phenological	Breeding	NA	UK	34	Insecta	United Kingdom	MeanYearlyTemperature	Temperature	MedianFlightDate	NA	Cold	13	PRC	0.655923	0.305093
1374	Hassal	Ancistrocerus trifasciatus	FlightDate	Phenological	Breeding	NA	UK	34	Insecta	United Kingdom	MeanYearlyTemperature	Temperature	FlightDate5Perc	NA	Cold	33	PRC	-0.448744	0.3276
1375	Hassal	Ancistrocerus trifasciatus	FlightDate	Phenological	Breeding	NA	UK	34	Insecta	United Kingdom	MeanYearlyTemperature	Temperature	FlightDate95Perc	NA	Cold	33	PRC	-0.929025	0.352754
1376	Hassal	Ancistrocerus trifasciatus	FlightDate	Phenological	Breeding	NA	UK	34	Insecta	United Kingdom	MeanYearlyTemperature	Temperature	MedianFlightDate	NA	Cold	33	PRC	-0.209081	0.384224
1377	Hassal	Andrena apicata	FlightDate	Phenological	Breeding	NA	UK	34	Insecta	United Kingdom	MeanYearlyTemperature	Temperature	FlightDate5Perc	NA	Cold	11	PRC	-1.06536	0.864149
1378	Hassal	Andrena apicata	FlightDate	Phenological	Breeding	NA	UK	34	Insecta	United Kingdom	MeanYearlyTemperature	Temperature	FlightDate95Perc	NA	Cold	11	PRC	-0.935762	0.443216
1379	Hassal	Andrena apicata	FlightDate	Phenological	Breeding	NA	UK	34	Insecta	United Kingdom	MeanYearlyTemperature	Temperature	MedianFlightDate	NA	Cold	11	PRC	-1.47191	0.572903
1380	Hassal	Andrena clarkella	FlightDate	Phenological	Breeding	NA	UK	34	Insecta	United Kingdom	MeanYearlyTemperature	Temperature	FlightDate5Perc	NA	Cold	34	PRC	-0.640709	0.262269
1381	Hassal	Andrena clarkella	FlightDate	Phenological	Breeding	NA	UK	34	Insecta	United Kingdom	MeanYearlyTemperature	Temperature	FlightDate95Perc	NA	Cold	34	PRC	-0.274563	0.172528
1382	Hassal	Andrena clarkella	FlightDate	Phenological	Breeding	NA	UK	34	Insecta	United Kingdom	MeanYearlyTemperature	Temperature	MedianFlightDate	NA	Cold	34	PRC	-0.876306	0.276129
1383	Hassal	Andrena fucata	FlightDate	Phenological	Breeding	NA	UK	34	Insecta	United Kingdom	MeanYearlyTemperature	Temperature	FlightDate5Perc	NA	Cold	31	PRC	-1.01496	0.153272
1384	Hassal	Andrena fucata	FlightDate	Phenological	Breeding	NA	UK	34	Insecta	United Kingdom	MeanYearlyTemperature	Temperature	FlightDate95Perc	NA	Cold	31	PRC	-0.555846	0.284424
1385	Hassal	Andrena fucata	FlightDate	Phenological	Breeding	NA	UK	34	Insecta	United Kingdom	MeanYearlyTemperature	Temperature	MedianFlightDate	NA	Cold	31	PRC	-0.791379	0.341553
1386	Hassal	Andrena fulva	FlightDate	Phenological	Breeding	NA	UK	34	Insecta	United Kingdom	MeanYearlyTemperature	Temperature	FlightDate5Perc	NA	Cold	38	PRC	-0.849281	0.256714
1387	Hassal	Andrena fulva	FlightDate	Phenological	Breeding	NA	UK	34	Insecta	United Kingdom	MeanYearlyTemperature	Temperature	FlightDate95Perc	NA	Cold	38	PRC	-0.0633698	0.21428
1388	Hassal	Andrena fulva	FlightDate	Phenological	Breeding	NA	UK	34	Insecta	United Kingdom	MeanYearlyTemperature	Temperature	MedianFlightDate	NA	Cold	38	PRC	-0.954842	0.229347
1389	Hassal	Andrena helvola	FlightDate	Phenological	Breeding	NA	UK	34	Insecta	United Kingdom	MeanYearlyTemperature	Temperature	FlightDate5Perc	NA	Cold	27	PRC	-0.942304	0.366118
1390	Hassal	Andrena helvola	FlightDate	Phenological	Breeding	NA	UK	34	Insecta	United Kingdom	MeanYearlyTemperature	Temperature	FlightDate95Perc	NA	Cold	27	PRC	-0.743308	0.308762
1391	Hassal	Andrena helvola	FlightDate	Phenological	Breeding	NA	UK	34	Insecta	United Kingdom	MeanYearlyTemperature	Temperature	MedianFlightDate	NA	Cold	27	PRC	-0.325779	0.372677
1392	Hassal	Andrena lapponica	FlightDate	Phenological	Breeding	NA	UK	34	Insecta	United Kingdom	MeanYearlyTemperature	Temperature	FlightDate5Perc	NA	Cold	21	PRC	-1.35074	0.338769
1393	Hassal	Andrena lapponica	FlightDate	Phenological	Breeding	NA	UK	34	Insecta	United Kingdom	MeanYearlyTemperature	Temperature	FlightDate95Perc	NA	Cold	21	PRC	-0.328688	0.445907
1394	Hassal	Andrena lapponica	FlightDate	Phenological	Breeding	NA	UK	34	Insecta	United Kingdom	MeanYearlyTemperature	Temperature	MedianFlightDate	NA	Cold	21	PRC	-1.23065	0.254326
1395	Hassal	Andrena praecox	FlightDate	Phenological	Breeding	NA	UK	34	Insecta	United Kingdom	MeanYearlyTemperature	Temperature	FlightDate5Perc	NA	Cold	30	PRC	-0.893445	0.311832
1396	Hassal	Andrena praecox	FlightDate	Phenological	Breeding	NA	UK	34	Insecta	United Kingdom	MeanYearlyTemperature	Temperature	FlightDate95Perc	NA	Cold	30	PRC	-0.468634	0.182793
1397	Hassal	Andrena praecox	FlightDate	Phenological	Breeding	NA	UK	34	Insecta	United Kingdom	MeanYearlyTemperature	Temperature	MedianFlightDate	NA	Cold	30	PRC	-1.00047	0.328949
1398	Hassal	Andrena synadelpha	FlightDate	Phenological	Breeding	NA	UK	34	Insecta	United Kingdom	MeanYearlyTemperature	Temperature	FlightDate5Perc	NA	Cold	28	PRC	-0.815785	0.219883
1399	Hassal	Andrena synadelpha	FlightDate	Phenological	Breeding	NA	UK	34	Insecta	United Kingdom	MeanYearlyTemperature	Temperature	FlightDate95Perc	NA	Cold	28	PRC	-0.662075	0.276801
1400	Hassal	Andrena synadelpha	FlightDate	Phenological	Breeding	NA	UK	34	Insecta	United Kingdom	MeanYearlyTemperature	Temperature	MedianFlightDate	NA	Cold	28	PRC	-0.734681	0.322885
1401	Hassal	Andrena hattorfiana	FlightDate	Phenological	Breeding	NA	UK	34	Insecta	United Kingdom	MeanYearlyTemperature	Temperature	FlightDate5Perc	NA	Cold	14	PRC	0.8547	0.285515
1402	Hassal	Andrena hattorfiana	FlightDate	Phenological	Breeding	NA	UK	34	Insecta	United Kingdom	MeanYearlyTemperature	Temperature	FlightDate95Perc	NA	Cold	14	PRC	0.355508	0.485606
1403	Hassal	Andrena hattorfiana	FlightDate	Phenological	Breeding	NA	UK	34	Insecta	United Kingdom	MeanYearlyTemperature	Temperature	MedianFlightDate	NA	Cold	14	PRC	0.789067	0.59711
1404	Hassal	Andrena humilis	FlightDate	Phenological	Breeding	NA	UK	34	Insecta	United Kingdom	MeanYearlyTemperature	Temperature	FlightDate5Perc	NA	Cold	17	PRC	-1.04483	0.426474
1405	Hassal	Andrena humilis	FlightDate	Phenological	Breeding	NA	UK	34	Insecta	United Kingdom	MeanYearlyTemperature	Temperature	FlightDate95Perc	NA	Cold	17	PRC	-0.580554	0.590688
1406	Hassal	Andrena humilis	FlightDate	Phenological	Breeding	NA	UK	34	Insecta	United Kingdom	MeanYearlyTemperature	Temperature	MedianFlightDate	NA	Cold	17	PRC	-0.6253	0.429539
1407	Hassal	Andrena denticulata	FlightDate	Phenological	Breeding	NA	UK	34	Insecta	United Kingdom	MeanYearlyTemperature	Temperature	FlightDate5Perc	NA	Cold	30	PRC	-0.733134	0.277346
1408	Hassal	Andrena denticulata	FlightDate	Phenological	Breeding	NA	UK	34	Insecta	United Kingdom	MeanYearlyTemperature	Temperature	FlightDate95Perc	NA	Cold	30	PRC	-0.547171	0.288449
1409	Hassal	Andrena denticulata	FlightDate	Phenological	Breeding	NA	UK	34	Insecta	United Kingdom	MeanYearlyTemperature	Temperature	MedianFlightDate	NA	Cold	30	PRC	-0.572825	0.347074
1410	Hassal	Andrena fuscipes	FlightDate	Phenological	Breeding	NA	UK	34	Insecta	United Kingdom	MeanYearlyTemperature	Temperature	FlightDate5Perc	NA	Cold	29	PRC	-0.544325	0.244402
1411	Hassal	Andrena fuscipes	FlightDate	Phenological	Breeding	NA	UK	34	Insecta	United Kingdom	MeanYearlyTemperature	Temperature	FlightDate95Perc	NA	Cold	30	PRC	-0.377889	0.349931
1412	Hassal	Andrena fuscipes	FlightDate	Phenological	Breeding	NA	UK	34	Insecta	United Kingdom	MeanYearlyTemperature	Temperature	MedianFlightDate	NA	Cold	30	PRC	-0.436973	0.378296
1413	Hassal	Andrena bicolor	FlightDate	Phenological	Breeding	NA	UK	34	Insecta	United Kingdom	MeanYearlyTemperature	Temperature	FlightDate5Perc	NA	Cold	39	PRC	-0.694037	0.254108
1414	Hassal	Andrena bicolor	FlightDate	Phenological	Breeding	NA	UK	34	Insecta	United Kingdom	MeanYearlyTemperature	Temperature	FlightDate95Perc	NA	Cold	39	PRC	-1.31467	0.275526
1415	Hassal	Andrena bicolor	FlightDate	Phenological	Breeding	NA	UK	34	Insecta	United Kingdom	MeanYearlyTemperature	Temperature	MedianFlightDate	NA	Cold	39	PRC	-0.123863	0.322154
1416	Hassal	Andrena labialis	FlightDate	Phenological	Breeding	NA	UK	34	Insecta	United Kingdom	MeanYearlyTemperature	Temperature	FlightDate5Perc	NA	Cold	22	PRC	-0.8	0.345118
1417	Hassal	Andrena labialis	FlightDate	Phenological	Breeding	NA	UK	34	Insecta	United Kingdom	MeanYearlyTemperature	Temperature	FlightDate95Perc	NA	Cold	22	PRC	0.155675	0.425166
1418	Hassal	Andrena labialis	FlightDate	Phenological	Breeding	NA	UK	34	Insecta	United Kingdom	MeanYearlyTemperature	Temperature	MedianFlightDate	NA	Cold	22	PRC	0.396973	0.364942
1419	Hassal	Andrena bucephala	FlightDate	Phenological	Breeding	NA	UK	34	Insecta	United Kingdom	MeanYearlyTemperature	Temperature	FlightDate5Perc	NA	Cold	16	PRC	0.19807	0.314486
1420	Hassal	Andrena bucephala	FlightDate	Phenological	Breeding	NA	UK	34	Insecta	United Kingdom	MeanYearlyTemperature	Temperature	FlightDate95Perc	NA	Cold	16	PRC	-0.929802	0.377762
1421	Hassal	Andrena bucephala	FlightDate	Phenological	Breeding	NA	UK	34	Insecta	United Kingdom	MeanYearlyTemperature	Temperature	MedianFlightDate	NA	Cold	16	PRC	0.0664584	0.519117
1422	Hassal	Andrena trimmerana	FlightDate	Phenological	Breeding	NA	UK	34	Insecta	United Kingdom	MeanYearlyTemperature	Temperature	FlightDate5Perc	NA	Cold	30	PRC	-0.0465567	0.335225
1423	Hassal	Andrena trimmerana	FlightDate	Phenological	Breeding	NA	UK	34	Insecta	United Kingdom	MeanYearlyTemperature	Temperature	FlightDate95Perc	NA	Cold	31	PRC	0.30124	0.303966
1424	Hassal	Andrena trimmerana	FlightDate	Phenological	Breeding	NA	UK	34	Insecta	United Kingdom	MeanYearlyTemperature	Temperature	MedianFlightDate	NA	Cold	31	PRC	-0.00202376	0.42274
1425	Hassal	Andrena argentata	FlightDate	Phenological	Breeding	NA	UK	34	Insecta	United Kingdom	MeanYearlyTemperature	Temperature	FlightDate5Perc	NA	Cold	20	PRC	0.584925	0.0702965
1426	Hassal	Andrena argentata	FlightDate	Phenological	Breeding	NA	UK	34	Insecta	United Kingdom	MeanYearlyTemperature	Temperature	FlightDate95Perc	NA	Cold	20	PRC	-0.028528	0.315302
1427	Hassal	Andrena argentata	FlightDate	Phenological	Breeding	NA	UK	34	Insecta	United Kingdom	MeanYearlyTemperature	Temperature	MedianFlightDate	NA	Cold	20	PRC	-0.442705	0.534668
1428	Hassal	Andrena barbilabris	FlightDate	Phenological	Breeding	NA	UK	34	Insecta	United Kingdom	MeanYearlyTemperature	Temperature	FlightDate5Perc	NA	Cold	36	PRC	-0.503091	0.283163
1429	Hassal	Andrena barbilabris	FlightDate	Phenological	Breeding	NA	UK	34	Insecta	United Kingdom	MeanYearlyTemperature	Temperature	FlightDate95Perc	NA	Cold	36	PRC	-0.150469	0.339717
1430	Hassal	Andrena barbilabris	FlightDate	Phenological	Breeding	NA	UK	34	Insecta	United Kingdom	MeanYearlyTemperature	Temperature	MedianFlightDate	NA	Cold	36	PRC	-0.506569	0.271063
1431	Hassal	Andrena marginata	FlightDate	Phenological	Breeding	NA	UK	34	Insecta	United Kingdom	MeanYearlyTemperature	Temperature	FlightDate5Perc	NA	Cold	12	PRC	0.455611	1.17601
1432	Hassal	Andrena marginata	FlightDate	Phenological	Breeding	NA	UK	34	Insecta	United Kingdom	MeanYearlyTemperature	Temperature	FlightDate95Perc	NA	Cold	11	PRC	1.2962	1.26805
1433	Hassal	Andrena marginata	FlightDate	Phenological	Breeding	NA	UK	34	Insecta	United Kingdom	MeanYearlyTemperature	Temperature	MedianFlightDate	NA	Cold	12	PRC	1.62307	1.05084
1434	Hassal	Andrena cineraria	FlightDate	Phenological	Breeding	NA	UK	34	Insecta	United Kingdom	MeanYearlyTemperature	Temperature	FlightDate5Perc	NA	Cold	28	PRC	-0.228592	0.19289
1435	Hassal	Andrena cineraria	FlightDate	Phenological	Breeding	NA	UK	34	Insecta	United Kingdom	MeanYearlyTemperature	Temperature	FlightDate95Perc	NA	Cold	28	PRC	-0.181685	0.201324
1436	Hassal	Andrena cineraria	FlightDate	Phenological	Breeding	NA	UK	34	Insecta	United Kingdom	MeanYearlyTemperature	Temperature	MedianFlightDate	NA	Cold	28	PRC	-0.266292	0.219353
1437	Hassal	Andrena nigroaenea	FlightDate	Phenological	Breeding	NA	UK	34	Insecta	United Kingdom	MeanYearlyTemperature	Temperature	FlightDate5Perc	NA	Cold	38	PRC	-0.347636	0.24535
1438	Hassal	Andrena nigroaenea	FlightDate	Phenological	Breeding	NA	UK	34	Insecta	United Kingdom	MeanYearlyTemperature	Temperature	FlightDate95Perc	NA	Cold	38	PRC	-0.436538	0.268598
1439	Hassal	Andrena nigroaenea	FlightDate	Phenological	Breeding	NA	UK	34	Insecta	United Kingdom	MeanYearlyTemperature	Temperature	MedianFlightDate	NA	Cold	38	PRC	-0.465113	0.300596
1440	Hassal	Andrena nitida	FlightDate	Phenological	Breeding	NA	UK	34	Insecta	United Kingdom	MeanYearlyTemperature	Temperature	FlightDate5Perc	NA	Cold	34	PRC	-0.876618	0.257509
1441	Hassal	Andrena nitida	FlightDate	Phenological	Breeding	NA	UK	34	Insecta	United Kingdom	MeanYearlyTemperature	Temperature	FlightDate95Perc	NA	Cold	34	PRC	0.155108	0.265055
1442	Hassal	Andrena nitida	FlightDate	Phenological	Breeding	NA	UK	34	Insecta	United Kingdom	MeanYearlyTemperature	Temperature	MedianFlightDate	NA	Cold	34	PRC	-0.430971	0.309972
1443	Hassal	Andrena thoracica	FlightDate	Phenological	Breeding	NA	UK	34	Insecta	United Kingdom	MeanYearlyTemperature	Temperature	FlightDate5Perc	NA	Cold	27	PRC	-0.071896	0.512239
1444	Hassal	Andrena thoracica	FlightDate	Phenological	Breeding	NA	UK	34	Insecta	United Kingdom	MeanYearlyTemperature	Temperature	FlightDate95Perc	NA	Cold	27	PRC	-0.0841511	0.532507
1445	Hassal	Andrena thoracica	FlightDate	Phenological	Breeding	NA	UK	34	Insecta	United Kingdom	MeanYearlyTemperature	Temperature	MedianFlightDate	NA	Cold	27	PRC	0.446296	0.55273
1446	Hassal	Andrena minutula	FlightDate	Phenological	Breeding	NA	UK	34	Insecta	United Kingdom	MeanYearlyTemperature	Temperature	FlightDate5Perc	NA	Cold	39	PRC	-0.970712	0.213338
1447	Hassal	Andrena minutula	FlightDate	Phenological	Breeding	NA	UK	34	Insecta	United Kingdom	MeanYearlyTemperature	Temperature	FlightDate95Perc	NA	Cold	39	PRC	-0.705525	0.165815
1448	Hassal	Andrena minutula	FlightDate	Phenological	Breeding	NA	UK	34	Insecta	United Kingdom	MeanYearlyTemperature	Temperature	MedianFlightDate	NA	Cold	39	PRC	-0.187602	0.207124
1449	Hassal	Andrena minutuloides	FlightDate	Phenological	Breeding	NA	UK	34	Insecta	United Kingdom	MeanYearlyTemperature	Temperature	FlightDate5Perc	NA	Cold	17	PRC	-0.439838	0.671086
1450	Hassal	Andrena minutuloides	FlightDate	Phenological	Breeding	NA	UK	34	Insecta	United Kingdom	MeanYearlyTemperature	Temperature	FlightDate95Perc	NA	Cold	17	PRC	0.000441717	0.662407
1451	Hassal	Andrena minutuloides	FlightDate	Phenological	Breeding	NA	UK	34	Insecta	United Kingdom	MeanYearlyTemperature	Temperature	MedianFlightDate	NA	Cold	17	PRC	-1.15915	0.46152
1452	Hassal	Andrena semilaevis	FlightDate	Phenological	Breeding	NA	UK	34	Insecta	United Kingdom	MeanYearlyTemperature	Temperature	FlightDate5Perc	NA	Cold	36	PRC	-0.63707	0.236727
1453	Hassal	Andrena semilaevis	FlightDate	Phenological	Breeding	NA	UK	34	Insecta	United Kingdom	MeanYearlyTemperature	Temperature	FlightDate95Perc	NA	Cold	36	PRC	0.295973	0.285698
1454	Hassal	Andrena semilaevis	FlightDate	Phenological	Breeding	NA	UK	34	Insecta	United Kingdom	MeanYearlyTemperature	Temperature	MedianFlightDate	NA	Cold	36	PRC	-0.407157	0.269539
1455	Hassal	Andrena subopaca	FlightDate	Phenological	Breeding	NA	UK	34	Insecta	United Kingdom	MeanYearlyTemperature	Temperature	FlightDate5Perc	NA	Cold	38	PRC	-1.01892	0.217729
1456	Hassal	Andrena subopaca	FlightDate	Phenological	Breeding	NA	UK	34	Insecta	United Kingdom	MeanYearlyTemperature	Temperature	FlightDate95Perc	NA	Cold	38	PRC	-0.29588	0.32364
1457	Hassal	Andrena subopaca	FlightDate	Phenological	Breeding	NA	UK	34	Insecta	United Kingdom	MeanYearlyTemperature	Temperature	MedianFlightDate	NA	Cold	38	PRC	-0.587886	0.274869
1458	Hassal	Andrena chrysosceles	FlightDate	Phenological	Breeding	NA	UK	34	Insecta	United Kingdom	MeanYearlyTemperature	Temperature	FlightDate5Perc	NA	Cold	33	PRC	-0.680634	0.28572
1459	Hassal	Andrena chrysosceles	FlightDate	Phenological	Breeding	NA	UK	34	Insecta	United Kingdom	MeanYearlyTemperature	Temperature	FlightDate95Perc	NA	Cold	33	PRC	-1.18535	0.23792
1460	Hassal	Andrena chrysosceles	FlightDate	Phenological	Breeding	NA	UK	34	Insecta	United Kingdom	MeanYearlyTemperature	Temperature	MedianFlightDate	NA	Cold	33	PRC	-0.893289	0.263687
1461	Hassal	Andrena coitana	FlightDate	Phenological	Breeding	NA	UK	34	Insecta	United Kingdom	MeanYearlyTemperature	Temperature	FlightDate5Perc	NA	Cold	15	PRC	-0.594125	0.411817
1462	Hassal	Andrena coitana	FlightDate	Phenological	Breeding	NA	UK	34	Insecta	United Kingdom	MeanYearlyTemperature	Temperature	FlightDate95Perc	NA	Cold	15	PRC	-0.749773	0.50684
1463	Hassal	Andrena coitana	FlightDate	Phenological	Breeding	NA	UK	34	Insecta	United Kingdom	MeanYearlyTemperature	Temperature	MedianFlightDate	NA	Cold	15	PRC	-0.574277	0.474521
1464	Hassal	Andrena bimaculata	FlightDate	Phenological	Breeding	NA	UK	34	Insecta	United Kingdom	MeanYearlyTemperature	Temperature	FlightDate5Perc	NA	Cold	21	PRC	-1.43488	0.144587
1465	Hassal	Andrena bimaculata	FlightDate	Phenological	Breeding	NA	UK	34	Insecta	United Kingdom	MeanYearlyTemperature	Temperature	FlightDate95Perc	NA	Cold	21	PRC	-0.137515	0.166423
1466	Hassal	Andrena bimaculata	FlightDate	Phenological	Breeding	NA	UK	34	Insecta	United Kingdom	MeanYearlyTemperature	Temperature	MedianFlightDate	NA	Cold	21	PRC	-0.800464	0.355602
1467	Hassal	Andrena tibialis	FlightDate	Phenological	Breeding	NA	UK	34	Insecta	United Kingdom	MeanYearlyTemperature	Temperature	FlightDate5Perc	NA	Cold	16	PRC	-0.116071	0.385161
1468	Hassal	Andrena tibialis	FlightDate	Phenological	Breeding	NA	UK	34	Insecta	United Kingdom	MeanYearlyTemperature	Temperature	FlightDate95Perc	NA	Cold	15	PRC	0.0498769	0.544522
1469	Hassal	Andrena tibialis	FlightDate	Phenological	Breeding	NA	UK	34	Insecta	United Kingdom	MeanYearlyTemperature	Temperature	MedianFlightDate	NA	Cold	16	PRC	-0.0495994	0.543672
1470	Hassal	Andrena labiata	FlightDate	Phenological	Breeding	NA	UK	34	Insecta	United Kingdom	MeanYearlyTemperature	Temperature	FlightDate5Perc	NA	Cold	18	PRC	-0.554796	0.497423
1471	Hassal	Andrena labiata	FlightDate	Phenological	Breeding	NA	UK	34	Insecta	United Kingdom	MeanYearlyTemperature	Temperature	FlightDate95Perc	NA	Cold	18	PRC	0.0729848	0.106564
1472	Hassal	Andrena labiata	FlightDate	Phenological	Breeding	NA	UK	34	Insecta	United Kingdom	MeanYearlyTemperature	Temperature	MedianFlightDate	NA	Cold	18	PRC	-0.25664	0.41331
1473	Hassal	Andrena florea	FlightDate	Phenological	Breeding	NA	UK	34	Insecta	United Kingdom	MeanYearlyTemperature	Temperature	FlightDate5Perc	NA	Cold	16	PRC	-0.748569	0.425283
1474	Hassal	Andrena florea	FlightDate	Phenological	Breeding	NA	UK	34	Insecta	United Kingdom	MeanYearlyTemperature	Temperature	FlightDate95Perc	NA	Cold	16	PRC	0.743651	0.435116
1475	Hassal	Andrena florea	FlightDate	Phenological	Breeding	NA	UK	34	Insecta	United Kingdom	MeanYearlyTemperature	Temperature	MedianFlightDate	NA	Cold	16	PRC	0.193444	0.523352
1476	Hassal	Andrena tarsata	FlightDate	Phenological	Breeding	NA	UK	34	Insecta	United Kingdom	MeanYearlyTemperature	Temperature	FlightDate5Perc	NA	Cold	16	PRC	-0.633237	0.185621
1477	Hassal	Andrena tarsata	FlightDate	Phenological	Breeding	NA	UK	34	Insecta	United Kingdom	MeanYearlyTemperature	Temperature	FlightDate95Perc	NA	Cold	16	PRC	-1.21592	0.530095
1478	Hassal	Andrena tarsata	FlightDate	Phenological	Breeding	NA	UK	34	Insecta	United Kingdom	MeanYearlyTemperature	Temperature	MedianFlightDate	NA	Cold	16	PRC	-0.676012	0.343565
1479	Hassal	Andrena angustior	FlightDate	Phenological	Breeding	NA	UK	34	Insecta	United Kingdom	MeanYearlyTemperature	Temperature	FlightDate5Perc	NA	Cold	19	PRC	-0.538363	0.514351
1480	Hassal	Andrena angustior	FlightDate	Phenological	Breeding	NA	UK	34	Insecta	United Kingdom	MeanYearlyTemperature	Temperature	FlightDate95Perc	NA	Cold	19	PRC	-1.05827	0.203225
1481	Hassal	Andrena angustior	FlightDate	Phenological	Breeding	NA	UK	34	Insecta	United Kingdom	MeanYearlyTemperature	Temperature	MedianFlightDate	NA	Cold	19	PRC	-1.24181	0.382601
1482	Hassal	Andrena dorsata	FlightDate	Phenological	Breeding	NA	UK	34	Insecta	United Kingdom	MeanYearlyTemperature	Temperature	FlightDate5Perc	NA	Cold	34	PRC	-0.770773	0.182736
1483	Hassal	Andrena dorsata	FlightDate	Phenological	Breeding	NA	UK	34	Insecta	United Kingdom	MeanYearlyTemperature	Temperature	FlightDate95Perc	NA	Cold	34	PRC	-0.852156	0.264207
1484	Hassal	Andrena dorsata	FlightDate	Phenological	Breeding	NA	UK	34	Insecta	United Kingdom	MeanYearlyTemperature	Temperature	MedianFlightDate	NA	Cold	34	PRC	-0.111525	0.333852
1485	Hassal	Andrena ovatula	FlightDate	Phenological	Breeding	NA	UK	34	Insecta	United Kingdom	MeanYearlyTemperature	Temperature	FlightDate5Perc	NA	Cold	33	PRC	-0.741249	0.249328
1486	Hassal	Andrena ovatula	FlightDate	Phenological	Breeding	NA	UK	34	Insecta	United Kingdom	MeanYearlyTemperature	Temperature	FlightDate95Perc	NA	Cold	33	PRC	-0.922676	0.322543
1487	Hassal	Andrena ovatula	FlightDate	Phenological	Breeding	NA	UK	34	Insecta	United Kingdom	MeanYearlyTemperature	Temperature	MedianFlightDate	NA	Cold	33	PRC	-0.392285	0.372981
1488	Hassal	Andrena wilkella	FlightDate	Phenological	Breeding	NA	UK	34	Insecta	United Kingdom	MeanYearlyTemperature	Temperature	FlightDate5Perc	NA	Cold	34	PRC	-0.510395	0.284356
1489	Hassal	Andrena wilkella	FlightDate	Phenological	Breeding	NA	UK	34	Insecta	United Kingdom	MeanYearlyTemperature	Temperature	FlightDate95Perc	NA	Cold	34	PRC	-0.13316	0.177821
1490	Hassal	Andrena wilkella	FlightDate	Phenological	Breeding	NA	UK	34	Insecta	United Kingdom	MeanYearlyTemperature	Temperature	MedianFlightDate	NA	Cold	34	PRC	-1.18006	0.309786
1491	Hassal	Andrena haemorrhoa	FlightDate	Phenological	Breeding	NA	UK	34	Insecta	United Kingdom	MeanYearlyTemperature	Temperature	FlightDate5Perc	NA	Cold	38	PRC	-0.906911	0.232363
1492	Hassal	Andrena haemorrhoa	FlightDate	Phenological	Breeding	NA	UK	34	Insecta	United Kingdom	MeanYearlyTemperature	Temperature	FlightDate95Perc	NA	Cold	38	PRC	-0.819346	0.295842
1493	Hassal	Andrena haemorrhoa	FlightDate	Phenological	Breeding	NA	UK	34	Insecta	United Kingdom	MeanYearlyTemperature	Temperature	MedianFlightDate	NA	Cold	38	PRC	-0.713106	0.294529
1494	Hassal	Andrena flavipes	FlightDate	Phenological	Breeding	NA	UK	34	Insecta	United Kingdom	MeanYearlyTemperature	Temperature	FlightDate5Perc	NA	Cold	40	PRC	-0.671395	0.224057
1495	Hassal	Andrena flavipes	FlightDate	Phenological	Breeding	NA	UK	34	Insecta	United Kingdom	MeanYearlyTemperature	Temperature	FlightDate95Perc	NA	Cold	40	PRC	-0.545569	0.24608
1496	Hassal	Andrena flavipes	FlightDate	Phenological	Breeding	NA	UK	34	Insecta	United Kingdom	MeanYearlyTemperature	Temperature	MedianFlightDate	NA	Cold	40	PRC	-0.200876	0.243277
1497	Hassal	Anelosimus vittatus	FlightDate	Phenological	Breeding	NA	UK	34	Arachnida	United Kingdom	MeanYearlyTemperature	Temperature	FlightDate5Perc	NA	Cold	38	PRC	0.01199	0.18721
1498	Hassal	Anelosimus vittatus	FlightDate	Phenological	Breeding	NA	UK	34	Arachnida	United Kingdom	MeanYearlyTemperature	Temperature	FlightDate95Perc	NA	Cold	38	PRC	0.230396	0.322753
1499	Hassal	Anelosimus vittatus	FlightDate	Phenological	Breeding	NA	UK	34	Arachnida	United Kingdom	MeanYearlyTemperature	Temperature	MedianFlightDate	NA	Cold	37	PRC	-0.785751	0.167105
1500	Hassal	Anguis fragilis	FlightDate	Phenological	Breeding	NA	UK	34	Reptilia	United Kingdom	MeanYearlyTemperature	Temperature	FlightDate5Perc	NA	Cold	18	PRC	-0.162574	0.132293
1501	Hassal	Anguis fragilis	FlightDate	Phenological	Breeding	NA	UK	34	Reptilia	United Kingdom	MeanYearlyTemperature	Temperature	FlightDate95Perc	NA	Cold	19	PRC	0.498178	0.432147
1502	Hassal	Anguis fragilis	FlightDate	Phenological	Breeding	NA	UK	34	Reptilia	United Kingdom	MeanYearlyTemperature	Temperature	MedianFlightDate	NA	Cold	19	PRC	0.0238587	0.152522
1503	Hassal	Anisosticta novemdecimpunctata	FlightDate	Phenological	Breeding	NA	UK	34	Insecta	United Kingdom	MeanYearlyTemperature	Temperature	FlightDate5Perc	NA	Cold	13	PRC	0.302651	0.49087
1504	Hassal	Anisosticta novemdecimpunctata	FlightDate	Phenological	Breeding	NA	UK	34	Insecta	United Kingdom	MeanYearlyTemperature	Temperature	FlightDate95Perc	NA	Cold	13	PRC	-0.215628	0.56658
1505	Hassal	Anisosticta novemdecimpunctata	FlightDate	Phenological	Breeding	NA	UK	34	Insecta	United Kingdom	MeanYearlyTemperature	Temperature	MedianFlightDate	NA	Cold	13	PRC	0.139313	0.376773
1506	Hassal	Anoplius nigerrimus	FlightDate	Phenological	Breeding	NA	UK	34	Insecta	United Kingdom	MeanYearlyTemperature	Temperature	FlightDate5Perc	NA	Cold	30	PRC	-0.303882	0.2279
1507	Hassal	Anoplius nigerrimus	FlightDate	Phenological	Breeding	NA	UK	34	Insecta	United Kingdom	MeanYearlyTemperature	Temperature	FlightDate95Perc	NA	Cold	30	PRC	0.227414	0.314578
1508	Hassal	Anoplius nigerrimus	FlightDate	Phenological	Breeding	NA	UK	34	Insecta	United Kingdom	MeanYearlyTemperature	Temperature	MedianFlightDate	NA	Cold	30	PRC	-0.305409	0.337181
1509	Hassal	Anoplius infuscatus	FlightDate	Phenological	Breeding	NA	UK	34	Insecta	United Kingdom	MeanYearlyTemperature	Temperature	FlightDate5Perc	NA	Cold	25	PRC	-1.0138	0.361597
1510	Hassal	Anoplius infuscatus	FlightDate	Phenological	Breeding	NA	UK	34	Insecta	United Kingdom	MeanYearlyTemperature	Temperature	FlightDate95Perc	NA	Cold	25	PRC	-0.71253	0.349618
1511	Hassal	Anoplius infuscatus	FlightDate	Phenological	Breeding	NA	UK	34	Insecta	United Kingdom	MeanYearlyTemperature	Temperature	MedianFlightDate	NA	Cold	25	PRC	-0.867289	0.412709
1512	Hassal	Anoplius viaticus	FlightDate	Phenological	Breeding	NA	UK	34	Insecta	United Kingdom	MeanYearlyTemperature	Temperature	FlightDate5Perc	NA	Cold	26	PRC	-0.588189	0.366582
1513	Hassal	Anoplius viaticus	FlightDate	Phenological	Breeding	NA	UK	34	Insecta	United Kingdom	MeanYearlyTemperature	Temperature	FlightDate95Perc	NA	Cold	26	PRC	-0.442766	0.496788
1514	Hassal	Anoplius viaticus	FlightDate	Phenological	Breeding	NA	UK	34	Insecta	United Kingdom	MeanYearlyTemperature	Temperature	MedianFlightDate	NA	Cold	26	PRC	-1.01957	0.344837
1515	Hassal	Anotylus rugosus	FlightDate	Phenological	Breeding	NA	UK	34	Insecta	United Kingdom	MeanYearlyTemperature	Temperature	FlightDate5Perc	NA	Cold	16	PRC	-0.602484	0.349577
1516	Hassal	Anotylus rugosus	FlightDate	Phenological	Breeding	NA	UK	34	Insecta	United Kingdom	MeanYearlyTemperature	Temperature	FlightDate95Perc	NA	Cold	16	PRC	0.424812	0.375563
1517	Hassal	Anotylus rugosus	FlightDate	Phenological	Breeding	NA	UK	34	Insecta	United Kingdom	MeanYearlyTemperature	Temperature	MedianFlightDate	NA	Cold	16	PRC	-0.849108	0.466477
1518	Hassal	Anthidium manicatum	FlightDate	Phenological	Breeding	NA	UK	34	Insecta	United Kingdom	MeanYearlyTemperature	Temperature	FlightDate5Perc	NA	Cold	24	PRC	-0.378371	0.302495
1519	Hassal	Anthidium manicatum	FlightDate	Phenological	Breeding	NA	UK	34	Insecta	United Kingdom	MeanYearlyTemperature	Temperature	FlightDate95Perc	NA	Cold	24	PRC	-0.80409	0.33605
1520	Hassal	Anthidium manicatum	FlightDate	Phenological	Breeding	NA	UK	34	Insecta	United Kingdom	MeanYearlyTemperature	Temperature	MedianFlightDate	NA	Cold	24	PRC	0.0345758	0.408917
1521	Hassal	Anthophora plumipes	FlightDate	Phenological	Breeding	NA	UK	34	Insecta	United Kingdom	MeanYearlyTemperature	Temperature	FlightDate5Perc	NA	Cold	30	PRC	-0.400545	0.256345
1522	Hassal	Anthophora plumipes	FlightDate	Phenological	Breeding	NA	UK	34	Insecta	United Kingdom	MeanYearlyTemperature	Temperature	FlightDate95Perc	NA	Cold	30	PRC	-0.399037	0.278106
1523	Hassal	Anthophora plumipes	FlightDate	Phenological	Breeding	NA	UK	34	Insecta	United Kingdom	MeanYearlyTemperature	Temperature	MedianFlightDate	NA	Cold	30	PRC	0.0237018	0.258978
1524	Hassal	Anthophora furcata	FlightDate	Phenological	Breeding	NA	UK	34	Insecta	United Kingdom	MeanYearlyTemperature	Temperature	FlightDate5Perc	NA	Cold	25	PRC	-0.400195	0.250286
1525	Hassal	Anthophora furcata	FlightDate	Phenological	Breeding	NA	UK	34	Insecta	United Kingdom	MeanYearlyTemperature	Temperature	FlightDate95Perc	NA	Cold	25	PRC	-0.821445	0.46083
1526	Hassal	Anthophora furcata	FlightDate	Phenological	Breeding	NA	UK	34	Insecta	United Kingdom	MeanYearlyTemperature	Temperature	MedianFlightDate	NA	Cold	25	PRC	-0.726284	0.40172
1527	Hassal	Anthophora quadrimaculata	FlightDate	Phenological	Breeding	NA	UK	34	Insecta	United Kingdom	MeanYearlyTemperature	Temperature	FlightDate5Perc	NA	Cold	11	PRC	-1.90814	0.674244
1528	Hassal	Anthophora quadrimaculata	FlightDate	Phenological	Breeding	NA	UK	34	Insecta	United Kingdom	MeanYearlyTemperature	Temperature	FlightDate95Perc	NA	Cold	11	PRC	-1.4681	1.76303
1529	Hassal	Anthophora quadrimaculata	FlightDate	Phenological	Breeding	NA	UK	34	Insecta	United Kingdom	MeanYearlyTemperature	Temperature	MedianFlightDate	NA	Cold	11	PRC	-0.0393384	0.44834
1530	Hassal	Anthophora bimaculata	FlightDate	Phenological	Breeding	NA	UK	34	Insecta	United Kingdom	MeanYearlyTemperature	Temperature	FlightDate5Perc	NA	Cold	26	PRC	0.256739	0.26518
1531	Hassal	Anthophora bimaculata	FlightDate	Phenological	Breeding	NA	UK	34	Insecta	United Kingdom	MeanYearlyTemperature	Temperature	FlightDate95Perc	NA	Cold	26	PRC	-0.127082	0.484237
1532	Hassal	Anthophora bimaculata	FlightDate	Phenological	Breeding	NA	UK	34	Insecta	United Kingdom	MeanYearlyTemperature	Temperature	MedianFlightDate	NA	Cold	26	PRC	0.156482	0.42336
1533	Hassal	Antistea elegans	FlightDate	Phenological	Breeding	NA	UK	34	Arachnida	United Kingdom	MeanYearlyTemperature	Temperature	FlightDate5Perc	NA	Cold	48	PRC	-0.267269	0.277862
1534	Hassal	Antistea elegans	FlightDate	Phenological	Breeding	NA	UK	34	Arachnida	United Kingdom	MeanYearlyTemperature	Temperature	FlightDate95Perc	NA	Cold	48	PRC	-0.235841	0.299102
1535	Hassal	Antistea elegans	FlightDate	Phenological	Breeding	NA	UK	34	Arachnida	United Kingdom	MeanYearlyTemperature	Temperature	MedianFlightDate	NA	Cold	48	PRC	-0.352828	0.226031
1536	Hassal	Anyphaena accentuata	FlightDate	Phenological	Breeding	NA	UK	34	Arachnida	United Kingdom	MeanYearlyTemperature	Temperature	FlightDate5Perc	NA	Cold	30	PRC	-0.131581	0.201937
1537	Hassal	Anyphaena accentuata	FlightDate	Phenological	Breeding	NA	UK	34	Arachnida	United Kingdom	MeanYearlyTemperature	Temperature	FlightDate95Perc	NA	Cold	30	PRC	0.313794	0.244901
1538	Hassal	Anyphaena accentuata	FlightDate	Phenological	Breeding	NA	UK	34	Arachnida	United Kingdom	MeanYearlyTemperature	Temperature	MedianFlightDate	NA	Cold	30	PRC	-0.138705	0.161105
1539	Hassal	Aphelocheirus aestivalis	FlightDate	Phenological	Breeding	NA	UK	34	Insecta	United Kingdom	MeanYearlyTemperature	Temperature	FlightDate5Perc	NA	Cold	17	PRC	0.0818089	0.367417
1540	Hassal	Aphelocheirus aestivalis	FlightDate	Phenological	Breeding	NA	UK	34	Insecta	United Kingdom	MeanYearlyTemperature	Temperature	FlightDate95Perc	NA	Cold	17	PRC	0.0129089	0.324857
1541	Hassal	Aphelocheirus aestivalis	FlightDate	Phenological	Breeding	NA	UK	34	Insecta	United Kingdom	MeanYearlyTemperature	Temperature	MedianFlightDate	NA	Cold	17	PRC	0.419163	0.514423
1542	Hassal	Aphileta misera	FlightDate	Phenological	Breeding	NA	UK	34	Arachnida	United Kingdom	MeanYearlyTemperature	Temperature	FlightDate5Perc	NA	Cold	35	PRC	-0.418274	0.321322
1543	Hassal	Aphileta misera	FlightDate	Phenological	Breeding	NA	UK	34	Arachnida	United Kingdom	MeanYearlyTemperature	Temperature	FlightDate95Perc	NA	Cold	35	PRC	-0.664643	0.344329
1544	Hassal	Aphileta misera	FlightDate	Phenological	Breeding	NA	UK	34	Arachnida	United Kingdom	MeanYearlyTemperature	Temperature	MedianFlightDate	NA	Cold	35	PRC	-0.401986	0.156473
1545	Hassal	Apis mellifera	FlightDate	Phenological	Breeding	NA	UK	34	Insecta	United Kingdom	MeanYearlyTemperature	Temperature	FlightDate5Perc	NA	Cold	30	PRC	-0.151452	0.263163
1546	Hassal	Apis mellifera	FlightDate	Phenological	Breeding	NA	UK	34	Insecta	United Kingdom	MeanYearlyTemperature	Temperature	FlightDate95Perc	NA	Cold	30	PRC	-0.426541	0.35339
1547	Hassal	Apis mellifera	FlightDate	Phenological	Breeding	NA	UK	34	Insecta	United Kingdom	MeanYearlyTemperature	Temperature	MedianFlightDate	NA	Cold	30	PRC	-0.323274	0.338305
1548	Hassal	Apodemus sylvaticus	FlightDate	Phenological	Breeding	NA	UK	34	Mammalia	United Kingdom	MeanYearlyTemperature	Temperature	FlightDate5Perc	NA	Warm	28	PRC	-0.51713	0.347459
1549	Hassal	Apodemus sylvaticus	FlightDate	Phenological	Breeding	NA	UK	34	Mammalia	United Kingdom	MeanYearlyTemperature	Temperature	FlightDate95Perc	NA	Warm	28	PRC	-0.111476	0.345201
1550	Hassal	Apodemus sylvaticus	FlightDate	Phenological	Breeding	NA	UK	34	Mammalia	United Kingdom	MeanYearlyTemperature	Temperature	MedianFlightDate	NA	Warm	28	PRC	0.161702	0.446307
1551	Hassal	Arachnospila anceps	FlightDate	Phenological	Breeding	NA	UK	34	Insecta	United Kingdom	MeanYearlyTemperature	Temperature	FlightDate5Perc	NA	Cold	35	PRC	-0.344625	0.227365
1552	Hassal	Arachnospila anceps	FlightDate	Phenological	Breeding	NA	UK	34	Insecta	United Kingdom	MeanYearlyTemperature	Temperature	FlightDate95Perc	NA	Cold	35	PRC	-0.12315	0.334137
1553	Hassal	Arachnospila anceps	FlightDate	Phenological	Breeding	NA	UK	34	Insecta	United Kingdom	MeanYearlyTemperature	Temperature	MedianFlightDate	NA	Cold	35	PRC	-0.360629	0.277139
1554	Hassal	Arachnospila trivialis	FlightDate	Phenological	Breeding	NA	UK	34	Insecta	United Kingdom	MeanYearlyTemperature	Temperature	FlightDate5Perc	NA	Cold	14	PRC	-0.434748	0.559095
1555	Hassal	Arachnospila trivialis	FlightDate	Phenological	Breeding	NA	UK	34	Insecta	United Kingdom	MeanYearlyTemperature	Temperature	FlightDate95Perc	NA	Cold	14	PRC	-0.557471	0.594878
1556	Hassal	Arachnospila trivialis	FlightDate	Phenological	Breeding	NA	UK	34	Insecta	United Kingdom	MeanYearlyTemperature	Temperature	MedianFlightDate	NA	Cold	14	PRC	-0.240933	0.529382
1557	Hassal	Arachnospila spissa	FlightDate	Phenological	Breeding	NA	UK	34	Insecta	United Kingdom	MeanYearlyTemperature	Temperature	FlightDate5Perc	NA	Cold	29	PRC	-0.91062	0.346363
1558	Hassal	Arachnospila spissa	FlightDate	Phenological	Breeding	NA	UK	34	Insecta	United Kingdom	MeanYearlyTemperature	Temperature	FlightDate95Perc	NA	Cold	29	PRC	-0.477877	0.403093
1559	Hassal	Arachnospila spissa	FlightDate	Phenological	Breeding	NA	UK	34	Insecta	United Kingdom	MeanYearlyTemperature	Temperature	MedianFlightDate	NA	Cold	29	PRC	-0.6901	0.347645
1560	Hassal	Araeoncus crassiceps	FlightDate	Phenological	Breeding	NA	UK	34	Arachnida	United Kingdom	MeanYearlyTemperature	Temperature	FlightDate5Perc	NA	Cold	13	PRC	-0.161529	0.346877
1561	Hassal	Araeoncus crassiceps	FlightDate	Phenological	Breeding	NA	UK	34	Arachnida	United Kingdom	MeanYearlyTemperature	Temperature	FlightDate95Perc	NA	Cold	13	PRC	-0.138074	0.301331
1562	Hassal	Araeoncus crassiceps	FlightDate	Phenological	Breeding	NA	UK	34	Arachnida	United Kingdom	MeanYearlyTemperature	Temperature	MedianFlightDate	NA	Cold	13	PRC	0.191681	0.204723
1563	Hassal	Araeoncus humilis	FlightDate	Phenological	Breeding	NA	UK	34	Arachnida	United Kingdom	MeanYearlyTemperature	Temperature	FlightDate5Perc	NA	Cold	17	PRC	0.223903	0.502099
1564	Hassal	Araeoncus humilis	FlightDate	Phenological	Breeding	NA	UK	34	Arachnida	United Kingdom	MeanYearlyTemperature	Temperature	FlightDate95Perc	NA	Cold	17	PRC	0.192593	0.491318
1565	Hassal	Araeoncus humilis	FlightDate	Phenological	Breeding	NA	UK	34	Arachnida	United Kingdom	MeanYearlyTemperature	Temperature	MedianFlightDate	NA	Cold	17	PRC	-0.431746	0.32641
1566	Hassal	Araneus diadematus	FlightDate	Phenological	Breeding	NA	UK	34	Arachnida	United Kingdom	MeanYearlyTemperature	Temperature	FlightDate5Perc	NA	Cold	50	PRC	0.170413	0.206134
1567	Hassal	Araneus diadematus	FlightDate	Phenological	Breeding	NA	UK	34	Arachnida	United Kingdom	MeanYearlyTemperature	Temperature	FlightDate95Perc	NA	Cold	50	PRC	0.220543	0.137603
1568	Hassal	Araneus diadematus	FlightDate	Phenological	Breeding	NA	UK	34	Arachnida	United Kingdom	MeanYearlyTemperature	Temperature	MedianFlightDate	NA	Cold	50	PRC	-0.0112119	0.201547
1569	Hassal	Araneus pyramidatus	FlightDate	Phenological	Breeding	NA	UK	34	Arachnida	United Kingdom	MeanYearlyTemperature	Temperature	FlightDate5Perc	NA	Cold	12	PRC	-0.0772045	0.248811
1570	Hassal	Araneus pyramidatus	FlightDate	Phenological	Breeding	NA	UK	34	Arachnida	United Kingdom	MeanYearlyTemperature	Temperature	FlightDate95Perc	NA	Cold	12	PRC	-0.724829	0.355264
1571	Hassal	Araneus pyramidatus	FlightDate	Phenological	Breeding	NA	UK	34	Arachnida	United Kingdom	MeanYearlyTemperature	Temperature	MedianFlightDate	NA	Cold	12	PRC	-1.47088	0.499369
1572	Hassal	Araneus quadratus	FlightDate	Phenological	Breeding	NA	UK	34	Arachnida	United Kingdom	MeanYearlyTemperature	Temperature	FlightDate5Perc	NA	Cold	38	PRC	-0.535892	0.194278
1573	Hassal	Araneus quadratus	FlightDate	Phenological	Breeding	NA	UK	34	Arachnida	United Kingdom	MeanYearlyTemperature	Temperature	FlightDate95Perc	NA	Cold	38	PRC	0.610651	0.29018
1574	Hassal	Araneus quadratus	FlightDate	Phenological	Breeding	NA	UK	34	Arachnida	United Kingdom	MeanYearlyTemperature	Temperature	MedianFlightDate	NA	Cold	38	PRC	-0.310329	0.197888
1575	Hassal	Araneus sturmi	FlightDate	Phenological	Breeding	NA	UK	34	Arachnida	United Kingdom	MeanYearlyTemperature	Temperature	FlightDate5Perc	NA	Cold	19	PRC	-0.576271	0.334113
1576	Hassal	Araneus sturmi	FlightDate	Phenological	Breeding	NA	UK	34	Arachnida	United Kingdom	MeanYearlyTemperature	Temperature	FlightDate95Perc	NA	Cold	19	PRC	-0.612962	0.520786
1577	Hassal	Araneus sturmi	FlightDate	Phenological	Breeding	NA	UK	34	Arachnida	United Kingdom	MeanYearlyTemperature	Temperature	MedianFlightDate	NA	Cold	19	PRC	-0.298676	0.549368
1578	Hassal	Araneus triguttatus	FlightDate	Phenological	Breeding	NA	UK	34	Arachnida	United Kingdom	MeanYearlyTemperature	Temperature	FlightDate5Perc	NA	Cold	17	PRC	0.103199	0.463833
1579	Hassal	Araneus triguttatus	FlightDate	Phenological	Breeding	NA	UK	34	Arachnida	United Kingdom	MeanYearlyTemperature	Temperature	FlightDate95Perc	NA	Cold	17	PRC	-0.111828	0.196341
1580	Hassal	Araneus triguttatus	FlightDate	Phenological	Breeding	NA	UK	34	Arachnida	United Kingdom	MeanYearlyTemperature	Temperature	MedianFlightDate	NA	Cold	17	PRC	-0.637002	0.369746
1581	Hassal	Araniella cucurbitina	FlightDate	Phenological	Breeding	NA	UK	34	Arachnida	United Kingdom	MeanYearlyTemperature	Temperature	FlightDate5Perc	NA	Cold	45	PRC	-0.217291	0.0832248
1582	Hassal	Araniella cucurbitina	FlightDate	Phenological	Breeding	NA	UK	34	Arachnida	United Kingdom	MeanYearlyTemperature	Temperature	FlightDate95Perc	NA	Cold	45	PRC	-0.0530892	0.26248
1583	Hassal	Araniella cucurbitina	FlightDate	Phenological	Breeding	NA	UK	34	Arachnida	United Kingdom	MeanYearlyTemperature	Temperature	MedianFlightDate	NA	Cold	45	PRC	-0.235611	0.103994
1584	Hassal	Araniella opisthographa	FlightDate	Phenological	Breeding	NA	UK	34	Arachnida	United Kingdom	MeanYearlyTemperature	Temperature	FlightDate5Perc	NA	Cold	27	PRC	-0.750726	0.147427
1585	Hassal	Araniella opisthographa	FlightDate	Phenological	Breeding	NA	UK	34	Arachnida	United Kingdom	MeanYearlyTemperature	Temperature	FlightDate95Perc	NA	Cold	27	PRC	-1.63753	0.276032
1586	Hassal	Araniella opisthographa	FlightDate	Phenological	Breeding	NA	UK	34	Arachnida	United Kingdom	MeanYearlyTemperature	Temperature	MedianFlightDate	NA	Cold	27	PRC	-1.02155	0.274851
1587	Hassal	Arctocorisa germari	FlightDate	Phenological	Breeding	NA	UK	34	Insecta	United Kingdom	MeanYearlyTemperature	Temperature	FlightDate5Perc	NA	Cold	13	PRC	-0.772245	0.40191
1588	Hassal	Arctocorisa germari	FlightDate	Phenological	Breeding	NA	UK	34	Insecta	United Kingdom	MeanYearlyTemperature	Temperature	FlightDate95Perc	NA	Cold	13	PRC	0.870072	0.482924
1589	Hassal	Arctocorisa germari	FlightDate	Phenological	Breeding	NA	UK	34	Insecta	United Kingdom	MeanYearlyTemperature	Temperature	MedianFlightDate	NA	Cold	13	PRC	-0.979062	0.645988
1590	Hassal	Arctophila superbiens	FlightDate	Phenological	Breeding	NA	UK	34	Insecta	United Kingdom	MeanYearlyTemperature	Temperature	FlightDate5Perc	NA	Cold	20	PRC	-0.335576	0.264445
1591	Hassal	Arctophila superbiens	FlightDate	Phenological	Breeding	NA	UK	34	Insecta	United Kingdom	MeanYearlyTemperature	Temperature	FlightDate95Perc	NA	Cold	20	PRC	0.756295	0.464414
1592	Hassal	Arctophila superbiens	FlightDate	Phenological	Breeding	NA	UK	34	Insecta	United Kingdom	MeanYearlyTemperature	Temperature	MedianFlightDate	NA	Cold	20	PRC	-0.369917	0.465917
1593	Hassal	Arctosa leopardus	FlightDate	Phenological	Breeding	NA	UK	34	Arachnida	United Kingdom	MeanYearlyTemperature	Temperature	FlightDate5Perc	NA	Cold	23	PRC	-0.0272797	0.156521
1594	Hassal	Arctosa leopardus	FlightDate	Phenological	Breeding	NA	UK	34	Arachnida	United Kingdom	MeanYearlyTemperature	Temperature	FlightDate95Perc	NA	Cold	23	PRC	-0.0141646	0.342996
1595	Hassal	Arctosa leopardus	FlightDate	Phenological	Breeding	NA	UK	34	Arachnida	United Kingdom	MeanYearlyTemperature	Temperature	MedianFlightDate	NA	Cold	23	PRC	-0.214851	0.338302
1596	Hassal	Arctosa perita	FlightDate	Phenological	Breeding	NA	UK	34	Arachnida	United Kingdom	MeanYearlyTemperature	Temperature	FlightDate5Perc	NA	Cold	38	PRC	-0.601332	0.304901
1597	Hassal	Arctosa perita	FlightDate	Phenological	Breeding	NA	UK	34	Arachnida	United Kingdom	MeanYearlyTemperature	Temperature	FlightDate95Perc	NA	Cold	38	PRC	0.215924	0.309569
1598	Hassal	Arctosa perita	FlightDate	Phenological	Breeding	NA	UK	34	Arachnida	United Kingdom	MeanYearlyTemperature	Temperature	MedianFlightDate	NA	Cold	38	PRC	-0.283406	0.264655
1599	Hassal	Argenna subnigra	FlightDate	Phenological	Breeding	NA	UK	34	Arachnida	United Kingdom	MeanYearlyTemperature	Temperature	FlightDate5Perc	NA	Cold	19	PRC	-0.34787	0.320306
1600	Hassal	Argenna subnigra	FlightDate	Phenological	Breeding	NA	UK	34	Arachnida	United Kingdom	MeanYearlyTemperature	Temperature	FlightDate95Perc	NA	Cold	19	PRC	0.219774	0.386213
1601	Hassal	Argenna subnigra	FlightDate	Phenological	Breeding	NA	UK	34	Arachnida	United Kingdom	MeanYearlyTemperature	Temperature	MedianFlightDate	NA	Cold	19	PRC	0.120827	0.294246
1602	Hassal	Argiope bruennichi	FlightDate	Phenological	Breeding	NA	UK	34	Arachnida	United Kingdom	MeanYearlyTemperature	Temperature	FlightDate5Perc	NA	Cold	19	PRC	-0.115847	0.304852
1603	Hassal	Argiope bruennichi	FlightDate	Phenological	Breeding	NA	UK	34	Arachnida	United Kingdom	MeanYearlyTemperature	Temperature	FlightDate95Perc	NA	Cold	19	PRC	-0.28902	0.469259
1604	Hassal	Argiope bruennichi	FlightDate	Phenological	Breeding	NA	UK	34	Arachnida	United Kingdom	MeanYearlyTemperature	Temperature	MedianFlightDate	NA	Cold	19	PRC	-0.161219	0.299129
1605	Hassal	Argogorytes mystaceus	FlightDate	Phenological	Breeding	NA	UK	34	Insecta	United Kingdom	MeanYearlyTemperature	Temperature	FlightDate5Perc	NA	Cold	30	PRC	-0.851192	0.297697
1606	Hassal	Argogorytes mystaceus	FlightDate	Phenological	Breeding	NA	UK	34	Insecta	United Kingdom	MeanYearlyTemperature	Temperature	FlightDate95Perc	NA	Cold	30	PRC	-0.704712	0.264583
1607	Hassal	Argogorytes mystaceus	FlightDate	Phenological	Breeding	NA	UK	34	Insecta	United Kingdom	MeanYearlyTemperature	Temperature	MedianFlightDate	NA	Cold	30	PRC	-1.03971	0.205949
1608	Hassal	Argyroneta aquatica	FlightDate	Phenological	Breeding	NA	UK	34	Arachnida	United Kingdom	MeanYearlyTemperature	Temperature	FlightDate5Perc	NA	Cold	29	PRC	-0.992432	0.307536
1609	Hassal	Argyroneta aquatica	FlightDate	Phenological	Breeding	NA	UK	34	Arachnida	United Kingdom	MeanYearlyTemperature	Temperature	FlightDate95Perc	NA	Cold	29	PRC	-0.27415	0.306404
1610	Hassal	Argyroneta aquatica	FlightDate	Phenological	Breeding	NA	UK	34	Arachnida	United Kingdom	MeanYearlyTemperature	Temperature	MedianFlightDate	NA	Cold	29	PRC	-0.741863	0.320145
1611	Hassal	Arvicola amphibius	FlightDate	Phenological	Breeding	NA	UK	34	Mammalia	United Kingdom	MeanYearlyTemperature	Temperature	FlightDate5Perc	NA	Warm	20	PRC	-0.381181	0.556324
1612	Hassal	Arvicola amphibius	FlightDate	Phenological	Breeding	NA	UK	34	Mammalia	United Kingdom	MeanYearlyTemperature	Temperature	FlightDate95Perc	NA	Warm	20	PRC	1.24334	0.627741
1613	Hassal	Arvicola amphibius	FlightDate	Phenological	Breeding	NA	UK	34	Mammalia	United Kingdom	MeanYearlyTemperature	Temperature	MedianFlightDate	NA	Warm	20	PRC	-0.6029	0.518914
1614	Hassal	Astata boops	FlightDate	Phenological	Breeding	NA	UK	34	Insecta	United Kingdom	MeanYearlyTemperature	Temperature	FlightDate5Perc	NA	Cold	20	PRC	-0.0328641	0.379733
1615	Hassal	Astata boops	FlightDate	Phenological	Breeding	NA	UK	34	Insecta	United Kingdom	MeanYearlyTemperature	Temperature	FlightDate95Perc	NA	Cold	20	PRC	-0.131662	0.399749
1616	Hassal	Astata boops	FlightDate	Phenological	Breeding	NA	UK	34	Insecta	United Kingdom	MeanYearlyTemperature	Temperature	MedianFlightDate	NA	Cold	20	PRC	-0.326731	0.72796
1617	Hassal	Atheta graminicola	FlightDate	Phenological	Breeding	NA	UK	34	Insecta	United Kingdom	MeanYearlyTemperature	Temperature	FlightDate5Perc	NA	Cold	17	PRC	-0.341858	0.251319
1618	Hassal	Atheta graminicola	FlightDate	Phenological	Breeding	NA	UK	34	Insecta	United Kingdom	MeanYearlyTemperature	Temperature	FlightDate95Perc	NA	Cold	17	PRC	0.548405	0.29531
1619	Hassal	Atheta graminicola	FlightDate	Phenological	Breeding	NA	UK	34	Insecta	United Kingdom	MeanYearlyTemperature	Temperature	MedianFlightDate	NA	Cold	17	PRC	0.516581	0.188456
1620	Hassal	Atypus affinis	FlightDate	Phenological	Breeding	NA	UK	34	Arachnida	United Kingdom	MeanYearlyTemperature	Temperature	FlightDate5Perc	NA	Cold	16	PRC	0.123544	0.58703
1621	Hassal	Atypus affinis	FlightDate	Phenological	Breeding	NA	UK	34	Arachnida	United Kingdom	MeanYearlyTemperature	Temperature	FlightDate95Perc	NA	Cold	16	PRC	-0.483548	0.632938
1622	Hassal	Atypus affinis	FlightDate	Phenological	Breeding	NA	UK	34	Arachnida	United Kingdom	MeanYearlyTemperature	Temperature	MedianFlightDate	NA	Cold	16	PRC	0.861957	0.682858
1623	Hassal	Auplopus carbonarius	FlightDate	Phenological	Breeding	NA	UK	34	Insecta	United Kingdom	MeanYearlyTemperature	Temperature	FlightDate5Perc	NA	Cold	12	PRC	0.0808289	0.8543
1624	Hassal	Auplopus carbonarius	FlightDate	Phenological	Breeding	NA	UK	34	Insecta	United Kingdom	MeanYearlyTemperature	Temperature	FlightDate95Perc	NA	Cold	12	PRC	-0.165902	1.25827
1625	Hassal	Auplopus carbonarius	FlightDate	Phenological	Breeding	NA	UK	34	Insecta	United Kingdom	MeanYearlyTemperature	Temperature	MedianFlightDate	NA	Cold	12	PRC	1.76198	1.19384
1626	Hassal	Austrolimnophila ochracea	FlightDate	Phenological	Breeding	NA	UK	34	Insecta	United Kingdom	MeanYearlyTemperature	Temperature	FlightDate5Perc	NA	Cold	39	PRC	-0.416964	0.225123
1627	Hassal	Austrolimnophila ochracea	FlightDate	Phenological	Breeding	NA	UK	34	Insecta	United Kingdom	MeanYearlyTemperature	Temperature	FlightDate95Perc	NA	Cold	39	PRC	-0.356969	0.352402
1628	Hassal	Austrolimnophila ochracea	FlightDate	Phenological	Breeding	NA	UK	34	Insecta	United Kingdom	MeanYearlyTemperature	Temperature	MedianFlightDate	NA	Cold	39	PRC	-0.761949	0.359484
1629	Hassal	Baccha elongata	FlightDate	Phenological	Breeding	NA	UK	34	Insecta	United Kingdom	MeanYearlyTemperature	Temperature	FlightDate5Perc	NA	Cold	35	PRC	-0.408919	0.311244
1630	Hassal	Baccha elongata	FlightDate	Phenological	Breeding	NA	UK	34	Insecta	United Kingdom	MeanYearlyTemperature	Temperature	FlightDate95Perc	NA	Cold	35	PRC	-0.111806	0.348968
1631	Hassal	Baccha elongata	FlightDate	Phenological	Breeding	NA	UK	34	Insecta	United Kingdom	MeanYearlyTemperature	Temperature	MedianFlightDate	NA	Cold	35	PRC	-0.300751	0.373
1632	Hassal	Badister bullatus	FlightDate	Phenological	Breeding	NA	UK	34	Insecta	United Kingdom	MeanYearlyTemperature	Temperature	FlightDate5Perc	NA	Cold	11	PRC	-0.123938	0.414712
1633	Hassal	Badister bullatus	FlightDate	Phenological	Breeding	NA	UK	34	Insecta	United Kingdom	MeanYearlyTemperature	Temperature	FlightDate95Perc	NA	Cold	11	PRC	1.13855	0.392851
1634	Hassal	Badister bullatus	FlightDate	Phenological	Breeding	NA	UK	34	Insecta	United Kingdom	MeanYearlyTemperature	Temperature	MedianFlightDate	NA	Cold	11	PRC	0.778929	0.391049
1635	Hassal	Baetis buceratus	FlightDate	Phenological	Breeding	NA	UK	34	Insecta	United Kingdom	MeanYearlyTemperature	Temperature	FlightDate5Perc	NA	Cold	13	PRC	-0.0840297	0.344001
1636	Hassal	Baetis buceratus	FlightDate	Phenological	Breeding	NA	UK	34	Insecta	United Kingdom	MeanYearlyTemperature	Temperature	FlightDate95Perc	NA	Cold	13	PRC	1.43394	0.33535
1637	Hassal	Baetis buceratus	FlightDate	Phenological	Breeding	NA	UK	34	Insecta	United Kingdom	MeanYearlyTemperature	Temperature	MedianFlightDate	NA	Cold	13	PRC	0.380121	0.589137
1638	Hassal	Baetis rhodani	FlightDate	Phenological	Breeding	NA	UK	34	Insecta	United Kingdom	MeanYearlyTemperature	Temperature	FlightDate5Perc	NA	Cold	32	PRC	-0.182434	0.225704
1639	Hassal	Baetis rhodani	FlightDate	Phenological	Breeding	NA	UK	34	Insecta	United Kingdom	MeanYearlyTemperature	Temperature	FlightDate95Perc	NA	Cold	33	PRC	-0.0275899	0.0894422
1640	Hassal	Baetis rhodani	FlightDate	Phenological	Breeding	NA	UK	34	Insecta	United Kingdom	MeanYearlyTemperature	Temperature	MedianFlightDate	NA	Cold	33	PRC	-0.117952	0.271938
1641	Hassal	Baetis vernus	FlightDate	Phenological	Breeding	NA	UK	34	Insecta	United Kingdom	MeanYearlyTemperature	Temperature	FlightDate5Perc	NA	Cold	24	PRC	-0.191425	0.300663
1642	Hassal	Baetis vernus	FlightDate	Phenological	Breeding	NA	UK	34	Insecta	United Kingdom	MeanYearlyTemperature	Temperature	FlightDate95Perc	NA	Cold	24	PRC	-0.305412	0.276767
1643	Hassal	Baetis vernus	FlightDate	Phenological	Breeding	NA	UK	34	Insecta	United Kingdom	MeanYearlyTemperature	Temperature	MedianFlightDate	NA	Cold	24	PRC	0.103943	0.400697
1644	Hassal	Ballus chalybeius	FlightDate	Phenological	Breeding	NA	UK	34	Arachnida	United Kingdom	MeanYearlyTemperature	Temperature	FlightDate5Perc	NA	Cold	21	PRC	-0.441163	0.322157
1645	Hassal	Ballus chalybeius	FlightDate	Phenological	Breeding	NA	UK	34	Arachnida	United Kingdom	MeanYearlyTemperature	Temperature	FlightDate95Perc	NA	Cold	21	PRC	0.289003	0.430878
1646	Hassal	Ballus chalybeius	FlightDate	Phenological	Breeding	NA	UK	34	Arachnida	United Kingdom	MeanYearlyTemperature	Temperature	MedianFlightDate	NA	Cold	21	PRC	-0.532854	0.398743
1647	Hassal	Baryphyma pratense	FlightDate	Phenological	Breeding	NA	UK	34	Arachnida	United Kingdom	MeanYearlyTemperature	Temperature	FlightDate5Perc	NA	Cold	14	PRC	-0.12593	0.272571
1648	Hassal	Baryphyma pratense	FlightDate	Phenological	Breeding	NA	UK	34	Arachnida	United Kingdom	MeanYearlyTemperature	Temperature	FlightDate95Perc	NA	Cold	14	PRC	0.189419	0.398551
1649	Hassal	Baryphyma pratense	FlightDate	Phenological	Breeding	NA	UK	34	Arachnida	United Kingdom	MeanYearlyTemperature	Temperature	MedianFlightDate	NA	Cold	14	PRC	0.724619	0.554491
1650	Hassal	Baryphyma trifrons	FlightDate	Phenological	Breeding	NA	UK	34	Arachnida	United Kingdom	MeanYearlyTemperature	Temperature	FlightDate5Perc	NA	Cold	29	PRC	0.317861	0.372986
1651	Hassal	Baryphyma trifrons	FlightDate	Phenological	Breeding	NA	UK	34	Arachnida	United Kingdom	MeanYearlyTemperature	Temperature	FlightDate95Perc	NA	Cold	29	PRC	-0.338171	0.354366
1652	Hassal	Baryphyma trifrons	FlightDate	Phenological	Breeding	NA	UK	34	Arachnida	United Kingdom	MeanYearlyTemperature	Temperature	MedianFlightDate	NA	Cold	29	PRC	0.545253	0.333408
1653	Hassal	Bathyphantes approximatus	FlightDate	Phenological	Breeding	NA	UK	34	Arachnida	United Kingdom	MeanYearlyTemperature	Temperature	FlightDate5Perc	NA	Cold	49	PRC	-0.529507	0.27156
1654	Hassal	Bathyphantes approximatus	FlightDate	Phenological	Breeding	NA	UK	34	Arachnida	United Kingdom	MeanYearlyTemperature	Temperature	FlightDate95Perc	NA	Cold	49	PRC	-0.150213	0.258262
1655	Hassal	Bathyphantes approximatus	FlightDate	Phenological	Breeding	NA	UK	34	Arachnida	United Kingdom	MeanYearlyTemperature	Temperature	MedianFlightDate	NA	Cold	49	PRC	-0.220606	0.267632
1656	Hassal	Bathyphantes gracilis	FlightDate	Phenological	Breeding	NA	UK	34	Arachnida	United Kingdom	MeanYearlyTemperature	Temperature	FlightDate5Perc	NA	Cold	51	PRC	-0.05807	0.263997
1657	Hassal	Bathyphantes gracilis	FlightDate	Phenological	Breeding	NA	UK	34	Arachnida	United Kingdom	MeanYearlyTemperature	Temperature	FlightDate95Perc	NA	Cold	51	PRC	0.0734016	0.294275
1658	Hassal	Bathyphantes gracilis	FlightDate	Phenological	Breeding	NA	UK	34	Arachnida	United Kingdom	MeanYearlyTemperature	Temperature	MedianFlightDate	NA	Cold	51	PRC	-0.472331	0.240717
1659	Hassal	Bathyphantes nigrinus	FlightDate	Phenological	Breeding	NA	UK	34	Arachnida	United Kingdom	MeanYearlyTemperature	Temperature	FlightDate5Perc	NA	Cold	49	PRC	-0.469623	0.284415
1660	Hassal	Bathyphantes nigrinus	FlightDate	Phenological	Breeding	NA	UK	34	Arachnida	United Kingdom	MeanYearlyTemperature	Temperature	FlightDate95Perc	NA	Cold	49	PRC	-0.598846	0.277629
1661	Hassal	Bathyphantes nigrinus	FlightDate	Phenological	Breeding	NA	UK	34	Arachnida	United Kingdom	MeanYearlyTemperature	Temperature	MedianFlightDate	NA	Cold	49	PRC	-0.316857	0.297272
1662	Hassal	Bathyphantes parvulus	FlightDate	Phenological	Breeding	NA	UK	34	Arachnida	United Kingdom	MeanYearlyTemperature	Temperature	FlightDate5Perc	NA	Cold	45	PRC	0.205433	0.273226
1663	Hassal	Bathyphantes parvulus	FlightDate	Phenological	Breeding	NA	UK	34	Arachnida	United Kingdom	MeanYearlyTemperature	Temperature	FlightDate95Perc	NA	Cold	45	PRC	-0.355553	0.301078
1664	Hassal	Bathyphantes parvulus	FlightDate	Phenological	Breeding	NA	UK	34	Arachnida	United Kingdom	MeanYearlyTemperature	Temperature	MedianFlightDate	NA	Cold	45	PRC	-0.525441	0.242563
1665	Hassal	Bembidion quadrimaculatum	FlightDate	Phenological	Breeding	NA	UK	34	Insecta	United Kingdom	MeanYearlyTemperature	Temperature	FlightDate5Perc	NA	Cold	15	PRC	-0.395473	0.375928
1666	Hassal	Bembidion quadrimaculatum	FlightDate	Phenological	Breeding	NA	UK	34	Insecta	United Kingdom	MeanYearlyTemperature	Temperature	FlightDate95Perc	NA	Cold	15	PRC	1.09513	0.28005
1667	Hassal	Bembidion quadrimaculatum	FlightDate	Phenological	Breeding	NA	UK	34	Insecta	United Kingdom	MeanYearlyTemperature	Temperature	MedianFlightDate	NA	Cold	15	PRC	-0.0793396	0.521394
1668	Hassal	Bembidion tibiale	FlightDate	Phenological	Breeding	NA	UK	34	Insecta	United Kingdom	MeanYearlyTemperature	Temperature	FlightDate5Perc	NA	Cold	12	PRC	-1.28427	0.301739
1669	Hassal	Bembidion tibiale	FlightDate	Phenological	Breeding	NA	UK	34	Insecta	United Kingdom	MeanYearlyTemperature	Temperature	FlightDate95Perc	NA	Cold	12	PRC	1.34127	0.316218
1670	Hassal	Bembidion tibiale	FlightDate	Phenological	Breeding	NA	UK	34	Insecta	United Kingdom	MeanYearlyTemperature	Temperature	MedianFlightDate	NA	Cold	12	PRC	-0.395057	0.493402
1671	Hassal	Bembidion assimile	FlightDate	Phenological	Breeding	NA	UK	34	Insecta	United Kingdom	MeanYearlyTemperature	Temperature	FlightDate5Perc	NA	Cold	11	PRC	-1.05444	0.38792
1672	Hassal	Bembidion assimile	FlightDate	Phenological	Breeding	NA	UK	34	Insecta	United Kingdom	MeanYearlyTemperature	Temperature	FlightDate95Perc	NA	Cold	11	PRC	1.40236	0.230954
1673	Hassal	Bembidion assimile	FlightDate	Phenological	Breeding	NA	UK	34	Insecta	United Kingdom	MeanYearlyTemperature	Temperature	MedianFlightDate	NA	Cold	11	PRC	0.188253	0.491515
1674	Hassal	Bembidion dentellum	FlightDate	Phenological	Breeding	NA	UK	34	Insecta	United Kingdom	MeanYearlyTemperature	Temperature	FlightDate5Perc	NA	Cold	17	PRC	0.310622	0.401886
1675	Hassal	Bembidion dentellum	FlightDate	Phenological	Breeding	NA	UK	34	Insecta	United Kingdom	MeanYearlyTemperature	Temperature	FlightDate95Perc	NA	Cold	17	PRC	0.588622	0.404543
1676	Hassal	Bembidion dentellum	FlightDate	Phenological	Breeding	NA	UK	34	Insecta	United Kingdom	MeanYearlyTemperature	Temperature	MedianFlightDate	NA	Cold	17	PRC	-0.0935204	0.425036
1677	Hassal	Bembidion lampros	FlightDate	Phenological	Breeding	NA	UK	34	Insecta	United Kingdom	MeanYearlyTemperature	Temperature	FlightDate5Perc	NA	Cold	18	PRC	0.0297484	0.54043
1678	Hassal	Bembidion lampros	FlightDate	Phenological	Breeding	NA	UK	34	Insecta	United Kingdom	MeanYearlyTemperature	Temperature	FlightDate95Perc	NA	Cold	18	PRC	0.176	0.286406
1679	Hassal	Bembidion lampros	FlightDate	Phenological	Breeding	NA	UK	34	Insecta	United Kingdom	MeanYearlyTemperature	Temperature	MedianFlightDate	NA	Cold	18	PRC	0.0570116	0.336126
1680	Hassal	Bembidion properans	FlightDate	Phenological	Breeding	NA	UK	34	Insecta	United Kingdom	MeanYearlyTemperature	Temperature	FlightDate5Perc	NA	Cold	11	PRC	-0.0589234	0.232569
1681	Hassal	Bembidion properans	FlightDate	Phenological	Breeding	NA	UK	34	Insecta	United Kingdom	MeanYearlyTemperature	Temperature	FlightDate95Perc	NA	Cold	11	PRC	-0.664968	0.430936
1682	Hassal	Bembidion properans	FlightDate	Phenological	Breeding	NA	UK	34	Insecta	United Kingdom	MeanYearlyTemperature	Temperature	MedianFlightDate	NA	Cold	11	PRC	-0.748385	0.445839
1683	Hassal	Bembidion illigeri	FlightDate	Phenological	Breeding	NA	UK	34	Insecta	United Kingdom	MeanYearlyTemperature	Temperature	FlightDate5Perc	NA	Cold	11	PRC	0.168468	0.438775
1684	Hassal	Bembidion illigeri	FlightDate	Phenological	Breeding	NA	UK	34	Insecta	United Kingdom	MeanYearlyTemperature	Temperature	FlightDate95Perc	NA	Cold	11	PRC	-0.827224	0.411245
1685	Hassal	Bembidion illigeri	FlightDate	Phenological	Breeding	NA	UK	34	Insecta	United Kingdom	MeanYearlyTemperature	Temperature	MedianFlightDate	NA	Cold	11	PRC	-1.00535	0.391672
1686	Hassal	Bembidion tetracolum	FlightDate	Phenological	Breeding	NA	UK	34	Insecta	United Kingdom	MeanYearlyTemperature	Temperature	FlightDate5Perc	NA	Cold	20	PRC	-0.458127	0.290487
1687	Hassal	Bembidion tetracolum	FlightDate	Phenological	Breeding	NA	UK	34	Insecta	United Kingdom	MeanYearlyTemperature	Temperature	FlightDate95Perc	NA	Cold	20	PRC	-0.347596	0.419992
1688	Hassal	Bembidion tetracolum	FlightDate	Phenological	Breeding	NA	UK	34	Insecta	United Kingdom	MeanYearlyTemperature	Temperature	MedianFlightDate	NA	Cold	20	PRC	0.409262	0.236319
1689	Hassal	Bembidion aeneum	FlightDate	Phenological	Breeding	NA	UK	34	Insecta	United Kingdom	MeanYearlyTemperature	Temperature	FlightDate5Perc	NA	Cold	14	PRC	-0.409192	0.607679
1690	Hassal	Bembidion aeneum	FlightDate	Phenological	Breeding	NA	UK	34	Insecta	United Kingdom	MeanYearlyTemperature	Temperature	FlightDate95Perc	NA	Cold	14	PRC	0.911609	0.436153
1691	Hassal	Bembidion aeneum	FlightDate	Phenological	Breeding	NA	UK	34	Insecta	United Kingdom	MeanYearlyTemperature	Temperature	MedianFlightDate	NA	Cold	14	PRC	-0.0754244	0.529167
1692	Hassal	Bembidion biguttatum	FlightDate	Phenological	Breeding	NA	UK	34	Insecta	United Kingdom	MeanYearlyTemperature	Temperature	FlightDate5Perc	NA	Cold	18	PRC	0.121753	0.317757
1693	Hassal	Bembidion biguttatum	FlightDate	Phenological	Breeding	NA	UK	34	Insecta	United Kingdom	MeanYearlyTemperature	Temperature	FlightDate95Perc	NA	Cold	18	PRC	0.841265	0.425914
1694	Hassal	Bembidion biguttatum	FlightDate	Phenological	Breeding	NA	UK	34	Insecta	United Kingdom	MeanYearlyTemperature	Temperature	MedianFlightDate	NA	Cold	18	PRC	0.437959	0.310768
1695	Hassal	Bembidion guttula	FlightDate	Phenological	Breeding	NA	UK	34	Insecta	United Kingdom	MeanYearlyTemperature	Temperature	FlightDate5Perc	NA	Cold	18	PRC	-0.629047	0.532699
1696	Hassal	Bembidion guttula	FlightDate	Phenological	Breeding	NA	UK	34	Insecta	United Kingdom	MeanYearlyTemperature	Temperature	FlightDate95Perc	NA	Cold	18	PRC	0.447273	0.354551
1697	Hassal	Bembidion guttula	FlightDate	Phenological	Breeding	NA	UK	34	Insecta	United Kingdom	MeanYearlyTemperature	Temperature	MedianFlightDate	NA	Cold	18	PRC	-7.87424e-06	0.405505
1698	Hassal	Bembidion lunulatum	FlightDate	Phenological	Breeding	NA	UK	34	Insecta	United Kingdom	MeanYearlyTemperature	Temperature	FlightDate5Perc	NA	Cold	18	PRC	0.576781	0.61695
1699	Hassal	Bembidion lunulatum	FlightDate	Phenological	Breeding	NA	UK	34	Insecta	United Kingdom	MeanYearlyTemperature	Temperature	FlightDate95Perc	NA	Cold	18	PRC	0.830826	0.372664
1700	Hassal	Bembidion lunulatum	FlightDate	Phenological	Breeding	NA	UK	34	Insecta	United Kingdom	MeanYearlyTemperature	Temperature	MedianFlightDate	NA	Cold	18	PRC	0.827505	0.290067
1701	Hassal	Bolyphantes alticeps	FlightDate	Phenological	Breeding	NA	UK	34	Arachnida	United Kingdom	MeanYearlyTemperature	Temperature	FlightDate5Perc	NA	Cold	25	PRC	0.118802	0.177254
1702	Hassal	Bolyphantes alticeps	FlightDate	Phenological	Breeding	NA	UK	34	Arachnida	United Kingdom	MeanYearlyTemperature	Temperature	FlightDate95Perc	NA	Cold	25	PRC	0.026455	0.364818
1703	Hassal	Bolyphantes alticeps	FlightDate	Phenological	Breeding	NA	UK	34	Arachnida	United Kingdom	MeanYearlyTemperature	Temperature	MedianFlightDate	NA	Cold	25	PRC	0.582631	0.35108
1704	Hassal	Bolyphantes luteolus	FlightDate	Phenological	Breeding	NA	UK	34	Arachnida	United Kingdom	MeanYearlyTemperature	Temperature	FlightDate5Perc	NA	Cold	40	PRC	0.383782	0.314697
1705	Hassal	Bolyphantes luteolus	FlightDate	Phenological	Breeding	NA	UK	34	Arachnida	United Kingdom	MeanYearlyTemperature	Temperature	FlightDate95Perc	NA	Cold	40	PRC	-0.441717	0.316912
1706	Hassal	Bolyphantes luteolus	FlightDate	Phenological	Breeding	NA	UK	34	Arachnida	United Kingdom	MeanYearlyTemperature	Temperature	MedianFlightDate	NA	Cold	40	PRC	0.174795	0.289681
1707	Hassal	Bombus magnus	FlightDate	Phenological	Breeding	NA	UK	34	Insecta	United Kingdom	MeanYearlyTemperature	Temperature	FlightDate5Perc	NA	Cold	19	PRC	-0.784847	0.389674
1708	Hassal	Bombus magnus	FlightDate	Phenological	Breeding	NA	UK	34	Insecta	United Kingdom	MeanYearlyTemperature	Temperature	FlightDate95Perc	NA	Cold	19	PRC	-0.277611	0.533686
1709	Hassal	Bombus magnus	FlightDate	Phenological	Breeding	NA	UK	34	Insecta	United Kingdom	MeanYearlyTemperature	Temperature	MedianFlightDate	NA	Cold	19	PRC	-0.906523	0.408078
1710	Hassal	Bombus terrestris	FlightDate	Phenological	Breeding	NA	UK	34	Insecta	United Kingdom	MeanYearlyTemperature	Temperature	FlightDate5Perc	NA	Cold	42	PRC	-0.507848	0.215337
1711	Hassal	Bombus terrestris	FlightDate	Phenological	Breeding	NA	UK	34	Insecta	United Kingdom	MeanYearlyTemperature	Temperature	FlightDate95Perc	NA	Cold	42	PRC	-0.0694892	0.316265
1712	Hassal	Bombus terrestris	FlightDate	Phenological	Breeding	NA	UK	34	Insecta	United Kingdom	MeanYearlyTemperature	Temperature	MedianFlightDate	NA	Cold	42	PRC	-0.138543	0.201709
1713	Hassal	Bombus soroeensis	FlightDate	Phenological	Breeding	NA	UK	34	Insecta	United Kingdom	MeanYearlyTemperature	Temperature	FlightDate5Perc	NA	Cold	15	PRC	-0.458218	0.226254
1714	Hassal	Bombus soroeensis	FlightDate	Phenological	Breeding	NA	UK	34	Insecta	United Kingdom	MeanYearlyTemperature	Temperature	FlightDate95Perc	NA	Cold	15	PRC	-1.12925	0.828298
1715	Hassal	Bombus soroeensis	FlightDate	Phenological	Breeding	NA	UK	34	Insecta	United Kingdom	MeanYearlyTemperature	Temperature	MedianFlightDate	NA	Cold	15	PRC	-1.18426	0.460501
1716	Hassal	Bombus hortorum	FlightDate	Phenological	Breeding	NA	UK	34	Insecta	United Kingdom	MeanYearlyTemperature	Temperature	FlightDate5Perc	NA	Cold	42	PRC	-0.16368	0.187335
1717	Hassal	Bombus hortorum	FlightDate	Phenological	Breeding	NA	UK	34	Insecta	United Kingdom	MeanYearlyTemperature	Temperature	FlightDate95Perc	NA	Cold	42	PRC	-0.00820773	0.24675
1718	Hassal	Bombus hortorum	FlightDate	Phenological	Breeding	NA	UK	34	Insecta	United Kingdom	MeanYearlyTemperature	Temperature	MedianFlightDate	NA	Cold	42	PRC	-0.410288	0.258726
1719	Hassal	Bombus lapidarius	FlightDate	Phenological	Breeding	NA	UK	34	Insecta	United Kingdom	MeanYearlyTemperature	Temperature	FlightDate5Perc	NA	Cold	42	PRC	-0.54605	0.160697
1720	Hassal	Bombus lapidarius	FlightDate	Phenological	Breeding	NA	UK	34	Insecta	United Kingdom	MeanYearlyTemperature	Temperature	FlightDate95Perc	NA	Cold	42	PRC	-0.374942	0.208172
1721	Hassal	Bombus lapidarius	FlightDate	Phenological	Breeding	NA	UK	34	Insecta	United Kingdom	MeanYearlyTemperature	Temperature	MedianFlightDate	NA	Cold	42	PRC	0.10495	0.219901
1722	Hassal	Bombus barbutellus	FlightDate	Phenological	Breeding	NA	UK	34	Insecta	United Kingdom	MeanYearlyTemperature	Temperature	FlightDate5Perc	NA	Cold	27	PRC	-0.0436499	0.466679
1723	Hassal	Bombus barbutellus	FlightDate	Phenological	Breeding	NA	UK	34	Insecta	United Kingdom	MeanYearlyTemperature	Temperature	FlightDate95Perc	NA	Cold	27	PRC	-0.510626	0.353803
1724	Hassal	Bombus barbutellus	FlightDate	Phenological	Breeding	NA	UK	34	Insecta	United Kingdom	MeanYearlyTemperature	Temperature	MedianFlightDate	NA	Cold	27	PRC	-0.913204	0.193426
1725	Hassal	Bombus bohemicus	FlightDate	Phenological	Breeding	NA	UK	34	Insecta	United Kingdom	MeanYearlyTemperature	Temperature	FlightDate5Perc	NA	Cold	41	PRC	-0.470229	0.289447
1726	Hassal	Bombus bohemicus	FlightDate	Phenological	Breeding	NA	UK	34	Insecta	United Kingdom	MeanYearlyTemperature	Temperature	FlightDate95Perc	NA	Cold	41	PRC	-0.151882	0.364073
1727	Hassal	Bombus bohemicus	FlightDate	Phenological	Breeding	NA	UK	34	Insecta	United Kingdom	MeanYearlyTemperature	Temperature	MedianFlightDate	NA	Cold	41	PRC	-0.86002	0.342053
1728	Hassal	Bombus campestris	FlightDate	Phenological	Breeding	NA	UK	34	Insecta	United Kingdom	MeanYearlyTemperature	Temperature	FlightDate5Perc	NA	Cold	38	PRC	-1.28659	0.237734
1729	Hassal	Bombus campestris	FlightDate	Phenological	Breeding	NA	UK	34	Insecta	United Kingdom	MeanYearlyTemperature	Temperature	FlightDate95Perc	NA	Cold	38	PRC	-0.905769	0.227658
1730	Hassal	Bombus campestris	FlightDate	Phenological	Breeding	NA	UK	34	Insecta	United Kingdom	MeanYearlyTemperature	Temperature	MedianFlightDate	NA	Cold	38	PRC	-0.737708	0.226496
1731	Hassal	Bombus rupestris	FlightDate	Phenological	Breeding	NA	UK	34	Insecta	United Kingdom	MeanYearlyTemperature	Temperature	FlightDate5Perc	NA	Cold	21	PRC	-0.920581	0.374316
1732	Hassal	Bombus rupestris	FlightDate	Phenological	Breeding	NA	UK	34	Insecta	United Kingdom	MeanYearlyTemperature	Temperature	FlightDate95Perc	NA	Cold	21	PRC	0.354115	0.323464
1733	Hassal	Bombus rupestris	FlightDate	Phenological	Breeding	NA	UK	34	Insecta	United Kingdom	MeanYearlyTemperature	Temperature	MedianFlightDate	NA	Cold	21	PRC	-0.651672	0.271661
1734	Hassal	Bombus sylvestris	FlightDate	Phenological	Breeding	NA	UK	34	Insecta	United Kingdom	MeanYearlyTemperature	Temperature	FlightDate5Perc	NA	Cold	39	PRC	-0.163398	0.313539
1735	Hassal	Bombus sylvestris	FlightDate	Phenological	Breeding	NA	UK	34	Insecta	United Kingdom	MeanYearlyTemperature	Temperature	FlightDate95Perc	NA	Cold	39	PRC	0.053774	0.321226
1736	Hassal	Bombus sylvestris	FlightDate	Phenological	Breeding	NA	UK	34	Insecta	United Kingdom	MeanYearlyTemperature	Temperature	MedianFlightDate	NA	Cold	39	PRC	-0.470622	0.272463
1737	Hassal	Bombus vestalis	FlightDate	Phenological	Breeding	NA	UK	34	Reptilia	United Kingdom	MeanYearlyTemperature	Temperature	FlightDate5Perc	NA	Cold	39	PRC	-0.554591	0.179751
1738	Hassal	Bombus vestalis	FlightDate	Phenological	Breeding	NA	UK	34	Reptilia	United Kingdom	MeanYearlyTemperature	Temperature	FlightDate95Perc	NA	Cold	39	PRC	-0.0864339	0.253432
1739	Hassal	Bombus vestalis	FlightDate	Phenological	Breeding	NA	UK	34	Reptilia	United Kingdom	MeanYearlyTemperature	Temperature	MedianFlightDate	NA	Cold	39	PRC	-0.492998	0.15419
1740	Hassal	Bombus jonellus	FlightDate	Phenological	Breeding	NA	UK	34	Reptilia	United Kingdom	MeanYearlyTemperature	Temperature	FlightDate5Perc	NA	Cold	29	PRC	-0.150634	0.279382
1741	Hassal	Bombus jonellus	FlightDate	Phenological	Breeding	NA	UK	34	Reptilia	United Kingdom	MeanYearlyTemperature	Temperature	FlightDate95Perc	NA	Cold	29	PRC	0.0110286	0.259944
1742	Hassal	Bombus jonellus	FlightDate	Phenological	Breeding	NA	UK	34	Reptilia	United Kingdom	MeanYearlyTemperature	Temperature	MedianFlightDate	NA	Cold	29	PRC	-0.18004	0.317993
1743	Hassal	Bombus monticola	FlightDate	Phenological	Breeding	NA	UK	34	Reptilia	United Kingdom	MeanYearlyTemperature	Temperature	FlightDate5Perc	NA	Cold	34	PRC	-0.245993	0.34047
1744	Hassal	Bombus monticola	FlightDate	Phenological	Breeding	NA	UK	34	Reptilia	United Kingdom	MeanYearlyTemperature	Temperature	FlightDate95Perc	NA	Cold	34	PRC	0.305301	0.249035
1745	Hassal	Bombus monticola	FlightDate	Phenological	Breeding	NA	UK	34	Reptilia	United Kingdom	MeanYearlyTemperature	Temperature	MedianFlightDate	NA	Cold	34	PRC	-0.534917	0.28194
1746	Hassal	Bombus pratorum	FlightDate	Phenological	Breeding	NA	UK	34	Reptilia	United Kingdom	MeanYearlyTemperature	Temperature	FlightDate5Perc	NA	Cold	42	PRC	-0.324779	0.257048
1747	Hassal	Bombus pratorum	FlightDate	Phenological	Breeding	NA	UK	34	Reptilia	United Kingdom	MeanYearlyTemperature	Temperature	FlightDate95Perc	NA	Cold	42	PRC	-0.460825	0.281347
1748	Hassal	Bombus pratorum	FlightDate	Phenological	Breeding	NA	UK	34	Reptilia	United Kingdom	MeanYearlyTemperature	Temperature	MedianFlightDate	NA	Cold	42	PRC	-0.198015	0.151514
1749	Hassal	Bombus distinguendus	FlightDate	Phenological	Breeding	NA	UK	34	Reptilia	United Kingdom	MeanYearlyTemperature	Temperature	FlightDate5Perc	NA	Cold	15	PRC	0.684842	0.953164
1750	Hassal	Bombus distinguendus	FlightDate	Phenological	Breeding	NA	UK	34	Reptilia	United Kingdom	MeanYearlyTemperature	Temperature	FlightDate95Perc	NA	Cold	15	PRC	-0.123642	1.01628
1751	Hassal	Bombus distinguendus	FlightDate	Phenological	Breeding	NA	UK	34	Reptilia	United Kingdom	MeanYearlyTemperature	Temperature	MedianFlightDate	NA	Cold	15	PRC	0.618664	0.735346
1752	Hassal	Brachyopa scutellaris	FlightDate	Phenological	Breeding	NA	UK	34	Insecta	United Kingdom	MeanYearlyTemperature	Temperature	FlightDate5Perc	NA	Cold	21	PRC	-0.95034	0.305101
1753	Hassal	Brachyopa scutellaris	FlightDate	Phenological	Breeding	NA	UK	34	Insecta	United Kingdom	MeanYearlyTemperature	Temperature	FlightDate95Perc	NA	Cold	21	PRC	-0.989459	0.35329
1754	Hassal	Brachyopa scutellaris	FlightDate	Phenological	Breeding	NA	UK	34	Insecta	United Kingdom	MeanYearlyTemperature	Temperature	MedianFlightDate	NA	Cold	21	PRC	-1.2869	0.250285
1755	Hassal	Brachypalpoides lentus	FlightDate	Phenological	Breeding	NA	UK	34	Insecta	United Kingdom	MeanYearlyTemperature	Temperature	FlightDate5Perc	NA	Cold	25	PRC	-0.879104	0.301374
1756	Hassal	Brachypalpoides lentus	FlightDate	Phenological	Breeding	NA	UK	34	Insecta	United Kingdom	MeanYearlyTemperature	Temperature	FlightDate95Perc	NA	Cold	25	PRC	-0.701515	0.224205
1757	Hassal	Brachypalpoides lentus	FlightDate	Phenological	Breeding	NA	UK	34	Insecta	United Kingdom	MeanYearlyTemperature	Temperature	MedianFlightDate	NA	Cold	25	PRC	-0.255982	0.30449
1758	Hassal	Brachyptera risi	FlightDate	Phenological	Breeding	NA	UK	34	Insecta	United Kingdom	MeanYearlyTemperature	Temperature	FlightDate5Perc	NA	Cold	19	PRC	0.200101	0.316229
1759	Hassal	Brachyptera risi	FlightDate	Phenological	Breeding	NA	UK	34	Insecta	United Kingdom	MeanYearlyTemperature	Temperature	FlightDate95Perc	NA	Cold	19	PRC	-0.0664246	0.0668122
1760	Hassal	Brachyptera risi	FlightDate	Phenological	Breeding	NA	UK	34	Insecta	United Kingdom	MeanYearlyTemperature	Temperature	MedianFlightDate	NA	Cold	19	PRC	-0.840255	0.214849
1761	Hassal	Brachytron pratense	FlightDate	Phenological	Breeding	NA	UK	34	Insecta	United Kingdom	MeanYearlyTemperature	Temperature	FlightDate5Perc	NA	Cold	33	PRC	-0.488735	0.146463
1762	Hassal	Brachytron pratense	FlightDate	Phenological	Breeding	NA	UK	34	Insecta	United Kingdom	MeanYearlyTemperature	Temperature	FlightDate95Perc	NA	Cold	33	PRC	-0.211472	0.11973
1763	Hassal	Brachytron pratense	FlightDate	Phenological	Breeding	NA	UK	34	Insecta	United Kingdom	MeanYearlyTemperature	Temperature	MedianFlightDate	NA	Cold	33	PRC	-0.690471	0.235948
1764	Hassal	Brychius elevatus	FlightDate	Phenological	Breeding	NA	UK	34	Insecta	United Kingdom	MeanYearlyTemperature	Temperature	FlightDate5Perc	NA	Cold	14	PRC	0.359395	0.418063
1765	Hassal	Brychius elevatus	FlightDate	Phenological	Breeding	NA	UK	34	Insecta	United Kingdom	MeanYearlyTemperature	Temperature	FlightDate95Perc	NA	Cold	14	PRC	0.535671	0.565006
1766	Hassal	Brychius elevatus	FlightDate	Phenological	Breeding	NA	UK	34	Insecta	United Kingdom	MeanYearlyTemperature	Temperature	MedianFlightDate	NA	Cold	14	PRC	0.662931	0.478057
1767	Hassal	Bufo bufo	FlightDate	Phenological	Breeding	NA	UK	34	Arachnida	United Kingdom	MeanYearlyTemperature	Temperature	FlightDate5Perc	NA	Cold	46	PRC	-0.482881	0.2508
1768	Hassal	Bufo bufo	FlightDate	Phenological	Breeding	NA	UK	34	Arachnida	United Kingdom	MeanYearlyTemperature	Temperature	FlightDate95Perc	NA	Cold	46	PRC	-0.156403	0.18305
1769	Hassal	Bufo bufo	FlightDate	Phenological	Breeding	NA	UK	34	Arachnida	United Kingdom	MeanYearlyTemperature	Temperature	MedianFlightDate	NA	Cold	45	PRC	0.224709	0.242931
1770	Hassal	Caenis horaria	FlightDate	Phenological	Breeding	NA	UK	34	Insecta	United Kingdom	MeanYearlyTemperature	Temperature	FlightDate5Perc	NA	Cold	23	PRC	0.449987	0.285642
1771	Hassal	Caenis horaria	FlightDate	Phenological	Breeding	NA	UK	34	Insecta	United Kingdom	MeanYearlyTemperature	Temperature	FlightDate95Perc	NA	Cold	23	PRC	0.480576	0.322428
1772	Hassal	Caenis horaria	FlightDate	Phenological	Breeding	NA	UK	34	Insecta	United Kingdom	MeanYearlyTemperature	Temperature	MedianFlightDate	NA	Cold	23	PRC	0.868778	0.34864
1773	Hassal	Caenis rivulorum	FlightDate	Phenological	Breeding	NA	UK	34	Insecta	United Kingdom	MeanYearlyTemperature	Temperature	FlightDate5Perc	NA	Cold	21	PRC	-0.177932	0.44608
1774	Hassal	Caenis rivulorum	FlightDate	Phenological	Breeding	NA	UK	34	Insecta	United Kingdom	MeanYearlyTemperature	Temperature	FlightDate95Perc	NA	Cold	21	PRC	0.373683	0.235434
1775	Hassal	Caenis rivulorum	FlightDate	Phenological	Breeding	NA	UK	34	Insecta	United Kingdom	MeanYearlyTemperature	Temperature	MedianFlightDate	NA	Cold	21	PRC	0.157416	0.319587
1776	Hassal	Calathus fuscipes	FlightDate	Phenological	Breeding	NA	UK	34	Insecta	United Kingdom	MeanYearlyTemperature	Temperature	FlightDate5Perc	NA	Cold	17	PRC	-0.389591	0.54481
1777	Hassal	Calathus fuscipes	FlightDate	Phenological	Breeding	NA	UK	34	Insecta	United Kingdom	MeanYearlyTemperature	Temperature	FlightDate95Perc	NA	Cold	17	PRC	-0.0433827	0.4337
1778	Hassal	Calathus fuscipes	FlightDate	Phenological	Breeding	NA	UK	34	Insecta	United Kingdom	MeanYearlyTemperature	Temperature	MedianFlightDate	NA	Cold	17	PRC	-0.189496	0.538257
1779	Hassal	Caliadurgus fasciatellus	FlightDate	Phenological	Breeding	NA	UK	34	Reptilia	United Kingdom	MeanYearlyTemperature	Temperature	FlightDate5Perc	NA	Cold	20	PRC	-0.799484	0.425076
1780	Hassal	Caliadurgus fasciatellus	FlightDate	Phenological	Breeding	NA	UK	34	Reptilia	United Kingdom	MeanYearlyTemperature	Temperature	FlightDate95Perc	NA	Cold	20	PRC	0.299254	0.515915
1781	Hassal	Caliadurgus fasciatellus	FlightDate	Phenological	Breeding	NA	UK	34	Reptilia	United Kingdom	MeanYearlyTemperature	Temperature	MedianFlightDate	NA	Cold	20	PRC	-0.31692	0.428091
1782	Hassal	Callicorixa praeusta	FlightDate	Phenological	Breeding	NA	UK	34	Insecta	United Kingdom	MeanYearlyTemperature	Temperature	FlightDate5Perc	NA	Cold	33	PRC	-0.0358868	0.210244
1783	Hassal	Callicorixa praeusta	FlightDate	Phenological	Breeding	NA	UK	34	Insecta	United Kingdom	MeanYearlyTemperature	Temperature	FlightDate95Perc	NA	Cold	33	PRC	0.944578	0.335985
1784	Hassal	Callicorixa praeusta	FlightDate	Phenological	Breeding	NA	UK	34	Insecta	United Kingdom	MeanYearlyTemperature	Temperature	MedianFlightDate	NA	Cold	33	PRC	0.400405	0.39018
1785	Hassal	Callicorixa wollastoni	FlightDate	Phenological	Breeding	NA	UK	34	Insecta	United Kingdom	MeanYearlyTemperature	Temperature	FlightDate5Perc	NA	Cold	16	PRC	0.137504	0.515045
1786	Hassal	Callicorixa wollastoni	FlightDate	Phenological	Breeding	NA	UK	34	Insecta	United Kingdom	MeanYearlyTemperature	Temperature	FlightDate95Perc	NA	Cold	16	PRC	0.338293	0.301387
1787	Hassal	Callicorixa wollastoni	FlightDate	Phenological	Breeding	NA	UK	34	Insecta	United Kingdom	MeanYearlyTemperature	Temperature	MedianFlightDate	NA	Cold	16	PRC	-0.323481	0.575853
1788	Hassal	Calodromius spilotus	FlightDate	Phenological	Breeding	NA	UK	34	Insecta	United Kingdom	MeanYearlyTemperature	Temperature	FlightDate5Perc	NA	Cold	12	PRC	-0.0374466	0.418064
1789	Hassal	Calodromius spilotus	FlightDate	Phenological	Breeding	NA	UK	34	Insecta	United Kingdom	MeanYearlyTemperature	Temperature	FlightDate95Perc	NA	Cold	12	PRC	0.307228	0.340991
1790	Hassal	Calodromius spilotus	FlightDate	Phenological	Breeding	NA	UK	34	Insecta	United Kingdom	MeanYearlyTemperature	Temperature	MedianFlightDate	NA	Cold	12	PRC	1.03702	0.458284
1791	Hassal	Calopteryx splendens	FlightDate	Phenological	Breeding	NA	UK	34	Insecta	United Kingdom	MeanYearlyTemperature	Temperature	FlightDate5Perc	NA	Cold	43	PRC	-0.13748	0.0662562
1792	Hassal	Calopteryx splendens	FlightDate	Phenological	Breeding	NA	UK	34	Insecta	United Kingdom	MeanYearlyTemperature	Temperature	FlightDate95Perc	NA	Cold	43	PRC	-0.510167	0.268518
1793	Hassal	Calopteryx splendens	FlightDate	Phenological	Breeding	NA	UK	34	Insecta	United Kingdom	MeanYearlyTemperature	Temperature	MedianFlightDate	NA	Cold	43	PRC	-0.300569	0.292224
1794	Hassal	Calopteryx virgo	FlightDate	Phenological	Breeding	NA	UK	34	Insecta	United Kingdom	MeanYearlyTemperature	Temperature	FlightDate5Perc	NA	Cold	38	PRC	-0.232934	0.0838281
1795	Hassal	Calopteryx virgo	FlightDate	Phenological	Breeding	NA	UK	34	Insecta	United Kingdom	MeanYearlyTemperature	Temperature	FlightDate95Perc	NA	Cold	38	PRC	-0.0360459	0.202086
1796	Hassal	Calopteryx virgo	FlightDate	Phenological	Breeding	NA	UK	34	Insecta	United Kingdom	MeanYearlyTemperature	Temperature	MedianFlightDate	NA	Cold	38	PRC	-0.0696595	0.295612
1797	Hassal	Calvia quattuordecimguttata	FlightDate	Phenological	Breeding	NA	UK	34	Insecta	United Kingdom	MeanYearlyTemperature	Temperature	FlightDate5Perc	NA	Cold	13	PRC	1.66758	0.643364
1798	Hassal	Calvia quattuordecimguttata	FlightDate	Phenological	Breeding	NA	UK	34	Insecta	United Kingdom	MeanYearlyTemperature	Temperature	FlightDate95Perc	NA	Cold	13	PRC	-0.636389	0.338307
1799	Hassal	Calvia quattuordecimguttata	FlightDate	Phenological	Breeding	NA	UK	34	Insecta	United Kingdom	MeanYearlyTemperature	Temperature	MedianFlightDate	NA	Cold	13	PRC	1.71392	0.500668
1800	Hassal	Capreolus capreolus	FlightDate	Phenological	Breeding	NA	UK	34	Mammalia	United Kingdom	MeanYearlyTemperature	Temperature	FlightDate5Perc	NA	Warm	15	PRC	0.469874	0.688538
1801	Hassal	Capreolus capreolus	FlightDate	Phenological	Breeding	NA	UK	34	Mammalia	United Kingdom	MeanYearlyTemperature	Temperature	FlightDate95Perc	NA	Warm	15	PRC	-0.327698	0.618112
1802	Hassal	Capreolus capreolus	FlightDate	Phenological	Breeding	NA	UK	34	Mammalia	United Kingdom	MeanYearlyTemperature	Temperature	MedianFlightDate	NA	Warm	15	PRC	0.70643	0.418654
1803	Hassal	Carabus problematicus	FlightDate	Phenological	Breeding	NA	UK	34	Insecta	United Kingdom	MeanYearlyTemperature	Temperature	FlightDate5Perc	NA	Cold	11	PRC	-0.742666	0.518377
1804	Hassal	Carabus problematicus	FlightDate	Phenological	Breeding	NA	UK	34	Insecta	United Kingdom	MeanYearlyTemperature	Temperature	FlightDate95Perc	NA	Cold	11	PRC	1.1335	0.311865
1805	Hassal	Carabus problematicus	FlightDate	Phenological	Breeding	NA	UK	34	Insecta	United Kingdom	MeanYearlyTemperature	Temperature	MedianFlightDate	NA	Cold	11	PRC	-0.0210404	0.420215
1806	Hassal	Centromerita bicolor	FlightDate	Phenological	Breeding	NA	UK	34	Arachnida	United Kingdom	MeanYearlyTemperature	Temperature	FlightDate5Perc	NA	Cold	47	PRC	0.0469348	0.148531
1807	Hassal	Centromerita bicolor	FlightDate	Phenological	Breeding	NA	UK	34	Arachnida	United Kingdom	MeanYearlyTemperature	Temperature	FlightDate95Perc	NA	Cold	46	PRC	0.114921	0.175713
1808	Hassal	Centromerita bicolor	FlightDate	Phenological	Breeding	NA	UK	34	Arachnida	United Kingdom	MeanYearlyTemperature	Temperature	MedianFlightDate	NA	Cold	48	PRC	0.0772018	0.266613
1809	Hassal	Centromerita concinna	FlightDate	Phenological	Breeding	NA	UK	34	Arachnida	United Kingdom	MeanYearlyTemperature	Temperature	FlightDate5Perc	NA	Cold	47	PRC	-0.433187	0.228833
1810	Hassal	Centromerita concinna	FlightDate	Phenological	Breeding	NA	UK	34	Arachnida	United Kingdom	MeanYearlyTemperature	Temperature	FlightDate95Perc	NA	Cold	48	PRC	0.12646	0.267681
1811	Hassal	Centromerita concinna	FlightDate	Phenological	Breeding	NA	UK	34	Arachnida	United Kingdom	MeanYearlyTemperature	Temperature	MedianFlightDate	NA	Cold	48	PRC	0.148736	0.297329
1812	Hassal	Centromerus arcanus	FlightDate	Phenological	Breeding	NA	UK	34	Arachnida	United Kingdom	MeanYearlyTemperature	Temperature	FlightDate5Perc	NA	Cold	24	PRC	-0.537062	0.352023
1813	Hassal	Centromerus arcanus	FlightDate	Phenological	Breeding	NA	UK	34	Arachnida	United Kingdom	MeanYearlyTemperature	Temperature	FlightDate95Perc	NA	Cold	25	PRC	-0.402886	0.363752
1814	Hassal	Centromerus arcanus	FlightDate	Phenological	Breeding	NA	UK	34	Arachnida	United Kingdom	MeanYearlyTemperature	Temperature	MedianFlightDate	NA	Cold	25	PRC	-0.197673	0.2437
1815	Hassal	Centromerus dilutus	FlightDate	Phenological	Breeding	NA	UK	34	Arachnida	United Kingdom	MeanYearlyTemperature	Temperature	FlightDate5Perc	NA	Cold	50	PRC	-0.504983	0.239851
1816	Hassal	Centromerus dilutus	FlightDate	Phenological	Breeding	NA	UK	34	Arachnida	United Kingdom	MeanYearlyTemperature	Temperature	FlightDate95Perc	NA	Cold	50	PRC	0.201011	0.282225
1817	Hassal	Centromerus dilutus	FlightDate	Phenological	Breeding	NA	UK	34	Arachnida	United Kingdom	MeanYearlyTemperature	Temperature	MedianFlightDate	NA	Cold	50	PRC	-0.219208	0.282569
1818	Hassal	Centromerus prudens	FlightDate	Phenological	Breeding	NA	UK	34	Arachnida	United Kingdom	MeanYearlyTemperature	Temperature	FlightDate5Perc	NA	Cold	35	PRC	-0.177153	0.343943
1819	Hassal	Centromerus prudens	FlightDate	Phenological	Breeding	NA	UK	34	Arachnida	United Kingdom	MeanYearlyTemperature	Temperature	FlightDate95Perc	NA	Cold	35	PRC	-0.155435	0.337393
1820	Hassal	Centromerus prudens	FlightDate	Phenological	Breeding	NA	UK	34	Arachnida	United Kingdom	MeanYearlyTemperature	Temperature	MedianFlightDate	NA	Cold	35	PRC	-0.12746	0.337929
1821	Hassal	Centromerus sylvaticus	FlightDate	Phenological	Breeding	NA	UK	34	Arachnida	United Kingdom	MeanYearlyTemperature	Temperature	FlightDate5Perc	NA	Cold	43	PRC	-0.166117	0.278098
1822	Hassal	Centromerus sylvaticus	FlightDate	Phenological	Breeding	NA	UK	34	Arachnida	United Kingdom	MeanYearlyTemperature	Temperature	FlightDate95Perc	NA	Cold	42	PRC	0.282313	0.297525
1823	Hassal	Centromerus sylvaticus	FlightDate	Phenological	Breeding	NA	UK	34	Arachnida	United Kingdom	MeanYearlyTemperature	Temperature	MedianFlightDate	NA	Cold	43	PRC	0.309677	0.137927
1824	Hassal	Centroptilum luteolum	FlightDate	Phenological	Breeding	NA	UK	34	Insecta	United Kingdom	MeanYearlyTemperature	Temperature	FlightDate5Perc	NA	Cold	26	PRC	0.450967	0.209807
1825	Hassal	Centroptilum luteolum	FlightDate	Phenological	Breeding	NA	UK	34	Insecta	United Kingdom	MeanYearlyTemperature	Temperature	FlightDate95Perc	NA	Cold	26	PRC	0.555252	0.291201
1826	Hassal	Centroptilum luteolum	FlightDate	Phenological	Breeding	NA	UK	34	Insecta	United Kingdom	MeanYearlyTemperature	Temperature	MedianFlightDate	NA	Cold	26	PRC	0.270048	0.297701
1827	Hassal	Ceratina cyanea	FlightDate	Phenological	Breeding	NA	UK	34	Amphibia	United Kingdom	MeanYearlyTemperature	Temperature	FlightDate5Perc	NA	Cold	21	PRC	0.780116	0.221154
1828	Hassal	Ceratina cyanea	FlightDate	Phenological	Breeding	NA	UK	34	Amphibia	United Kingdom	MeanYearlyTemperature	Temperature	FlightDate95Perc	NA	Cold	21	PRC	0.378862	0.142761
1829	Hassal	Ceratina cyanea	FlightDate	Phenological	Breeding	NA	UK	34	Amphibia	United Kingdom	MeanYearlyTemperature	Temperature	MedianFlightDate	NA	Cold	21	PRC	-0.350307	0.265947
1830	Hassal	Ceratinella brevipes	FlightDate	Phenological	Breeding	NA	UK	34	Arachnida	United Kingdom	MeanYearlyTemperature	Temperature	FlightDate5Perc	NA	Cold	50	PRC	-0.150624	0.257435
1831	Hassal	Ceratinella brevipes	FlightDate	Phenological	Breeding	NA	UK	34	Arachnida	United Kingdom	MeanYearlyTemperature	Temperature	FlightDate95Perc	NA	Cold	50	PRC	-0.514531	0.272214
1832	Hassal	Ceratinella brevipes	FlightDate	Phenological	Breeding	NA	UK	34	Arachnida	United Kingdom	MeanYearlyTemperature	Temperature	MedianFlightDate	NA	Cold	50	PRC	-0.304709	0.225972
1833	Hassal	Ceratinella brevis	FlightDate	Phenological	Breeding	NA	UK	34	Arachnida	United Kingdom	MeanYearlyTemperature	Temperature	FlightDate5Perc	NA	Cold	44	PRC	0.362645	0.225797
1834	Hassal	Ceratinella brevis	FlightDate	Phenological	Breeding	NA	UK	34	Arachnida	United Kingdom	MeanYearlyTemperature	Temperature	FlightDate95Perc	NA	Cold	44	PRC	-0.320114	0.289356
1835	Hassal	Ceratinella brevis	FlightDate	Phenological	Breeding	NA	UK	34	Arachnida	United Kingdom	MeanYearlyTemperature	Temperature	MedianFlightDate	NA	Cold	44	PRC	-0.322647	0.245169
1836	Hassal	Ceratinella scabrosa	FlightDate	Phenological	Breeding	NA	UK	34	Arachnida	United Kingdom	MeanYearlyTemperature	Temperature	FlightDate5Perc	NA	Cold	18	PRC	-0.589083	0.264021
1837	Hassal	Ceratinella scabrosa	FlightDate	Phenological	Breeding	NA	UK	34	Arachnida	United Kingdom	MeanYearlyTemperature	Temperature	FlightDate95Perc	NA	Cold	18	PRC	0.046792	0.220875
1838	Hassal	Ceratinella scabrosa	FlightDate	Phenological	Breeding	NA	UK	34	Arachnida	United Kingdom	MeanYearlyTemperature	Temperature	MedianFlightDate	NA	Cold	18	PRC	-0.363047	0.34008
1839	Hassal	Ceratinopsis stativa	FlightDate	Phenological	Breeding	NA	UK	34	Arachnida	United Kingdom	MeanYearlyTemperature	Temperature	FlightDate5Perc	NA	Cold	10	PRC	0.138622	0.226764
1840	Hassal	Ceratinopsis stativa	FlightDate	Phenological	Breeding	NA	UK	34	Arachnida	United Kingdom	MeanYearlyTemperature	Temperature	FlightDate95Perc	NA	Cold	11	PRC	0.207763	0.635659
1841	Hassal	Ceratinopsis stativa	FlightDate	Phenological	Breeding	NA	UK	34	Arachnida	United Kingdom	MeanYearlyTemperature	Temperature	MedianFlightDate	NA	Cold	11	PRC	-0.58292	0.25958
1842	Hassal	Cerceris arenaria	FlightDate	Phenological	Breeding	NA	UK	34	Amphibia	United Kingdom	MeanYearlyTemperature	Temperature	FlightDate5Perc	NA	Cold	33	PRC	-0.530131	0.273807
1843	Hassal	Cerceris arenaria	FlightDate	Phenological	Breeding	NA	UK	34	Amphibia	United Kingdom	MeanYearlyTemperature	Temperature	FlightDate95Perc	NA	Cold	33	PRC	-0.983789	0.232346
1844	Hassal	Cerceris arenaria	FlightDate	Phenological	Breeding	NA	UK	34	Amphibia	United Kingdom	MeanYearlyTemperature	Temperature	MedianFlightDate	NA	Cold	33	PRC	-0.010656	0.28906
1845	Hassal	Cerceris ruficornis	FlightDate	Phenological	Breeding	NA	UK	34	Amphibia	United Kingdom	MeanYearlyTemperature	Temperature	FlightDate5Perc	NA	Cold	17	PRC	-0.0220039	0.414503
1846	Hassal	Cerceris ruficornis	FlightDate	Phenological	Breeding	NA	UK	34	Amphibia	United Kingdom	MeanYearlyTemperature	Temperature	FlightDate95Perc	NA	Cold	17	PRC	-0.551685	0.506061
1847	Hassal	Cerceris ruficornis	FlightDate	Phenological	Breeding	NA	UK	34	Amphibia	United Kingdom	MeanYearlyTemperature	Temperature	MedianFlightDate	NA	Cold	17	PRC	-0.952821	0.366784
1848	Hassal	Cerceris rybyensis	FlightDate	Phenological	Breeding	NA	UK	34	Amphibia	United Kingdom	MeanYearlyTemperature	Temperature	FlightDate5Perc	NA	Cold	32	PRC	-0.254416	0.193311
1849	Hassal	Cerceris rybyensis	FlightDate	Phenological	Breeding	NA	UK	34	Amphibia	United Kingdom	MeanYearlyTemperature	Temperature	FlightDate95Perc	NA	Cold	32	PRC	-0.975303	0.273966
1850	Hassal	Cerceris rybyensis	FlightDate	Phenological	Breeding	NA	UK	34	Amphibia	United Kingdom	MeanYearlyTemperature	Temperature	MedianFlightDate	NA	Cold	32	PRC	-0.0899635	0.264664
1851	Hassal	Cercidia prominens	FlightDate	Phenological	Breeding	NA	UK	34	Arachnida	United Kingdom	MeanYearlyTemperature	Temperature	FlightDate5Perc	NA	Cold	20	PRC	-0.128213	0.249171
1852	Hassal	Cercidia prominens	FlightDate	Phenological	Breeding	NA	UK	34	Arachnida	United Kingdom	MeanYearlyTemperature	Temperature	FlightDate95Perc	NA	Cold	20	PRC	0.941134	0.482741
1853	Hassal	Cercidia prominens	FlightDate	Phenological	Breeding	NA	UK	34	Arachnida	United Kingdom	MeanYearlyTemperature	Temperature	MedianFlightDate	NA	Cold	20	PRC	0.924334	0.308927
1854	Hassal	Cercyon convexiusculus	FlightDate	Phenological	Breeding	NA	UK	34	Insecta	United Kingdom	MeanYearlyTemperature	Temperature	FlightDate5Perc	NA	Cold	19	PRC	-0.494549	0.297814
1855	Hassal	Cercyon convexiusculus	FlightDate	Phenological	Breeding	NA	UK	34	Insecta	United Kingdom	MeanYearlyTemperature	Temperature	FlightDate95Perc	NA	Cold	19	PRC	-0.330437	0.386894
1856	Hassal	Cercyon convexiusculus	FlightDate	Phenological	Breeding	NA	UK	34	Insecta	United Kingdom	MeanYearlyTemperature	Temperature	MedianFlightDate	NA	Cold	19	PRC	0.363763	0.58988
1857	Hassal	Cercyon marinus	FlightDate	Phenological	Breeding	NA	UK	34	Insecta	United Kingdom	MeanYearlyTemperature	Temperature	FlightDate5Perc	NA	Cold	13	PRC	-0.0546589	0.715395
1858	Hassal	Cercyon marinus	FlightDate	Phenological	Breeding	NA	UK	34	Insecta	United Kingdom	MeanYearlyTemperature	Temperature	FlightDate95Perc	NA	Cold	13	PRC	0.822915	0.631791
1859	Hassal	Cercyon marinus	FlightDate	Phenological	Breeding	NA	UK	34	Insecta	United Kingdom	MeanYearlyTemperature	Temperature	MedianFlightDate	NA	Cold	13	PRC	1.44578	0.437231
1860	Hassal	Cercyon tristis	FlightDate	Phenological	Breeding	NA	UK	34	Insecta	United Kingdom	MeanYearlyTemperature	Temperature	FlightDate5Perc	NA	Cold	14	PRC	-1.1817	0.66327
1861	Hassal	Cercyon tristis	FlightDate	Phenological	Breeding	NA	UK	34	Insecta	United Kingdom	MeanYearlyTemperature	Temperature	FlightDate95Perc	NA	Cold	14	PRC	0.595681	0.722084
1862	Hassal	Cercyon tristis	FlightDate	Phenological	Breeding	NA	UK	34	Insecta	United Kingdom	MeanYearlyTemperature	Temperature	MedianFlightDate	NA	Cold	14	PRC	0.119469	0.641246
1863	Hassal	Cercyon ustulatus	FlightDate	Phenological	Breeding	NA	UK	34	Insecta	United Kingdom	MeanYearlyTemperature	Temperature	FlightDate5Perc	NA	Cold	15	PRC	0.850262	0.3421
1864	Hassal	Cercyon ustulatus	FlightDate	Phenological	Breeding	NA	UK	34	Insecta	United Kingdom	MeanYearlyTemperature	Temperature	FlightDate95Perc	NA	Cold	15	PRC	-0.0456768	0.52993
1865	Hassal	Cercyon ustulatus	FlightDate	Phenological	Breeding	NA	UK	34	Insecta	United Kingdom	MeanYearlyTemperature	Temperature	MedianFlightDate	NA	Cold	15	PRC	-0.693248	0.58293
1866	Hassal	Ceriagrion tenellum	FlightDate	Phenological	Breeding	NA	UK	34	Insecta	United Kingdom	MeanYearlyTemperature	Temperature	FlightDate5Perc	NA	Cold	34	PRC	-0.471026	0.197466
1867	Hassal	Ceriagrion tenellum	FlightDate	Phenological	Breeding	NA	UK	34	Insecta	United Kingdom	MeanYearlyTemperature	Temperature	FlightDate95Perc	NA	Cold	34	PRC	-0.509506	0.315763
1868	Hassal	Ceriagrion tenellum	FlightDate	Phenological	Breeding	NA	UK	34	Insecta	United Kingdom	MeanYearlyTemperature	Temperature	MedianFlightDate	NA	Cold	34	PRC	-0.158342	0.319882
1869	Hassal	Chalcosyrphus nemorum	FlightDate	Phenological	Breeding	NA	UK	34	Insecta	United Kingdom	MeanYearlyTemperature	Temperature	FlightDate5Perc	NA	Cold	27	PRC	-0.338501	0.29965
1870	Hassal	Chalcosyrphus nemorum	FlightDate	Phenological	Breeding	NA	UK	34	Insecta	United Kingdom	MeanYearlyTemperature	Temperature	FlightDate95Perc	NA	Cold	27	PRC	-0.31237	0.286513
1871	Hassal	Chalcosyrphus nemorum	FlightDate	Phenological	Breeding	NA	UK	34	Insecta	United Kingdom	MeanYearlyTemperature	Temperature	MedianFlightDate	NA	Cold	27	PRC	-0.0458101	0.155334
1872	Hassal	Cheilosia albipila	FlightDate	Phenological	Breeding	NA	UK	34	Insecta	United Kingdom	MeanYearlyTemperature	Temperature	FlightDate5Perc	NA	Cold	14	PRC	-1.1883	0.302834
1873	Hassal	Cheilosia albipila	FlightDate	Phenological	Breeding	NA	UK	34	Insecta	United Kingdom	MeanYearlyTemperature	Temperature	FlightDate95Perc	NA	Cold	14	PRC	-1.1217	0.193886
1874	Hassal	Cheilosia albipila	FlightDate	Phenological	Breeding	NA	UK	34	Insecta	United Kingdom	MeanYearlyTemperature	Temperature	MedianFlightDate	NA	Cold	14	PRC	-1.5751	0.334797
1875	Hassal	Cheilosia albitarsis	FlightDate	Phenological	Breeding	NA	UK	34	Insecta	United Kingdom	MeanYearlyTemperature	Temperature	FlightDate5Perc	NA	Cold	41	PRC	-0.937179	0.231895
1876	Hassal	Cheilosia albitarsis	FlightDate	Phenological	Breeding	NA	UK	34	Insecta	United Kingdom	MeanYearlyTemperature	Temperature	FlightDate95Perc	NA	Cold	41	PRC	-0.821014	0.287486
1877	Hassal	Cheilosia albitarsis	FlightDate	Phenological	Breeding	NA	UK	34	Insecta	United Kingdom	MeanYearlyTemperature	Temperature	MedianFlightDate	NA	Cold	41	PRC	-0.833941	0.325147
1878	Hassal	Cheilosia antiqua	FlightDate	Phenological	Breeding	NA	UK	34	Insecta	United Kingdom	MeanYearlyTemperature	Temperature	FlightDate5Perc	NA	Cold	17	PRC	-0.223114	0.147726
1879	Hassal	Cheilosia antiqua	FlightDate	Phenological	Breeding	NA	UK	34	Insecta	United Kingdom	MeanYearlyTemperature	Temperature	FlightDate95Perc	NA	Cold	17	PRC	0.0203767	0.294484
1880	Hassal	Cheilosia antiqua	FlightDate	Phenological	Breeding	NA	UK	34	Insecta	United Kingdom	MeanYearlyTemperature	Temperature	MedianFlightDate	NA	Cold	17	PRC	-0.166576	0.221381
1881	Hassal	Cheilosia barbata	FlightDate	Phenological	Breeding	NA	UK	34	Insecta	United Kingdom	MeanYearlyTemperature	Temperature	FlightDate5Perc	NA	Cold	16	PRC	-0.142732	0.463306
1882	Hassal	Cheilosia barbata	FlightDate	Phenological	Breeding	NA	UK	34	Insecta	United Kingdom	MeanYearlyTemperature	Temperature	FlightDate95Perc	NA	Cold	16	PRC	-0.226679	0.518307
1883	Hassal	Cheilosia barbata	FlightDate	Phenological	Breeding	NA	UK	34	Insecta	United Kingdom	MeanYearlyTemperature	Temperature	MedianFlightDate	NA	Cold	16	PRC	-0.851044	0.332066
1884	Hassal	Cheilosia bergenstammi	FlightDate	Phenological	Breeding	NA	UK	34	Insecta	United Kingdom	MeanYearlyTemperature	Temperature	FlightDate5Perc	NA	Cold	29	PRC	-0.119284	0.17977
1885	Hassal	Cheilosia bergenstammi	FlightDate	Phenological	Breeding	NA	UK	34	Insecta	United Kingdom	MeanYearlyTemperature	Temperature	FlightDate95Perc	NA	Cold	29	PRC	-1.34283	0.228753
1886	Hassal	Cheilosia bergenstammi	FlightDate	Phenological	Breeding	NA	UK	34	Insecta	United Kingdom	MeanYearlyTemperature	Temperature	MedianFlightDate	NA	Cold	29	PRC	-1.08922	0.347155
1887	Hassal	Cheilosia fraterna	FlightDate	Phenological	Breeding	NA	UK	34	Insecta	United Kingdom	MeanYearlyTemperature	Temperature	FlightDate5Perc	NA	Cold	32	PRC	-0.145678	0.352672
1888	Hassal	Cheilosia fraterna	FlightDate	Phenological	Breeding	NA	UK	34	Insecta	United Kingdom	MeanYearlyTemperature	Temperature	FlightDate95Perc	NA	Cold	32	PRC	-0.841539	0.162512
1889	Hassal	Cheilosia fraterna	FlightDate	Phenological	Breeding	NA	UK	34	Insecta	United Kingdom	MeanYearlyTemperature	Temperature	MedianFlightDate	NA	Cold	32	PRC	-0.30387	0.294769
1890	Hassal	Cheilosia grossa	FlightDate	Phenological	Breeding	NA	UK	34	Insecta	United Kingdom	MeanYearlyTemperature	Temperature	FlightDate5Perc	NA	Cold	18	PRC	-1.09206	0.34824
1891	Hassal	Cheilosia grossa	FlightDate	Phenological	Breeding	NA	UK	34	Insecta	United Kingdom	MeanYearlyTemperature	Temperature	FlightDate95Perc	NA	Cold	18	PRC	-0.666409	0.444161
1892	Hassal	Cheilosia grossa	FlightDate	Phenological	Breeding	NA	UK	34	Insecta	United Kingdom	MeanYearlyTemperature	Temperature	MedianFlightDate	NA	Cold	18	PRC	-0.734808	0.251445
1893	Hassal	Cheilosia illustrata	FlightDate	Phenological	Breeding	NA	UK	34	Insecta	United Kingdom	MeanYearlyTemperature	Temperature	FlightDate5Perc	NA	Cold	37	PRC	-0.722123	0.236921
1894	Hassal	Cheilosia illustrata	FlightDate	Phenological	Breeding	NA	UK	34	Insecta	United Kingdom	MeanYearlyTemperature	Temperature	FlightDate95Perc	NA	Cold	37	PRC	-0.853928	0.223148
1895	Hassal	Cheilosia illustrata	FlightDate	Phenological	Breeding	NA	UK	34	Insecta	United Kingdom	MeanYearlyTemperature	Temperature	MedianFlightDate	NA	Cold	37	PRC	-0.940052	0.26431
1896	Hassal	Cheilosia impressa	FlightDate	Phenological	Breeding	NA	UK	34	Insecta	United Kingdom	MeanYearlyTemperature	Temperature	FlightDate5Perc	NA	Cold	29	PRC	-0.521533	0.188225
1897	Hassal	Cheilosia impressa	FlightDate	Phenological	Breeding	NA	UK	34	Insecta	United Kingdom	MeanYearlyTemperature	Temperature	FlightDate95Perc	NA	Cold	29	PRC	-1.41471	0.332515
1898	Hassal	Cheilosia impressa	FlightDate	Phenological	Breeding	NA	UK	34	Insecta	United Kingdom	MeanYearlyTemperature	Temperature	MedianFlightDate	NA	Cold	29	PRC	-0.916569	0.257587
1899	Hassal	Cheilosia pagana	FlightDate	Phenological	Breeding	NA	UK	34	Insecta	United Kingdom	MeanYearlyTemperature	Temperature	FlightDate5Perc	NA	Cold	42	PRC	-0.490796	0.264796
1900	Hassal	Cheilosia pagana	FlightDate	Phenological	Breeding	NA	UK	34	Insecta	United Kingdom	MeanYearlyTemperature	Temperature	FlightDate95Perc	NA	Cold	42	PRC	-0.310101	0.18336
1901	Hassal	Cheilosia pagana	FlightDate	Phenological	Breeding	NA	UK	34	Insecta	United Kingdom	MeanYearlyTemperature	Temperature	MedianFlightDate	NA	Cold	42	PRC	-1.30063	0.268324
1902	Hassal	Cheilosia proxima	FlightDate	Phenological	Breeding	NA	UK	34	Insecta	United Kingdom	MeanYearlyTemperature	Temperature	FlightDate5Perc	NA	Cold	32	PRC	-0.56336	0.302928
1903	Hassal	Cheilosia proxima	FlightDate	Phenological	Breeding	NA	UK	34	Insecta	United Kingdom	MeanYearlyTemperature	Temperature	FlightDate95Perc	NA	Cold	32	PRC	-0.553214	0.271186
1904	Hassal	Cheilosia proxima	FlightDate	Phenological	Breeding	NA	UK	34	Insecta	United Kingdom	MeanYearlyTemperature	Temperature	MedianFlightDate	NA	Cold	32	PRC	-0.415436	0.157133
1905	Hassal	Cheilosia scutellata	FlightDate	Phenological	Breeding	NA	UK	34	Insecta	United Kingdom	MeanYearlyTemperature	Temperature	FlightDate5Perc	NA	Cold	27	PRC	0.00876301	0.398513
1906	Hassal	Cheilosia scutellata	FlightDate	Phenological	Breeding	NA	UK	34	Insecta	United Kingdom	MeanYearlyTemperature	Temperature	FlightDate95Perc	NA	Cold	27	PRC	-0.624898	0.255792
1907	Hassal	Cheilosia scutellata	FlightDate	Phenological	Breeding	NA	UK	34	Insecta	United Kingdom	MeanYearlyTemperature	Temperature	MedianFlightDate	NA	Cold	27	PRC	-0.481023	0.25386
1908	Hassal	Cheilosia soror	FlightDate	Phenological	Breeding	NA	UK	34	Insecta	United Kingdom	MeanYearlyTemperature	Temperature	FlightDate5Perc	NA	Cold	16	PRC	-0.948623	0.22492
1909	Hassal	Cheilosia soror	FlightDate	Phenological	Breeding	NA	UK	34	Insecta	United Kingdom	MeanYearlyTemperature	Temperature	FlightDate95Perc	NA	Cold	16	PRC	-0.840107	0.496109
1910	Hassal	Cheilosia soror	FlightDate	Phenological	Breeding	NA	UK	34	Insecta	United Kingdom	MeanYearlyTemperature	Temperature	MedianFlightDate	NA	Cold	16	PRC	-1.19539	0.477838
1911	Hassal	Cheilosia variabilis	FlightDate	Phenological	Breeding	NA	UK	34	Insecta	United Kingdom	MeanYearlyTemperature	Temperature	FlightDate5Perc	NA	Cold	37	PRC	-1.13093	0.266875
1912	Hassal	Cheilosia variabilis	FlightDate	Phenological	Breeding	NA	UK	34	Insecta	United Kingdom	MeanYearlyTemperature	Temperature	FlightDate95Perc	NA	Cold	37	PRC	-0.506274	0.267576
1913	Hassal	Cheilosia variabilis	FlightDate	Phenological	Breeding	NA	UK	34	Insecta	United Kingdom	MeanYearlyTemperature	Temperature	MedianFlightDate	NA	Cold	37	PRC	-0.818428	0.249896
1914	Hassal	Cheilosia vernalis	FlightDate	Phenological	Breeding	NA	UK	34	Insecta	United Kingdom	MeanYearlyTemperature	Temperature	FlightDate5Perc	NA	Cold	29	PRC	-0.438828	0.300119
1915	Hassal	Cheilosia vernalis	FlightDate	Phenological	Breeding	NA	UK	34	Insecta	United Kingdom	MeanYearlyTemperature	Temperature	FlightDate95Perc	NA	Cold	29	PRC	-0.910232	0.3377
1916	Hassal	Cheilosia vernalis	FlightDate	Phenological	Breeding	NA	UK	34	Insecta	United Kingdom	MeanYearlyTemperature	Temperature	MedianFlightDate	NA	Cold	29	PRC	-0.554689	0.394417
1917	Hassal	Cheilosia vulpina	FlightDate	Phenological	Breeding	NA	UK	34	Insecta	United Kingdom	MeanYearlyTemperature	Temperature	FlightDate5Perc	NA	Cold	19	PRC	0.433096	0.38953
1918	Hassal	Cheilosia vulpina	FlightDate	Phenological	Breeding	NA	UK	34	Insecta	United Kingdom	MeanYearlyTemperature	Temperature	FlightDate95Perc	NA	Cold	19	PRC	-1.29812	0.374881
1919	Hassal	Cheilosia vulpina	FlightDate	Phenological	Breeding	NA	UK	34	Insecta	United Kingdom	MeanYearlyTemperature	Temperature	MedianFlightDate	NA	Cold	19	PRC	-0.611043	0.488269
1920	Hassal	Cheilotrichia cinerascens	FlightDate	Phenological	Breeding	NA	UK	34	Insecta	United Kingdom	MeanYearlyTemperature	Temperature	FlightDate5Perc	NA	Cold	36	PRC	-0.697068	0.333817
1921	Hassal	Cheilotrichia cinerascens	FlightDate	Phenological	Breeding	NA	UK	34	Insecta	United Kingdom	MeanYearlyTemperature	Temperature	FlightDate95Perc	NA	Cold	36	PRC	-0.626836	0.302757
1922	Hassal	Cheilotrichia cinerascens	FlightDate	Phenological	Breeding	NA	UK	34	Insecta	United Kingdom	MeanYearlyTemperature	Temperature	MedianFlightDate	NA	Cold	36	PRC	-0.0816694	0.159203
1923	Hassal	Cheiracanthium erraticum	FlightDate	Phenological	Breeding	NA	UK	34	Arachnida	United Kingdom	MeanYearlyTemperature	Temperature	FlightDate5Perc	NA	Cold	35	PRC	-0.363507	0.150499
1924	Hassal	Cheiracanthium erraticum	FlightDate	Phenological	Breeding	NA	UK	34	Arachnida	United Kingdom	MeanYearlyTemperature	Temperature	FlightDate95Perc	NA	Cold	35	PRC	0.347599	0.250873
1925	Hassal	Cheiracanthium erraticum	FlightDate	Phenological	Breeding	NA	UK	34	Arachnida	United Kingdom	MeanYearlyTemperature	Temperature	MedianFlightDate	NA	Cold	35	PRC	-0.217933	0.204493
1926	Hassal	Cheiracanthium virescens	FlightDate	Phenological	Breeding	NA	UK	34	Arachnida	United Kingdom	MeanYearlyTemperature	Temperature	FlightDate5Perc	NA	Cold	16	PRC	-0.454644	0.327257
1927	Hassal	Cheiracanthium virescens	FlightDate	Phenological	Breeding	NA	UK	34	Arachnida	United Kingdom	MeanYearlyTemperature	Temperature	FlightDate95Perc	NA	Cold	16	PRC	0.435867	0.345525
1928	Hassal	Cheiracanthium virescens	FlightDate	Phenological	Breeding	NA	UK	34	Arachnida	United Kingdom	MeanYearlyTemperature	Temperature	MedianFlightDate	NA	Cold	16	PRC	0.364956	0.43087
1929	Hassal	Chelostoma campanularum	FlightDate	Phenological	Breeding	NA	UK	34	Amphibia	United Kingdom	MeanYearlyTemperature	Temperature	FlightDate5Perc	NA	Cold	24	PRC	-0.374465	0.313396
1930	Hassal	Chelostoma campanularum	FlightDate	Phenological	Breeding	NA	UK	34	Amphibia	United Kingdom	MeanYearlyTemperature	Temperature	FlightDate95Perc	NA	Cold	24	PRC	-0.738552	0.462392
1931	Hassal	Chelostoma campanularum	FlightDate	Phenological	Breeding	NA	UK	34	Amphibia	United Kingdom	MeanYearlyTemperature	Temperature	MedianFlightDate	NA	Cold	24	PRC	-0.545543	0.400932
1932	Hassal	Chelostoma florisomne	FlightDate	Phenological	Breeding	NA	UK	34	Amphibia	United Kingdom	MeanYearlyTemperature	Temperature	FlightDate5Perc	NA	Cold	17	PRC	-1.3879	0.181122
1933	Hassal	Chelostoma florisomne	FlightDate	Phenological	Breeding	NA	UK	34	Amphibia	United Kingdom	MeanYearlyTemperature	Temperature	FlightDate95Perc	NA	Cold	17	PRC	0.0125269	0.480357
1934	Hassal	Chelostoma florisomne	FlightDate	Phenological	Breeding	NA	UK	34	Amphibia	United Kingdom	MeanYearlyTemperature	Temperature	MedianFlightDate	NA	Cold	17	PRC	-0.742143	0.260346
1935	Hassal	Chloroperla tripunctata	FlightDate	Phenological	Breeding	NA	UK	34	Insecta	United Kingdom	MeanYearlyTemperature	Temperature	FlightDate5Perc	NA	Cold	15	PRC	-0.254252	0.280728
1936	Hassal	Chloroperla tripunctata	FlightDate	Phenological	Breeding	NA	UK	34	Insecta	United Kingdom	MeanYearlyTemperature	Temperature	FlightDate95Perc	NA	Cold	17	PRC	0.403749	0.288959
1937	Hassal	Chloroperla tripunctata	FlightDate	Phenological	Breeding	NA	UK	34	Insecta	United Kingdom	MeanYearlyTemperature	Temperature	MedianFlightDate	NA	Cold	17	PRC	-0.270605	0.165801
1938	Hassal	Chorthippus albomarginatus	FlightDate	Phenological	Breeding	NA	UK	34	Insecta	United Kingdom	MeanYearlyTemperature	Temperature	FlightDate5Perc	NA	Cold	28	PRC	-0.69657	0.297081
1939	Hassal	Chorthippus albomarginatus	FlightDate	Phenological	Breeding	NA	UK	34	Insecta	United Kingdom	MeanYearlyTemperature	Temperature	FlightDate95Perc	NA	Cold	28	PRC	0.0342012	0.317078
1940	Hassal	Chorthippus albomarginatus	FlightDate	Phenological	Breeding	NA	UK	34	Insecta	United Kingdom	MeanYearlyTemperature	Temperature	MedianFlightDate	NA	Cold	28	PRC	-0.480528	0.322078
1941	Hassal	Chorthippus brunneus	FlightDate	Phenological	Breeding	NA	UK	34	Insecta	United Kingdom	MeanYearlyTemperature	Temperature	FlightDate5Perc	NA	Cold	37	PRC	-0.629096	0.21718
1942	Hassal	Chorthippus brunneus	FlightDate	Phenological	Breeding	NA	UK	34	Insecta	United Kingdom	MeanYearlyTemperature	Temperature	FlightDate95Perc	NA	Cold	37	PRC	-0.158933	0.24912
1943	Hassal	Chorthippus brunneus	FlightDate	Phenological	Breeding	NA	UK	34	Insecta	United Kingdom	MeanYearlyTemperature	Temperature	MedianFlightDate	NA	Cold	37	PRC	-0.467197	0.219079
1944	Hassal	Chorthippus parallelus	FlightDate	Phenological	Breeding	NA	UK	34	Insecta	United Kingdom	MeanYearlyTemperature	Temperature	FlightDate5Perc	NA	Cold	37	PRC	-0.764686	0.24547
1945	Hassal	Chorthippus parallelus	FlightDate	Phenological	Breeding	NA	UK	34	Insecta	United Kingdom	MeanYearlyTemperature	Temperature	FlightDate95Perc	NA	Cold	37	PRC	-0.551747	0.306272
1946	Hassal	Chorthippus parallelus	FlightDate	Phenological	Breeding	NA	UK	34	Insecta	United Kingdom	MeanYearlyTemperature	Temperature	MedianFlightDate	NA	Cold	37	PRC	-0.822435	0.243936
1947	Hassal	Chrysis angustula	FlightDate	Phenological	Breeding	NA	UK	34	Amphibia	United Kingdom	MeanYearlyTemperature	Temperature	FlightDate5Perc	NA	Cold	26	PRC	-0.444818	0.331164
1948	Hassal	Chrysis angustula	FlightDate	Phenological	Breeding	NA	UK	34	Amphibia	United Kingdom	MeanYearlyTemperature	Temperature	FlightDate95Perc	NA	Cold	26	PRC	-1.23916	0.347166
1949	Hassal	Chrysis angustula	FlightDate	Phenological	Breeding	NA	UK	34	Amphibia	United Kingdom	MeanYearlyTemperature	Temperature	MedianFlightDate	NA	Cold	26	PRC	-1.65371	0.208205
1950	Hassal	Chrysis impressa	FlightDate	Phenological	Breeding	NA	UK	34	Insecta	United Kingdom	MeanYearlyTemperature	Temperature	FlightDate5Perc	NA	Cold	28	PRC	-0.510829	0.149056
1951	Hassal	Chrysis impressa	FlightDate	Phenological	Breeding	NA	UK	34	Insecta	United Kingdom	MeanYearlyTemperature	Temperature	FlightDate95Perc	NA	Cold	28	PRC	-0.476263	0.433649
1952	Hassal	Chrysis impressa	FlightDate	Phenological	Breeding	NA	UK	34	Insecta	United Kingdom	MeanYearlyTemperature	Temperature	MedianFlightDate	NA	Cold	28	PRC	-1.24513	0.326339
1953	Hassal	Chrysogaster cemiteriorum	FlightDate	Phenological	Breeding	NA	UK	34	Insecta	United Kingdom	MeanYearlyTemperature	Temperature	FlightDate5Perc	NA	Cold	23	PRC	-0.47055	0.144975
1954	Hassal	Chrysogaster cemiteriorum	FlightDate	Phenological	Breeding	NA	UK	34	Insecta	United Kingdom	MeanYearlyTemperature	Temperature	FlightDate95Perc	NA	Cold	23	PRC	-0.240417	0.415106
1955	Hassal	Chrysogaster cemiteriorum	FlightDate	Phenological	Breeding	NA	UK	34	Insecta	United Kingdom	MeanYearlyTemperature	Temperature	MedianFlightDate	NA	Cold	23	PRC	-0.166243	0.419888
1956	Hassal	Chrysogaster solstitialis	FlightDate	Phenological	Breeding	NA	UK	34	Insecta	United Kingdom	MeanYearlyTemperature	Temperature	FlightDate5Perc	NA	Cold	31	PRC	-0.345076	0.141381
1957	Hassal	Chrysogaster solstitialis	FlightDate	Phenological	Breeding	NA	UK	34	Insecta	United Kingdom	MeanYearlyTemperature	Temperature	FlightDate95Perc	NA	Cold	31	PRC	-1.06467	0.22184
1958	Hassal	Chrysogaster solstitialis	FlightDate	Phenological	Breeding	NA	UK	34	Insecta	United Kingdom	MeanYearlyTemperature	Temperature	MedianFlightDate	NA	Cold	31	PRC	-0.738265	0.284718
1959	Hassal	Chrysogaster virescens	FlightDate	Phenological	Breeding	NA	UK	34	Insecta	United Kingdom	MeanYearlyTemperature	Temperature	FlightDate5Perc	NA	Cold	15	PRC	-0.685512	0.431968
1960	Hassal	Chrysogaster virescens	FlightDate	Phenological	Breeding	NA	UK	34	Insecta	United Kingdom	MeanYearlyTemperature	Temperature	FlightDate95Perc	NA	Cold	15	PRC	-0.0317432	0.453588
1961	Hassal	Chrysogaster virescens	FlightDate	Phenological	Breeding	NA	UK	34	Insecta	United Kingdom	MeanYearlyTemperature	Temperature	MedianFlightDate	NA	Cold	15	PRC	-0.880208	0.382837
1962	Hassal	Chrysopa perla	FlightDate	Phenological	Breeding	NA	UK	34	Insecta	United Kingdom	MeanYearlyTemperature	Temperature	FlightDate5Perc	NA	Cold	22	PRC	-0.636849	0.304732
1963	Hassal	Chrysopa perla	FlightDate	Phenological	Breeding	NA	UK	34	Insecta	United Kingdom	MeanYearlyTemperature	Temperature	FlightDate95Perc	NA	Cold	22	PRC	-0.186199	0.331947
1964	Hassal	Chrysopa perla	FlightDate	Phenological	Breeding	NA	UK	34	Insecta	United Kingdom	MeanYearlyTemperature	Temperature	MedianFlightDate	NA	Cold	22	PRC	-0.798904	0.289806
1965	Hassal	Chrysoperla carnea	FlightDate	Phenological	Breeding	NA	UK	34	Insecta	United Kingdom	MeanYearlyTemperature	Temperature	FlightDate5Perc	NA	Cold	27	PRC	-0.156893	0.290051
1966	Hassal	Chrysoperla carnea	FlightDate	Phenological	Breeding	NA	UK	34	Insecta	United Kingdom	MeanYearlyTemperature	Temperature	FlightDate95Perc	NA	Cold	27	PRC	0.169901	0.360032
1967	Hassal	Chrysoperla carnea	FlightDate	Phenological	Breeding	NA	UK	34	Insecta	United Kingdom	MeanYearlyTemperature	Temperature	MedianFlightDate	NA	Cold	27	PRC	0.0612826	0.20149
1968	Hassal	Chrysotoxum arcuatum	FlightDate	Phenological	Breeding	NA	UK	34	Insecta	United Kingdom	MeanYearlyTemperature	Temperature	FlightDate5Perc	NA	Cold	27	PRC	-0.377946	0.413295
1969	Hassal	Chrysotoxum arcuatum	FlightDate	Phenological	Breeding	NA	UK	34	Insecta	United Kingdom	MeanYearlyTemperature	Temperature	FlightDate95Perc	NA	Cold	27	PRC	-1.65654	0.23198
1970	Hassal	Chrysotoxum arcuatum	FlightDate	Phenological	Breeding	NA	UK	34	Insecta	United Kingdom	MeanYearlyTemperature	Temperature	MedianFlightDate	NA	Cold	27	PRC	-0.890289	0.41057
1971	Hassal	Chrysotoxum bicinctum	FlightDate	Phenological	Breeding	NA	UK	34	Insecta	United Kingdom	MeanYearlyTemperature	Temperature	FlightDate5Perc	NA	Cold	33	PRC	-0.387763	0.274771
1972	Hassal	Chrysotoxum bicinctum	FlightDate	Phenological	Breeding	NA	UK	34	Insecta	United Kingdom	MeanYearlyTemperature	Temperature	FlightDate95Perc	NA	Cold	33	PRC	-1.62449	0.25793
1973	Hassal	Chrysotoxum bicinctum	FlightDate	Phenological	Breeding	NA	UK	34	Insecta	United Kingdom	MeanYearlyTemperature	Temperature	MedianFlightDate	NA	Cold	33	PRC	-0.954413	0.235342
1974	Hassal	Chrysotoxum cautum	FlightDate	Phenological	Breeding	NA	UK	34	Insecta	United Kingdom	MeanYearlyTemperature	Temperature	FlightDate5Perc	NA	Cold	28	PRC	-0.617554	0.334244
1975	Hassal	Chrysotoxum cautum	FlightDate	Phenological	Breeding	NA	UK	34	Insecta	United Kingdom	MeanYearlyTemperature	Temperature	FlightDate95Perc	NA	Cold	28	PRC	-0.107179	0.377852
1976	Hassal	Chrysotoxum cautum	FlightDate	Phenological	Breeding	NA	UK	34	Insecta	United Kingdom	MeanYearlyTemperature	Temperature	MedianFlightDate	NA	Cold	28	PRC	-0.883933	0.238636
1977	Hassal	Chrysotoxum festivum	FlightDate	Phenological	Breeding	NA	UK	34	Insecta	United Kingdom	MeanYearlyTemperature	Temperature	FlightDate5Perc	NA	Cold	28	PRC	-0.0800002	0.274133
1978	Hassal	Chrysotoxum festivum	FlightDate	Phenological	Breeding	NA	UK	34	Insecta	United Kingdom	MeanYearlyTemperature	Temperature	FlightDate95Perc	NA	Cold	28	PRC	-1.21677	0.335478
1979	Hassal	Chrysotoxum festivum	FlightDate	Phenological	Breeding	NA	UK	34	Insecta	United Kingdom	MeanYearlyTemperature	Temperature	MedianFlightDate	NA	Cold	28	PRC	-0.929048	0.375219
1980	Hassal	Chrysotoxum verralli	FlightDate	Phenological	Breeding	NA	UK	34	Insecta	United Kingdom	MeanYearlyTemperature	Temperature	FlightDate5Perc	NA	Cold	12	PRC	-0.736524	0.668935
1981	Hassal	Chrysotoxum verralli	FlightDate	Phenological	Breeding	NA	UK	34	Insecta	United Kingdom	MeanYearlyTemperature	Temperature	FlightDate95Perc	NA	Cold	12	PRC	-1.42313	0.627333
1982	Hassal	Chrysotoxum verralli	FlightDate	Phenological	Breeding	NA	UK	34	Insecta	United Kingdom	MeanYearlyTemperature	Temperature	MedianFlightDate	NA	Cold	12	PRC	-1.6549	0.319724
1983	Hassal	Chthonius ischnocheles	FlightDate	Phenological	Breeding	NA	UK	34	Arachnida	United Kingdom	MeanYearlyTemperature	Temperature	FlightDate5Perc	NA	Cold	35	PRC	-0.00586357	0.378133
1984	Hassal	Chthonius ischnocheles	FlightDate	Phenological	Breeding	NA	UK	34	Arachnida	United Kingdom	MeanYearlyTemperature	Temperature	FlightDate95Perc	NA	Cold	35	PRC	0.271141	0.264924
1985	Hassal	Chthonius ischnocheles	FlightDate	Phenological	Breeding	NA	UK	34	Arachnida	United Kingdom	MeanYearlyTemperature	Temperature	MedianFlightDate	NA	Cold	35	PRC	-0.0076095	0.370187
1986	Hassal	Cicindela campestris	FlightDate	Phenological	Breeding	NA	UK	34	Insecta	United Kingdom	MeanYearlyTemperature	Temperature	FlightDate5Perc	NA	Cold	13	PRC	-0.885849	0.223552
1987	Hassal	Cicindela campestris	FlightDate	Phenological	Breeding	NA	UK	34	Insecta	United Kingdom	MeanYearlyTemperature	Temperature	FlightDate95Perc	NA	Cold	13	PRC	-1.02836	0.386089
1988	Hassal	Cicindela campestris	FlightDate	Phenological	Breeding	NA	UK	34	Insecta	United Kingdom	MeanYearlyTemperature	Temperature	MedianFlightDate	NA	Cold	13	PRC	-0.493592	0.34833
1989	Hassal	Cicurina cicur	FlightDate	Phenological	Breeding	NA	UK	34	Arachnida	United Kingdom	MeanYearlyTemperature	Temperature	FlightDate5Perc	NA	Cold	15	PRC	-0.956286	0.526042
1990	Hassal	Cicurina cicur	FlightDate	Phenological	Breeding	NA	UK	34	Arachnida	United Kingdom	MeanYearlyTemperature	Temperature	FlightDate95Perc	NA	Cold	15	PRC	-0.0217923	0.353633
1991	Hassal	Cicurina cicur	FlightDate	Phenological	Breeding	NA	UK	34	Arachnida	United Kingdom	MeanYearlyTemperature	Temperature	MedianFlightDate	NA	Cold	15	PRC	0.172619	0.528399
1992	Hassal	Cis bilamellatus	FlightDate	Phenological	Breeding	NA	UK	34	Insecta	United Kingdom	MeanYearlyTemperature	Temperature	FlightDate5Perc	NA	Cold	14	PRC	-0.189892	0.614091
1993	Hassal	Cis bilamellatus	FlightDate	Phenological	Breeding	NA	UK	34	Insecta	United Kingdom	MeanYearlyTemperature	Temperature	FlightDate95Perc	NA	Cold	14	PRC	0.316601	0.277085
1994	Hassal	Cis bilamellatus	FlightDate	Phenological	Breeding	NA	UK	34	Insecta	United Kingdom	MeanYearlyTemperature	Temperature	MedianFlightDate	NA	Cold	14	PRC	-0.362718	0.337081
1995	Hassal	Clivina fossor	FlightDate	Phenological	Breeding	NA	UK	34	Insecta	United Kingdom	MeanYearlyTemperature	Temperature	FlightDate5Perc	NA	Cold	13	PRC	-0.667472	0.322535
1996	Hassal	Clivina fossor	FlightDate	Phenological	Breeding	NA	UK	34	Insecta	United Kingdom	MeanYearlyTemperature	Temperature	FlightDate95Perc	NA	Cold	13	PRC	-0.542709	0.181792
1997	Hassal	Clivina fossor	FlightDate	Phenological	Breeding	NA	UK	34	Insecta	United Kingdom	MeanYearlyTemperature	Temperature	MedianFlightDate	NA	Cold	13	PRC	-0.746919	0.502125
1998	Hassal	Cloeon dipterum	FlightDate	Phenological	Breeding	NA	UK	34	Insecta	United Kingdom	MeanYearlyTemperature	Temperature	FlightDate5Perc	NA	Cold	26	PRC	0.258672	0.322371
1999	Hassal	Cloeon dipterum	FlightDate	Phenological	Breeding	NA	UK	34	Insecta	United Kingdom	MeanYearlyTemperature	Temperature	FlightDate95Perc	NA	Cold	26	PRC	-0.0952188	0.166383
2000	Hassal	Cloeon dipterum	FlightDate	Phenological	Breeding	NA	UK	34	Insecta	United Kingdom	MeanYearlyTemperature	Temperature	MedianFlightDate	NA	Cold	26	PRC	0.396219	0.256502
2001	Hassal	Cloeon simile	FlightDate	Phenological	Breeding	NA	UK	34	Insecta	United Kingdom	MeanYearlyTemperature	Temperature	FlightDate5Perc	NA	Cold	13	PRC	-0.721409	0.4988
2002	Hassal	Cloeon simile	FlightDate	Phenological	Breeding	NA	UK	34	Insecta	United Kingdom	MeanYearlyTemperature	Temperature	FlightDate95Perc	NA	Cold	13	PRC	0.88302	0.432327
2003	Hassal	Cloeon simile	FlightDate	Phenological	Breeding	NA	UK	34	Insecta	United Kingdom	MeanYearlyTemperature	Temperature	MedianFlightDate	NA	Cold	13	PRC	-0.245517	0.48252
2004	Hassal	Clubiona brevipes	FlightDate	Phenological	Breeding	NA	UK	34	Arachnida	United Kingdom	MeanYearlyTemperature	Temperature	FlightDate5Perc	NA	Cold	30	PRC	-0.152292	0.0986281
2005	Hassal	Clubiona brevipes	FlightDate	Phenological	Breeding	NA	UK	34	Arachnida	United Kingdom	MeanYearlyTemperature	Temperature	FlightDate95Perc	NA	Cold	30	PRC	1.40024	0.430457
2006	Hassal	Clubiona brevipes	FlightDate	Phenological	Breeding	NA	UK	34	Arachnida	United Kingdom	MeanYearlyTemperature	Temperature	MedianFlightDate	NA	Cold	30	PRC	-0.470291	0.282979
2007	Hassal	Clubiona comta	FlightDate	Phenological	Breeding	NA	UK	34	Arachnida	United Kingdom	MeanYearlyTemperature	Temperature	FlightDate5Perc	NA	Cold	46	PRC	-0.200237	0.242762
2008	Hassal	Clubiona comta	FlightDate	Phenological	Breeding	NA	UK	34	Arachnida	United Kingdom	MeanYearlyTemperature	Temperature	FlightDate95Perc	NA	Cold	46	PRC	-0.419776	0.289615
2009	Hassal	Clubiona comta	FlightDate	Phenological	Breeding	NA	UK	34	Arachnida	United Kingdom	MeanYearlyTemperature	Temperature	MedianFlightDate	NA	Cold	46	PRC	-0.192875	0.0619083
2010	Hassal	Clubiona corticalis	FlightDate	Phenological	Breeding	NA	UK	34	Arachnida	United Kingdom	MeanYearlyTemperature	Temperature	FlightDate5Perc	NA	Cold	34	PRC	-0.415567	0.247945
2011	Hassal	Clubiona corticalis	FlightDate	Phenological	Breeding	NA	UK	34	Arachnida	United Kingdom	MeanYearlyTemperature	Temperature	FlightDate95Perc	NA	Cold	34	PRC	0.526638	0.31381
2012	Hassal	Clubiona corticalis	FlightDate	Phenological	Breeding	NA	UK	34	Arachnida	United Kingdom	MeanYearlyTemperature	Temperature	MedianFlightDate	NA	Cold	34	PRC	-0.019027	0.235756
2013	Hassal	Clubiona diversa	FlightDate	Phenological	Breeding	NA	UK	34	Arachnida	United Kingdom	MeanYearlyTemperature	Temperature	FlightDate5Perc	NA	Cold	47	PRC	-0.317109	0.267036
2014	Hassal	Clubiona diversa	FlightDate	Phenological	Breeding	NA	UK	34	Arachnida	United Kingdom	MeanYearlyTemperature	Temperature	FlightDate95Perc	NA	Cold	47	PRC	0.138122	0.263815
2015	Hassal	Clubiona diversa	FlightDate	Phenological	Breeding	NA	UK	34	Arachnida	United Kingdom	MeanYearlyTemperature	Temperature	MedianFlightDate	NA	Cold	47	PRC	-0.324034	0.279899
2016	Hassal	Clubiona lutescens	FlightDate	Phenological	Breeding	NA	UK	34	Arachnida	United Kingdom	MeanYearlyTemperature	Temperature	FlightDate5Perc	NA	Cold	45	PRC	-0.218938	0.102823
2017	Hassal	Clubiona lutescens	FlightDate	Phenological	Breeding	NA	UK	34	Arachnida	United Kingdom	MeanYearlyTemperature	Temperature	FlightDate95Perc	NA	Cold	45	PRC	-0.269771	0.263128
2018	Hassal	Clubiona lutescens	FlightDate	Phenological	Breeding	NA	UK	34	Arachnida	United Kingdom	MeanYearlyTemperature	Temperature	MedianFlightDate	NA	Cold	45	PRC	-0.252987	0.0976811
2019	Hassal	Clubiona neglecta	FlightDate	Phenological	Breeding	NA	UK	34	Arachnida	United Kingdom	MeanYearlyTemperature	Temperature	FlightDate5Perc	NA	Cold	19	PRC	-0.938035	0.245655
2020	Hassal	Clubiona neglecta	FlightDate	Phenological	Breeding	NA	UK	34	Arachnida	United Kingdom	MeanYearlyTemperature	Temperature	FlightDate95Perc	NA	Cold	19	PRC	-0.526688	0.371407
2021	Hassal	Clubiona neglecta	FlightDate	Phenological	Breeding	NA	UK	34	Arachnida	United Kingdom	MeanYearlyTemperature	Temperature	MedianFlightDate	NA	Cold	19	PRC	0.0718805	0.425025
2022	Hassal	Clubiona pseudoneglecta	FlightDate	Phenological	Breeding	NA	UK	34	Arachnida	United Kingdom	MeanYearlyTemperature	Temperature	FlightDate5Perc	NA	Cold	21	PRC	-0.312853	0.253025
2023	Hassal	Clubiona pseudoneglecta	FlightDate	Phenological	Breeding	NA	UK	34	Arachnida	United Kingdom	MeanYearlyTemperature	Temperature	FlightDate95Perc	NA	Cold	21	PRC	0.298279	0.386313
2024	Hassal	Clubiona pseudoneglecta	FlightDate	Phenological	Breeding	NA	UK	34	Arachnida	United Kingdom	MeanYearlyTemperature	Temperature	MedianFlightDate	NA	Cold	21	PRC	-0.208033	0.363868
2025	Hassal	Clubiona pallidula	FlightDate	Phenological	Breeding	NA	UK	34	Arachnida	United Kingdom	MeanYearlyTemperature	Temperature	FlightDate5Perc	NA	Cold	25	PRC	0.292823	0.200328
2026	Hassal	Clubiona pallidula	FlightDate	Phenological	Breeding	NA	UK	34	Arachnida	United Kingdom	MeanYearlyTemperature	Temperature	FlightDate95Perc	NA	Cold	25	PRC	-0.0157915	0.403758
2027	Hassal	Clubiona pallidula	FlightDate	Phenological	Breeding	NA	UK	34	Arachnida	United Kingdom	MeanYearlyTemperature	Temperature	MedianFlightDate	NA	Cold	25	PRC	0.210261	0.324937
2028	Hassal	Clubiona phragmitis	FlightDate	Phenological	Breeding	NA	UK	34	Arachnida	United Kingdom	MeanYearlyTemperature	Temperature	FlightDate5Perc	NA	Cold	49	PRC	0.150919	0.237414
2029	Hassal	Clubiona phragmitis	FlightDate	Phenological	Breeding	NA	UK	34	Arachnida	United Kingdom	MeanYearlyTemperature	Temperature	FlightDate95Perc	NA	Cold	49	PRC	-0.160956	0.238371
2030	Hassal	Clubiona phragmitis	FlightDate	Phenological	Breeding	NA	UK	34	Arachnida	United Kingdom	MeanYearlyTemperature	Temperature	MedianFlightDate	NA	Cold	49	PRC	-0.202831	0.272939
2031	Hassal	Clubiona reclusa	FlightDate	Phenological	Breeding	NA	UK	34	Arachnida	United Kingdom	MeanYearlyTemperature	Temperature	FlightDate5Perc	NA	Cold	51	PRC	-0.524922	0.193313
2032	Hassal	Clubiona reclusa	FlightDate	Phenological	Breeding	NA	UK	34	Arachnida	United Kingdom	MeanYearlyTemperature	Temperature	FlightDate95Perc	NA	Cold	51	PRC	-0.167184	0.255716
2033	Hassal	Clubiona reclusa	FlightDate	Phenological	Breeding	NA	UK	34	Arachnida	United Kingdom	MeanYearlyTemperature	Temperature	MedianFlightDate	NA	Cold	51	PRC	-0.43676	0.218859
2034	Hassal	Clubiona stagnatilis	FlightDate	Phenological	Breeding	NA	UK	34	Arachnida	United Kingdom	MeanYearlyTemperature	Temperature	FlightDate5Perc	NA	Cold	42	PRC	-0.289597	0.199914
2035	Hassal	Clubiona stagnatilis	FlightDate	Phenological	Breeding	NA	UK	34	Arachnida	United Kingdom	MeanYearlyTemperature	Temperature	FlightDate95Perc	NA	Cold	42	PRC	-0.223111	0.299361
2036	Hassal	Clubiona stagnatilis	FlightDate	Phenological	Breeding	NA	UK	34	Arachnida	United Kingdom	MeanYearlyTemperature	Temperature	MedianFlightDate	NA	Cold	42	PRC	-0.0142669	0.296166
2037	Hassal	Clubiona subtilis	FlightDate	Phenological	Breeding	NA	UK	34	Arachnida	United Kingdom	MeanYearlyTemperature	Temperature	FlightDate5Perc	NA	Cold	32	PRC	-0.527689	0.281309
2038	Hassal	Clubiona subtilis	FlightDate	Phenological	Breeding	NA	UK	34	Arachnida	United Kingdom	MeanYearlyTemperature	Temperature	FlightDate95Perc	NA	Cold	32	PRC	-0.127283	0.341683
2039	Hassal	Clubiona subtilis	FlightDate	Phenological	Breeding	NA	UK	34	Arachnida	United Kingdom	MeanYearlyTemperature	Temperature	MedianFlightDate	NA	Cold	32	PRC	-0.522558	0.285322
2040	Hassal	Clubiona terrestris	FlightDate	Phenological	Breeding	NA	UK	34	Arachnida	United Kingdom	MeanYearlyTemperature	Temperature	FlightDate5Perc	NA	Cold	47	PRC	0.0290774	0.285066
2041	Hassal	Clubiona terrestris	FlightDate	Phenological	Breeding	NA	UK	34	Arachnida	United Kingdom	MeanYearlyTemperature	Temperature	FlightDate95Perc	NA	Cold	47	PRC	-0.216276	0.159255
2042	Hassal	Clubiona terrestris	FlightDate	Phenological	Breeding	NA	UK	34	Arachnida	United Kingdom	MeanYearlyTemperature	Temperature	MedianFlightDate	NA	Cold	47	PRC	-0.0986242	0.268986
2043	Hassal	Clubiona trivialis	FlightDate	Phenological	Breeding	NA	UK	34	Arachnida	United Kingdom	MeanYearlyTemperature	Temperature	FlightDate5Perc	NA	Cold	45	PRC	-0.870973	0.249226
2044	Hassal	Clubiona trivialis	FlightDate	Phenological	Breeding	NA	UK	34	Arachnida	United Kingdom	MeanYearlyTemperature	Temperature	FlightDate95Perc	NA	Cold	46	PRC	0.269623	0.301292
2045	Hassal	Clubiona trivialis	FlightDate	Phenological	Breeding	NA	UK	34	Arachnida	United Kingdom	MeanYearlyTemperature	Temperature	MedianFlightDate	NA	Cold	46	PRC	-0.272598	0.298475
2046	Hassal	Clytus arietis	FlightDate	Phenological	Breeding	NA	UK	34	Insecta	United Kingdom	MeanYearlyTemperature	Temperature	FlightDate5Perc	NA	Cold	31	PRC	-0.7998	0.290214
2047	Hassal	Clytus arietis	FlightDate	Phenological	Breeding	NA	UK	34	Insecta	United Kingdom	MeanYearlyTemperature	Temperature	FlightDate95Perc	NA	Cold	31	PRC	-0.504557	0.323036
2048	Hassal	Clytus arietis	FlightDate	Phenological	Breeding	NA	UK	34	Insecta	United Kingdom	MeanYearlyTemperature	Temperature	MedianFlightDate	NA	Cold	31	PRC	-0.655731	0.219623
2049	Hassal	Cnephalocotes obscurus	FlightDate	Phenological	Breeding	NA	UK	34	Arachnida	United Kingdom	MeanYearlyTemperature	Temperature	FlightDate5Perc	NA	Cold	46	PRC	-0.290915	0.303799
2050	Hassal	Cnephalocotes obscurus	FlightDate	Phenological	Breeding	NA	UK	34	Arachnida	United Kingdom	MeanYearlyTemperature	Temperature	FlightDate95Perc	NA	Cold	46	PRC	0.144342	0.238917
2051	Hassal	Cnephalocotes obscurus	FlightDate	Phenological	Breeding	NA	UK	34	Arachnida	United Kingdom	MeanYearlyTemperature	Temperature	MedianFlightDate	NA	Cold	46	PRC	0.0759733	0.25337
2052	Hassal	Coccidula rufa	FlightDate	Phenological	Breeding	NA	UK	34	Insecta	United Kingdom	MeanYearlyTemperature	Temperature	FlightDate5Perc	NA	Cold	18	PRC	-0.130262	0.253331
2053	Hassal	Coccidula rufa	FlightDate	Phenological	Breeding	NA	UK	34	Insecta	United Kingdom	MeanYearlyTemperature	Temperature	FlightDate95Perc	NA	Cold	18	PRC	0.721954	0.479886
2054	Hassal	Coccidula rufa	FlightDate	Phenological	Breeding	NA	UK	34	Insecta	United Kingdom	MeanYearlyTemperature	Temperature	MedianFlightDate	NA	Cold	18	PRC	0.329026	0.418689
2055	Hassal	Coccinella septempunctata	FlightDate	Phenological	Breeding	NA	UK	34	Insecta	United Kingdom	MeanYearlyTemperature	Temperature	FlightDate5Perc	NA	Cold	30	PRC	0.315607	0.360129
2056	Hassal	Coccinella septempunctata	FlightDate	Phenological	Breeding	NA	UK	34	Insecta	United Kingdom	MeanYearlyTemperature	Temperature	FlightDate95Perc	NA	Cold	30	PRC	0.211577	0.287406
2057	Hassal	Coccinella septempunctata	FlightDate	Phenological	Breeding	NA	UK	34	Insecta	United Kingdom	MeanYearlyTemperature	Temperature	MedianFlightDate	NA	Cold	30	PRC	0.61459	0.313611
2058	Hassal	Coccinella undecimpunctata	FlightDate	Phenological	Breeding	NA	UK	34	Insecta	United Kingdom	MeanYearlyTemperature	Temperature	FlightDate5Perc	NA	Cold	15	PRC	0.688476	0.508858
2059	Hassal	Coccinella undecimpunctata	FlightDate	Phenological	Breeding	NA	UK	34	Insecta	United Kingdom	MeanYearlyTemperature	Temperature	FlightDate95Perc	NA	Cold	15	PRC	1.18736	0.327077
2060	Hassal	Coccinella undecimpunctata	FlightDate	Phenological	Breeding	NA	UK	34	Insecta	United Kingdom	MeanYearlyTemperature	Temperature	MedianFlightDate	NA	Cold	15	PRC	0.860711	0.423169
2061	Hassal	Coelioxys elongata	FlightDate	Phenological	Breeding	NA	UK	34	Insecta	United Kingdom	MeanYearlyTemperature	Temperature	FlightDate5Perc	NA	Cold	11	PRC	-0.490234	0.755498
2062	Hassal	Coelioxys elongata	FlightDate	Phenological	Breeding	NA	UK	34	Insecta	United Kingdom	MeanYearlyTemperature	Temperature	FlightDate95Perc	NA	Cold	11	PRC	-1.5464	0.681238
2063	Hassal	Coelioxys elongata	FlightDate	Phenological	Breeding	NA	UK	34	Insecta	United Kingdom	MeanYearlyTemperature	Temperature	MedianFlightDate	NA	Cold	11	PRC	0.641989	0.799239
2064	Hassal	Coelostoma orbiculare	FlightDate	Phenological	Breeding	NA	UK	34	Insecta	United Kingdom	MeanYearlyTemperature	Temperature	FlightDate5Perc	NA	Cold	25	PRC	-0.905363	0.42579
2065	Hassal	Coelostoma orbiculare	FlightDate	Phenological	Breeding	NA	UK	34	Insecta	United Kingdom	MeanYearlyTemperature	Temperature	FlightDate95Perc	NA	Cold	25	PRC	0.203264	0.325214
2066	Hassal	Coelostoma orbiculare	FlightDate	Phenological	Breeding	NA	UK	34	Insecta	United Kingdom	MeanYearlyTemperature	Temperature	MedianFlightDate	NA	Cold	25	PRC	-0.324296	0.437733
2067	Hassal	Coelotes atropos	FlightDate	Phenological	Breeding	NA	UK	34	Arachnida	United Kingdom	MeanYearlyTemperature	Temperature	FlightDate5Perc	NA	Cold	47	PRC	-0.0646769	0.278612
2068	Hassal	Coelotes atropos	FlightDate	Phenological	Breeding	NA	UK	34	Arachnida	United Kingdom	MeanYearlyTemperature	Temperature	FlightDate95Perc	NA	Cold	47	PRC	0.495381	0.262245
2069	Hassal	Coelotes atropos	FlightDate	Phenological	Breeding	NA	UK	34	Arachnida	United Kingdom	MeanYearlyTemperature	Temperature	MedianFlightDate	NA	Cold	47	PRC	0.152798	0.229478
2070	Hassal	Coelotes terrestris	FlightDate	Phenological	Breeding	NA	UK	34	Arachnida	United Kingdom	MeanYearlyTemperature	Temperature	FlightDate5Perc	NA	Cold	16	PRC	0.604402	0.522431
2071	Hassal	Coelotes terrestris	FlightDate	Phenological	Breeding	NA	UK	34	Arachnida	United Kingdom	MeanYearlyTemperature	Temperature	FlightDate95Perc	NA	Cold	16	PRC	-0.112021	0.443265
2072	Hassal	Coelotes terrestris	FlightDate	Phenological	Breeding	NA	UK	34	Arachnida	United Kingdom	MeanYearlyTemperature	Temperature	MedianFlightDate	NA	Cold	16	PRC	0.27612	0.380723
2073	Hassal	Coenagrion hastulatum	FlightDate	Phenological	Breeding	NA	UK	34	Insecta	United Kingdom	MeanYearlyTemperature	Temperature	FlightDate5Perc	NA	Cold	11	PRC	1.68525	0.526519
2074	Hassal	Coenagrion hastulatum	FlightDate	Phenological	Breeding	NA	UK	34	Insecta	United Kingdom	MeanYearlyTemperature	Temperature	FlightDate95Perc	NA	Cold	11	PRC	-0.249405	0.576002
2075	Hassal	Coenagrion hastulatum	FlightDate	Phenological	Breeding	NA	UK	34	Insecta	United Kingdom	MeanYearlyTemperature	Temperature	MedianFlightDate	NA	Cold	11	PRC	0.153328	0.112408
2076	Hassal	Coenagrion mercuriale	FlightDate	Phenological	Breeding	NA	UK	34	Insecta	United Kingdom	MeanYearlyTemperature	Temperature	FlightDate5Perc	NA	Cold	31	PRC	-0.30461	0.239407
2077	Hassal	Coenagrion mercuriale	FlightDate	Phenological	Breeding	NA	UK	34	Insecta	United Kingdom	MeanYearlyTemperature	Temperature	FlightDate95Perc	NA	Cold	30	PRC	0.0043444	0.204462
2078	Hassal	Coenagrion mercuriale	FlightDate	Phenological	Breeding	NA	UK	34	Insecta	United Kingdom	MeanYearlyTemperature	Temperature	MedianFlightDate	NA	Cold	30	PRC	-0.130126	0.268926
2079	Hassal	Coenagrion puella	FlightDate	Phenological	Breeding	NA	UK	34	Insecta	United Kingdom	MeanYearlyTemperature	Temperature	FlightDate5Perc	NA	Cold	44	PRC	-0.133939	0.0923795
2080	Hassal	Coenagrion puella	FlightDate	Phenological	Breeding	NA	UK	34	Insecta	United Kingdom	MeanYearlyTemperature	Temperature	FlightDate95Perc	NA	Cold	44	PRC	-0.15078	0.107756
2081	Hassal	Coenagrion puella	FlightDate	Phenological	Breeding	NA	UK	34	Insecta	United Kingdom	MeanYearlyTemperature	Temperature	MedianFlightDate	NA	Cold	44	PRC	-0.309621	0.157561
2082	Hassal	Coenagrion pulchellum	FlightDate	Phenological	Breeding	NA	UK	34	Insecta	United Kingdom	MeanYearlyTemperature	Temperature	FlightDate5Perc	NA	Cold	33	PRC	-0.599102	0.169565
2083	Hassal	Coenagrion pulchellum	FlightDate	Phenological	Breeding	NA	UK	34	Insecta	United Kingdom	MeanYearlyTemperature	Temperature	FlightDate95Perc	NA	Cold	33	PRC	-0.270607	0.140146
2084	Hassal	Coenagrion pulchellum	FlightDate	Phenological	Breeding	NA	UK	34	Insecta	United Kingdom	MeanYearlyTemperature	Temperature	MedianFlightDate	NA	Cold	33	PRC	-0.966781	0.262525
2085	Hassal	Colletes daviesanus	FlightDate	Phenological	Breeding	NA	UK	34	Insecta	United Kingdom	MeanYearlyTemperature	Temperature	FlightDate5Perc	NA	Cold	38	PRC	-0.974339	0.281863
2086	Hassal	Colletes daviesanus	FlightDate	Phenological	Breeding	NA	UK	34	Insecta	United Kingdom	MeanYearlyTemperature	Temperature	FlightDate95Perc	NA	Cold	38	PRC	-0.756601	0.311549
2087	Hassal	Colletes daviesanus	FlightDate	Phenological	Breeding	NA	UK	34	Insecta	United Kingdom	MeanYearlyTemperature	Temperature	MedianFlightDate	NA	Cold	38	PRC	-0.61623	0.296738
2088	Hassal	Colletes fodiens	FlightDate	Phenological	Breeding	NA	UK	34	Insecta	United Kingdom	MeanYearlyTemperature	Temperature	FlightDate5Perc	NA	Cold	26	PRC	-0.525013	0.297025
2089	Hassal	Colletes fodiens	FlightDate	Phenological	Breeding	NA	UK	34	Insecta	United Kingdom	MeanYearlyTemperature	Temperature	FlightDate95Perc	NA	Cold	26	PRC	-0.672504	0.46698
2090	Hassal	Colletes fodiens	FlightDate	Phenological	Breeding	NA	UK	34	Insecta	United Kingdom	MeanYearlyTemperature	Temperature	MedianFlightDate	NA	Cold	26	PRC	-0.455649	0.453368
2091	Hassal	Colletes halophilus	FlightDate	Phenological	Breeding	NA	UK	34	Insecta	United Kingdom	MeanYearlyTemperature	Temperature	FlightDate5Perc	NA	Cold	11	PRC	-0.818127	0.58027
2092	Hassal	Colletes halophilus	FlightDate	Phenological	Breeding	NA	UK	34	Insecta	United Kingdom	MeanYearlyTemperature	Temperature	FlightDate95Perc	NA	Cold	11	PRC	1.64395	0.213344
2093	Hassal	Colletes halophilus	FlightDate	Phenological	Breeding	NA	UK	34	Insecta	United Kingdom	MeanYearlyTemperature	Temperature	MedianFlightDate	NA	Cold	11	PRC	0.686175	1.08618
2094	Hassal	Collete similis	FlightDate	Phenological	Breeding	NA	UK	34	Insecta	United Kingdom	MeanYearlyTemperature	Temperature	FlightDate5Perc	NA	Cold	27	PRC	-0.590035	0.33223
2095	Hassal	Collete similis	FlightDate	Phenological	Breeding	NA	UK	34	Insecta	United Kingdom	MeanYearlyTemperature	Temperature	FlightDate95Perc	NA	Cold	28	PRC	-0.439886	0.302655
2096	Hassal	Collete similis	FlightDate	Phenological	Breeding	NA	UK	34	Insecta	United Kingdom	MeanYearlyTemperature	Temperature	MedianFlightDate	NA	Cold	28	PRC	-0.596009	0.383854
2097	Hassal	Colletes succinctus	FlightDate	Phenological	Breeding	NA	UK	34	Insecta	United Kingdom	MeanYearlyTemperature	Temperature	FlightDate5Perc	NA	Cold	36	PRC	-0.175344	0.228788
2098	Hassal	Colletes succinctus	FlightDate	Phenological	Breeding	NA	UK	34	Insecta	United Kingdom	MeanYearlyTemperature	Temperature	FlightDate95Perc	NA	Cold	36	PRC	-0.467643	0.298493
2099	Hassal	Colletes succinctus	FlightDate	Phenological	Breeding	NA	UK	34	Insecta	United Kingdom	MeanYearlyTemperature	Temperature	MedianFlightDate	NA	Cold	36	PRC	-0.424201	0.320312
2100	Hassal	Colymbetes fuscus	FlightDate	Phenological	Breeding	NA	UK	34	Insecta	United Kingdom	MeanYearlyTemperature	Temperature	FlightDate5Perc	NA	Cold	37	PRC	-1.21436	0.165791
2101	Hassal	Colymbetes fuscus	FlightDate	Phenological	Breeding	NA	UK	34	Insecta	United Kingdom	MeanYearlyTemperature	Temperature	FlightDate95Perc	NA	Cold	37	PRC	-0.396903	0.306306
2102	Hassal	Colymbetes fuscus	FlightDate	Phenological	Breeding	NA	UK	34	Insecta	United Kingdom	MeanYearlyTemperature	Temperature	MedianFlightDate	NA	Cold	37	PRC	-1.02556	0.307815
2103	Hassal	Conocephalus dorsalis	FlightDate	Phenological	Breeding	NA	UK	34	Insecta	United Kingdom	MeanYearlyTemperature	Temperature	FlightDate5Perc	NA	Cold	29	PRC	-0.337665	0.176777
2104	Hassal	Conocephalus dorsalis	FlightDate	Phenological	Breeding	NA	UK	34	Insecta	United Kingdom	MeanYearlyTemperature	Temperature	FlightDate95Perc	NA	Cold	29	PRC	-0.226029	0.263313
2105	Hassal	Conocephalus dorsalis	FlightDate	Phenological	Breeding	NA	UK	34	Insecta	United Kingdom	MeanYearlyTemperature	Temperature	MedianFlightDate	NA	Cold	29	PRC	-0.461912	0.263391
2106	Hassal	Cordulegaster boltonii	FlightDate	Phenological	Breeding	NA	UK	34	Insecta	United Kingdom	MeanYearlyTemperature	Temperature	FlightDate5Perc	NA	Cold	42	PRC	-0.328051	0.192478
2107	Hassal	Cordulegaster boltonii	FlightDate	Phenological	Breeding	NA	UK	34	Insecta	United Kingdom	MeanYearlyTemperature	Temperature	FlightDate95Perc	NA	Cold	42	PRC	-0.180456	0.20613
2108	Hassal	Cordulegaster boltonii	FlightDate	Phenological	Breeding	NA	UK	34	Insecta	United Kingdom	MeanYearlyTemperature	Temperature	MedianFlightDate	NA	Cold	42	PRC	-0.0737243	0.281728
2109	Hassal	Cordulia aenea	FlightDate	Phenological	Breeding	NA	UK	34	Insecta	United Kingdom	MeanYearlyTemperature	Temperature	FlightDate5Perc	NA	Cold	34	PRC	-0.621846	0.19622
2110	Hassal	Cordulia aenea	FlightDate	Phenological	Breeding	NA	UK	34	Insecta	United Kingdom	MeanYearlyTemperature	Temperature	FlightDate95Perc	NA	Cold	34	PRC	-0.28445	0.310442
2111	Hassal	Cordulia aenea	FlightDate	Phenological	Breeding	NA	UK	34	Insecta	United Kingdom	MeanYearlyTemperature	Temperature	MedianFlightDate	NA	Cold	34	PRC	-0.770242	0.2763
2112	Hassal	Corixa dentipes	FlightDate	Phenological	Breeding	NA	UK	34	Insecta	United Kingdom	MeanYearlyTemperature	Temperature	FlightDate5Perc	NA	Cold	15	PRC	-0.465154	0.498949
2113	Hassal	Corixa dentipes	FlightDate	Phenological	Breeding	NA	UK	34	Insecta	United Kingdom	MeanYearlyTemperature	Temperature	FlightDate95Perc	NA	Cold	15	PRC	-0.481976	0.190434
2114	Hassal	Corixa dentipes	FlightDate	Phenological	Breeding	NA	UK	34	Insecta	United Kingdom	MeanYearlyTemperature	Temperature	MedianFlightDate	NA	Cold	15	PRC	0.368951	0.506906
2115	Hassal	Corixa panzeri	FlightDate	Phenological	Breeding	NA	UK	34	Insecta	United Kingdom	MeanYearlyTemperature	Temperature	FlightDate5Perc	NA	Cold	20	PRC	0.867159	0.539548
2116	Hassal	Corixa panzeri	FlightDate	Phenological	Breeding	NA	UK	34	Insecta	United Kingdom	MeanYearlyTemperature	Temperature	FlightDate95Perc	NA	Cold	20	PRC	0.7369	0.323291
2117	Hassal	Corixa panzeri	FlightDate	Phenological	Breeding	NA	UK	34	Insecta	United Kingdom	MeanYearlyTemperature	Temperature	MedianFlightDate	NA	Cold	20	PRC	0.71519	0.456196
2118	Hassal	Corixa punctata	FlightDate	Phenological	Breeding	NA	UK	34	Insecta	United Kingdom	MeanYearlyTemperature	Temperature	FlightDate5Perc	NA	Cold	37	PRC	-0.338001	0.220175
2119	Hassal	Corixa punctata	FlightDate	Phenological	Breeding	NA	UK	34	Insecta	United Kingdom	MeanYearlyTemperature	Temperature	FlightDate95Perc	NA	Cold	37	PRC	0.43901	0.250423
2120	Hassal	Corixa punctata	FlightDate	Phenological	Breeding	NA	UK	34	Insecta	United Kingdom	MeanYearlyTemperature	Temperature	MedianFlightDate	NA	Cold	37	PRC	0.762347	0.314224
2121	Hassal	Coronella austriaca	FlightDate	Phenological	Breeding	NA	UK	34	Reptilia	United Kingdom	MeanYearlyTemperature	Temperature	FlightDate5Perc	NA	Cold	27	PRC	-0.285989	0.110864
2122	Hassal	Coronella austriaca	FlightDate	Phenological	Breeding	NA	UK	34	Reptilia	United Kingdom	MeanYearlyTemperature	Temperature	FlightDate95Perc	NA	Cold	27	PRC	-0.0546988	0.100367
2123	Hassal	Coronella austriaca	FlightDate	Phenological	Breeding	NA	UK	34	Reptilia	United Kingdom	MeanYearlyTemperature	Temperature	MedianFlightDate	NA	Cold	27	PRC	-0.714044	0.180763
2124	Hassal	Crabro cribrarius	FlightDate	Phenological	Breeding	NA	UK	34	Insecta	United Kingdom	MeanYearlyTemperature	Temperature	FlightDate5Perc	NA	Cold	32	PRC	-0.699519	0.27237
2125	Hassal	Crabro cribrarius	FlightDate	Phenological	Breeding	NA	UK	34	Insecta	United Kingdom	MeanYearlyTemperature	Temperature	FlightDate95Perc	NA	Cold	32	PRC	-0.983951	0.345618
2126	Hassal	Crabro cribrarius	FlightDate	Phenological	Breeding	NA	UK	34	Insecta	United Kingdom	MeanYearlyTemperature	Temperature	MedianFlightDate	NA	Cold	32	PRC	-0.269088	0.336783
2127	Hassal	Crabro peltarius	FlightDate	Phenological	Breeding	NA	UK	34	Insecta	United Kingdom	MeanYearlyTemperature	Temperature	FlightDate5Perc	NA	Cold	25	PRC	-1.23582	0.44958
2128	Hassal	Crabro peltarius	FlightDate	Phenological	Breeding	NA	UK	34	Insecta	United Kingdom	MeanYearlyTemperature	Temperature	FlightDate95Perc	NA	Cold	25	PRC	-0.265788	0.235599
2129	Hassal	Crabro peltarius	FlightDate	Phenological	Breeding	NA	UK	34	Insecta	United Kingdom	MeanYearlyTemperature	Temperature	MedianFlightDate	NA	Cold	25	PRC	-0.413328	0.330734
2130	Hassal	Criorhina berberina	FlightDate	Phenological	Breeding	NA	UK	34	Insecta	United Kingdom	MeanYearlyTemperature	Temperature	FlightDate5Perc	NA	Cold	33	PRC	-1.15842	0.24783
2131	Hassal	Criorhina berberina	FlightDate	Phenological	Breeding	NA	UK	34	Insecta	United Kingdom	MeanYearlyTemperature	Temperature	FlightDate95Perc	NA	Cold	33	PRC	-1.04779	0.295181
2132	Hassal	Criorhina berberina	FlightDate	Phenological	Breeding	NA	UK	34	Insecta	United Kingdom	MeanYearlyTemperature	Temperature	MedianFlightDate	NA	Cold	33	PRC	-0.957664	0.333436
2133	Hassal	Criorhina floccosa	FlightDate	Phenological	Breeding	NA	UK	34	Insecta	United Kingdom	MeanYearlyTemperature	Temperature	FlightDate5Perc	NA	Cold	26	PRC	-1.21199	0.208076
2134	Hassal	Criorhina floccosa	FlightDate	Phenological	Breeding	NA	UK	34	Insecta	United Kingdom	MeanYearlyTemperature	Temperature	FlightDate95Perc	NA	Cold	26	PRC	-0.895421	0.236219
2135	Hassal	Criorhina floccosa	FlightDate	Phenological	Breeding	NA	UK	34	Insecta	United Kingdom	MeanYearlyTemperature	Temperature	MedianFlightDate	NA	Cold	26	PRC	-1.36101	0.270224
2136	Hassal	Criorhina ranunculi	FlightDate	Phenological	Breeding	NA	UK	34	Insecta	United Kingdom	MeanYearlyTemperature	Temperature	FlightDate5Perc	NA	Cold	21	PRC	-1.50227	0.182872
2137	Hassal	Criorhina ranunculi	FlightDate	Phenological	Breeding	NA	UK	34	Insecta	United Kingdom	MeanYearlyTemperature	Temperature	FlightDate95Perc	NA	Cold	21	PRC	-0.852984	0.171632
2138	Hassal	Criorhina ranunculi	FlightDate	Phenological	Breeding	NA	UK	34	Insecta	United Kingdom	MeanYearlyTemperature	Temperature	MedianFlightDate	NA	Cold	21	PRC	-1.46725	0.281782
2139	Hassal	Crossocerus podagricus	FlightDate	Phenological	Breeding	NA	UK	34	Insecta	United Kingdom	MeanYearlyTemperature	Temperature	FlightDate5Perc	NA	Cold	31	PRC	-0.706363	0.287429
2140	Hassal	Crossocerus podagricus	FlightDate	Phenological	Breeding	NA	UK	34	Insecta	United Kingdom	MeanYearlyTemperature	Temperature	FlightDate95Perc	NA	Cold	31	PRC	-0.445815	0.302163
2141	Hassal	Crossocerus podagricus	FlightDate	Phenological	Breeding	NA	UK	34	Insecta	United Kingdom	MeanYearlyTemperature	Temperature	MedianFlightDate	NA	Cold	31	PRC	-0.75045	0.338844
2142	Hassal	Crossocerus annulipes	FlightDate	Phenological	Breeding	NA	UK	34	Insecta	United Kingdom	MeanYearlyTemperature	Temperature	FlightDate5Perc	NA	Cold	33	PRC	-0.446894	0.337067
2143	Hassal	Crossocerus annulipes	FlightDate	Phenological	Breeding	NA	UK	34	Insecta	United Kingdom	MeanYearlyTemperature	Temperature	FlightDate95Perc	NA	Cold	33	PRC	-1.04672	0.262166
2144	Hassal	Crossocerus annulipes	FlightDate	Phenological	Breeding	NA	UK	34	Insecta	United Kingdom	MeanYearlyTemperature	Temperature	MedianFlightDate	NA	Cold	33	PRC	-1.01259	0.309145
2145	Hassal	Crossocerus cetratus	FlightDate	Phenological	Breeding	NA	UK	34	Insecta	United Kingdom	MeanYearlyTemperature	Temperature	FlightDate5Perc	NA	Cold	25	PRC	-0.628284	0.328402
2146	Hassal	Crossocerus cetratus	FlightDate	Phenological	Breeding	NA	UK	34	Insecta	United Kingdom	MeanYearlyTemperature	Temperature	FlightDate95Perc	NA	Cold	25	PRC	-1.05974	0.332197
2147	Hassal	Crossocerus cetratus	FlightDate	Phenological	Breeding	NA	UK	34	Insecta	United Kingdom	MeanYearlyTemperature	Temperature	MedianFlightDate	NA	Cold	25	PRC	-0.84989	0.290776
2148	Hassal	Crossocerus megacephalus	FlightDate	Phenological	Breeding	NA	UK	34	Insecta	United Kingdom	MeanYearlyTemperature	Temperature	FlightDate5Perc	NA	Cold	31	PRC	-0.649562	0.287027
2149	Hassal	Crossocerus megacephalus	FlightDate	Phenological	Breeding	NA	UK	34	Insecta	United Kingdom	MeanYearlyTemperature	Temperature	FlightDate95Perc	NA	Cold	31	PRC	-0.83433	0.332981
2150	Hassal	Crossocerus megacephalus	FlightDate	Phenological	Breeding	NA	UK	34	Insecta	United Kingdom	MeanYearlyTemperature	Temperature	MedianFlightDate	NA	Cold	31	PRC	-0.87713	0.271309
2151	Hassal	Crossocerus nigritus	FlightDate	Phenological	Breeding	NA	UK	34	Insecta	United Kingdom	MeanYearlyTemperature	Temperature	FlightDate5Perc	NA	Cold	19	PRC	-1.06813	0.239522
2152	Hassal	Crossocerus nigritus	FlightDate	Phenological	Breeding	NA	UK	34	Insecta	United Kingdom	MeanYearlyTemperature	Temperature	FlightDate95Perc	NA	Cold	19	PRC	-1.32093	0.308427
2153	Hassal	Crossocerus nigritus	FlightDate	Phenological	Breeding	NA	UK	34	Insecta	United Kingdom	MeanYearlyTemperature	Temperature	MedianFlightDate	NA	Cold	19	PRC	-1.25942	0.273559
2154	Hassal	Crossocerus distinguendus	FlightDate	Phenological	Breeding	NA	UK	34	Insecta	United Kingdom	MeanYearlyTemperature	Temperature	FlightDate5Perc	NA	Cold	21	PRC	-0.605464	0.418183
2155	Hassal	Crossocerus distinguendus	FlightDate	Phenological	Breeding	NA	UK	34	Insecta	United Kingdom	MeanYearlyTemperature	Temperature	FlightDate95Perc	NA	Cold	21	PRC	-1.08492	0.395271
2156	Hassal	Crossocerus distinguendus	FlightDate	Phenological	Breeding	NA	UK	34	Insecta	United Kingdom	MeanYearlyTemperature	Temperature	MedianFlightDate	NA	Cold	21	PRC	-0.332201	0.365922
2157	Hassal	Crossocerus elongatulus	FlightDate	Phenological	Breeding	NA	UK	34	Insecta	United Kingdom	MeanYearlyTemperature	Temperature	FlightDate5Perc	NA	Cold	32	PRC	-0.871666	0.292755
2158	Hassal	Crossocerus elongatulus	FlightDate	Phenological	Breeding	NA	UK	34	Insecta	United Kingdom	MeanYearlyTemperature	Temperature	FlightDate95Perc	NA	Cold	32	PRC	-0.929627	0.354452
2159	Hassal	Crossocerus elongatulus	FlightDate	Phenological	Breeding	NA	UK	34	Insecta	United Kingdom	MeanYearlyTemperature	Temperature	MedianFlightDate	NA	Cold	32	PRC	-0.516556	0.319319
2160	Hassal	Crossocerus ovalis	FlightDate	Phenological	Breeding	NA	UK	34	Insecta	United Kingdom	MeanYearlyTemperature	Temperature	FlightDate5Perc	NA	Cold	31	PRC	-0.637869	0.356834
2161	Hassal	Crossocerus ovalis	FlightDate	Phenological	Breeding	NA	UK	34	Insecta	United Kingdom	MeanYearlyTemperature	Temperature	FlightDate95Perc	NA	Cold	31	PRC	-0.922364	0.299413
2162	Hassal	Crossocerus ovalis	FlightDate	Phenological	Breeding	NA	UK	34	Insecta	United Kingdom	MeanYearlyTemperature	Temperature	MedianFlightDate	NA	Cold	31	PRC	-0.347062	0.238177
2163	Hassal	Crossocerus pusillus	FlightDate	Phenological	Breeding	NA	UK	34	Insecta	United Kingdom	MeanYearlyTemperature	Temperature	FlightDate5Perc	NA	Cold	35	PRC	-0.336655	0.312747
2164	Hassal	Crossocerus pusillus	FlightDate	Phenological	Breeding	NA	UK	34	Insecta	United Kingdom	MeanYearlyTemperature	Temperature	FlightDate95Perc	NA	Cold	35	PRC	-0.582875	0.232357
2165	Hassal	Crossocerus pusillus	FlightDate	Phenological	Breeding	NA	UK	34	Insecta	United Kingdom	MeanYearlyTemperature	Temperature	MedianFlightDate	NA	Cold	35	PRC	-0.737179	0.26416
2166	Hassal	Crossocerus tarsatus	FlightDate	Phenological	Breeding	NA	UK	34	Insecta	United Kingdom	MeanYearlyTemperature	Temperature	FlightDate5Perc	NA	Cold	25	PRC	-1.09611	0.283742
2167	Hassal	Crossocerus tarsatus	FlightDate	Phenological	Breeding	NA	UK	34	Insecta	United Kingdom	MeanYearlyTemperature	Temperature	FlightDate95Perc	NA	Cold	25	PRC	-1.3681	0.349037
2168	Hassal	Crossocerus tarsatus	FlightDate	Phenological	Breeding	NA	UK	34	Insecta	United Kingdom	MeanYearlyTemperature	Temperature	MedianFlightDate	NA	Cold	25	PRC	-0.937735	0.40993
2169	Hassal	Crossocerus wesmaeli	FlightDate	Phenological	Breeding	NA	UK	34	Insecta	United Kingdom	MeanYearlyTemperature	Temperature	FlightDate5Perc	NA	Cold	31	PRC	-0.928615	0.36093
2170	Hassal	Crossocerus wesmaeli	FlightDate	Phenological	Breeding	NA	UK	34	Insecta	United Kingdom	MeanYearlyTemperature	Temperature	FlightDate95Perc	NA	Cold	31	PRC	-0.696072	0.271448
2171	Hassal	Crossocerus wesmaeli	FlightDate	Phenological	Breeding	NA	UK	34	Insecta	United Kingdom	MeanYearlyTemperature	Temperature	MedianFlightDate	NA	Cold	31	PRC	-1.00871	0.356234
2172	Hassal	Crossocerus dimidiatus	FlightDate	Phenological	Breeding	NA	UK	34	Insecta	United Kingdom	MeanYearlyTemperature	Temperature	FlightDate5Perc	NA	Cold	18	PRC	-0.377837	0.519531
2173	Hassal	Crossocerus dimidiatus	FlightDate	Phenological	Breeding	NA	UK	34	Insecta	United Kingdom	MeanYearlyTemperature	Temperature	FlightDate95Perc	NA	Cold	18	PRC	-1.18516	0.367508
2174	Hassal	Crossocerus dimidiatus	FlightDate	Phenological	Breeding	NA	UK	34	Insecta	United Kingdom	MeanYearlyTemperature	Temperature	MedianFlightDate	NA	Cold	18	PRC	-0.8311	0.244665
2175	Hassal	Crossocerus quadrimaculatus	FlightDate	Phenological	Breeding	NA	UK	34	Insecta	United Kingdom	MeanYearlyTemperature	Temperature	FlightDate5Perc	NA	Cold	36	PRC	-0.800988	0.239729
2176	Hassal	Crossocerus quadrimaculatus	FlightDate	Phenological	Breeding	NA	UK	34	Insecta	United Kingdom	MeanYearlyTemperature	Temperature	FlightDate95Perc	NA	Cold	36	PRC	-0.549066	0.350475
2177	Hassal	Crossocerus quadrimaculatus	FlightDate	Phenological	Breeding	NA	UK	34	Insecta	United Kingdom	MeanYearlyTemperature	Temperature	MedianFlightDate	NA	Cold	36	PRC	-1.07143	0.279353
2178	Hassal	Crustulina guttata	FlightDate	Phenological	Breeding	NA	UK	34	Arachnida	United Kingdom	MeanYearlyTemperature	Temperature	FlightDate5Perc	NA	Cold	29	PRC	-0.635478	0.38728
2179	Hassal	Crustulina guttata	FlightDate	Phenological	Breeding	NA	UK	34	Arachnida	United Kingdom	MeanYearlyTemperature	Temperature	FlightDate95Perc	NA	Cold	28	PRC	0.00824291	0.430141
2180	Hassal	Crustulina guttata	FlightDate	Phenological	Breeding	NA	UK	34	Arachnida	United Kingdom	MeanYearlyTemperature	Temperature	MedianFlightDate	NA	Cold	29	PRC	-0.156691	0.389135
2181	Hassal	Cryphoeca silvicola	FlightDate	Phenological	Breeding	NA	UK	34	Arachnida	United Kingdom	MeanYearlyTemperature	Temperature	FlightDate5Perc	NA	Cold	41	PRC	-0.381984	0.243133
2182	Hassal	Cryphoeca silvicola	FlightDate	Phenological	Breeding	NA	UK	34	Arachnida	United Kingdom	MeanYearlyTemperature	Temperature	FlightDate95Perc	NA	Cold	41	PRC	-0.100442	0.258692
2183	Hassal	Cryphoeca silvicola	FlightDate	Phenological	Breeding	NA	UK	34	Arachnida	United Kingdom	MeanYearlyTemperature	Temperature	MedianFlightDate	NA	Cold	41	PRC	-0.428149	0.278499
2184	Hassal	Cunctochrysa albolineata	FlightDate	Phenological	Breeding	NA	UK	34	Insecta	United Kingdom	MeanYearlyTemperature	Temperature	FlightDate5Perc	NA	Cold	15	PRC	-0.00223553	0.420135
2185	Hassal	Cunctochrysa albolineata	FlightDate	Phenological	Breeding	NA	UK	34	Insecta	United Kingdom	MeanYearlyTemperature	Temperature	FlightDate95Perc	NA	Cold	15	PRC	-1.01809	0.554636
2186	Hassal	Cunctochrysa albolineata	FlightDate	Phenological	Breeding	NA	UK	34	Insecta	United Kingdom	MeanYearlyTemperature	Temperature	MedianFlightDate	NA	Cold	15	PRC	-1.15234	0.429662
2187	Hassal	Cyclosa conica	FlightDate	Phenological	Breeding	NA	UK	34	Arachnida	United Kingdom	MeanYearlyTemperature	Temperature	FlightDate5Perc	NA	Cold	29	PRC	-0.7959	0.206633
2188	Hassal	Cyclosa conica	FlightDate	Phenological	Breeding	NA	UK	34	Arachnida	United Kingdom	MeanYearlyTemperature	Temperature	FlightDate95Perc	NA	Cold	29	PRC	0.0845661	0.276486
2189	Hassal	Cyclosa conica	FlightDate	Phenological	Breeding	NA	UK	34	Arachnida	United Kingdom	MeanYearlyTemperature	Temperature	MedianFlightDate	NA	Cold	29	PRC	-0.206664	0.321819
2190	Hassal	Cymatia bonsdorffii	FlightDate	Phenological	Breeding	NA	UK	34	Insecta	United Kingdom	MeanYearlyTemperature	Temperature	FlightDate5Perc	NA	Cold	14	PRC	0.479369	0.417736
2191	Hassal	Cymatia bonsdorffii	FlightDate	Phenological	Breeding	NA	UK	34	Insecta	United Kingdom	MeanYearlyTemperature	Temperature	FlightDate95Perc	NA	Cold	14	PRC	0.729913	0.516697
2192	Hassal	Cymatia bonsdorffii	FlightDate	Phenological	Breeding	NA	UK	34	Insecta	United Kingdom	MeanYearlyTemperature	Temperature	MedianFlightDate	NA	Cold	14	PRC	-0.488712	0.598666
2193	Hassal	Cymatia coleoptrata	FlightDate	Phenological	Breeding	NA	UK	34	Insecta	United Kingdom	MeanYearlyTemperature	Temperature	FlightDate5Perc	NA	Cold	24	PRC	-0.0108392	0.336408
2194	Hassal	Cymatia coleoptrata	FlightDate	Phenological	Breeding	NA	UK	34	Insecta	United Kingdom	MeanYearlyTemperature	Temperature	FlightDate95Perc	NA	Cold	24	PRC	-0.322798	0.312
2195	Hassal	Cymatia coleoptrata	FlightDate	Phenological	Breeding	NA	UK	34	Insecta	United Kingdom	MeanYearlyTemperature	Temperature	MedianFlightDate	NA	Cold	24	PRC	1.02502	0.408905
2196	Hassal	Cymbiodyta marginellus	FlightDate	Phenological	Breeding	NA	UK	34	Insecta	United Kingdom	MeanYearlyTemperature	Temperature	FlightDate5Perc	NA	Cold	26	PRC	-0.875421	0.239432
2197	Hassal	Cymbiodyta marginellus	FlightDate	Phenological	Breeding	NA	UK	34	Insecta	United Kingdom	MeanYearlyTemperature	Temperature	FlightDate95Perc	NA	Cold	26	PRC	-0.047065	0.283566
2198	Hassal	Cymbiodyta marginellus	FlightDate	Phenological	Breeding	NA	UK	34	Insecta	United Kingdom	MeanYearlyTemperature	Temperature	MedianFlightDate	NA	Cold	26	PRC	-0.233804	0.368481
2199	Hassal	Cyphon coarctatus	FlightDate	Phenological	Breeding	NA	UK	34	Insecta	United Kingdom	MeanYearlyTemperature	Temperature	FlightDate5Perc	NA	Cold	17	PRC	-0.485222	0.376752
2200	Hassal	Cyphon coarctatus	FlightDate	Phenological	Breeding	NA	UK	34	Insecta	United Kingdom	MeanYearlyTemperature	Temperature	FlightDate95Perc	NA	Cold	17	PRC	-0.0863478	0.54566
2201	Hassal	Cyphon coarctatus	FlightDate	Phenological	Breeding	NA	UK	34	Insecta	United Kingdom	MeanYearlyTemperature	Temperature	MedianFlightDate	NA	Cold	17	PRC	-0.272358	0.394628
2202	Hassal	Cyphon hilaris	FlightDate	Phenological	Breeding	NA	UK	34	Insecta	United Kingdom	MeanYearlyTemperature	Temperature	FlightDate5Perc	NA	Cold	14	PRC	-0.755624	0.357327
2203	Hassal	Cyphon hilaris	FlightDate	Phenological	Breeding	NA	UK	34	Insecta	United Kingdom	MeanYearlyTemperature	Temperature	FlightDate95Perc	NA	Cold	14	PRC	-0.16524	0.560279
2204	Hassal	Cyphon hilaris	FlightDate	Phenological	Breeding	NA	UK	34	Insecta	United Kingdom	MeanYearlyTemperature	Temperature	MedianFlightDate	NA	Cold	14	PRC	-0.543497	0.573461
2205	Hassal	Cyphon laevipennis	FlightDate	Phenological	Breeding	NA	UK	34	Insecta	United Kingdom	MeanYearlyTemperature	Temperature	FlightDate5Perc	NA	Cold	13	PRC	1.10017	0.475374
2206	Hassal	Cyphon laevipennis	FlightDate	Phenological	Breeding	NA	UK	34	Insecta	United Kingdom	MeanYearlyTemperature	Temperature	FlightDate95Perc	NA	Cold	13	PRC	-0.117356	0.699574
2207	Hassal	Cyphon laevipennis	FlightDate	Phenological	Breeding	NA	UK	34	Insecta	United Kingdom	MeanYearlyTemperature	Temperature	MedianFlightDate	NA	Cold	13	PRC	0.973203	0.661609
2208	Hassal	Cyphon padi	FlightDate	Phenological	Breeding	NA	UK	34	Insecta	United Kingdom	MeanYearlyTemperature	Temperature	FlightDate5Perc	NA	Cold	14	PRC	0.137549	0.499199
2209	Hassal	Cyphon padi	FlightDate	Phenological	Breeding	NA	UK	34	Insecta	United Kingdom	MeanYearlyTemperature	Temperature	FlightDate95Perc	NA	Cold	14	PRC	0.305549	0.609582
2210	Hassal	Cyphon padi	FlightDate	Phenological	Breeding	NA	UK	34	Insecta	United Kingdom	MeanYearlyTemperature	Temperature	MedianFlightDate	NA	Cold	14	PRC	0.725801	0.234897
2211	Hassal	Cyphon variabilis	FlightDate	Phenological	Breeding	NA	UK	34	Insecta	United Kingdom	MeanYearlyTemperature	Temperature	FlightDate5Perc	NA	Cold	12	PRC	-0.471806	0.540467
2212	Hassal	Cyphon variabilis	FlightDate	Phenological	Breeding	NA	UK	34	Insecta	United Kingdom	MeanYearlyTemperature	Temperature	FlightDate95Perc	NA	Cold	12	PRC	-0.265137	0.518255
2213	Hassal	Cyphon variabilis	FlightDate	Phenological	Breeding	NA	UK	34	Insecta	United Kingdom	MeanYearlyTemperature	Temperature	MedianFlightDate	NA	Cold	12	PRC	-0.647204	0.184164
2214	Hassal	Dasypoda hirtipes	FlightDate	Phenological	Breeding	NA	UK	34	Insecta	United Kingdom	MeanYearlyTemperature	Temperature	FlightDate5Perc	NA	Cold	24	PRC	-0.559541	0.347352
2215	Hassal	Dasypoda hirtipes	FlightDate	Phenological	Breeding	NA	UK	34	Insecta	United Kingdom	MeanYearlyTemperature	Temperature	FlightDate95Perc	NA	Cold	24	PRC	-1.40838	0.376493
2216	Hassal	Dasypoda hirtipes	FlightDate	Phenological	Breeding	NA	UK	34	Insecta	United Kingdom	MeanYearlyTemperature	Temperature	MedianFlightDate	NA	Cold	24	PRC	-0.907608	0.385585
2217	Hassal	Dasysyrphus albostriatus	FlightDate	Phenological	Breeding	NA	UK	34	Insecta	United Kingdom	MeanYearlyTemperature	Temperature	FlightDate5Perc	NA	Cold	35	PRC	-0.635773	0.217492
2218	Hassal	Dasysyrphus albostriatus	FlightDate	Phenological	Breeding	NA	UK	34	Insecta	United Kingdom	MeanYearlyTemperature	Temperature	FlightDate95Perc	NA	Cold	35	PRC	-0.761245	0.188929
2219	Hassal	Dasysyrphus albostriatus	FlightDate	Phenological	Breeding	NA	UK	34	Insecta	United Kingdom	MeanYearlyTemperature	Temperature	MedianFlightDate	NA	Cold	35	PRC	-0.47706	0.342989
2220	Hassal	Dasysyrphus tricinctus	FlightDate	Phenological	Breeding	NA	UK	34	Insecta	United Kingdom	MeanYearlyTemperature	Temperature	FlightDate5Perc	NA	Cold	32	PRC	-0.683861	0.279276
2221	Hassal	Dasysyrphus tricinctus	FlightDate	Phenological	Breeding	NA	UK	34	Insecta	United Kingdom	MeanYearlyTemperature	Temperature	FlightDate95Perc	NA	Cold	32	PRC	-0.694355	0.188189
2222	Hassal	Dasysyrphus tricinctus	FlightDate	Phenological	Breeding	NA	UK	34	Insecta	United Kingdom	MeanYearlyTemperature	Temperature	MedianFlightDate	NA	Cold	32	PRC	-0.653168	0.255715
2223	Hassal	Dasysyrphus venustus	FlightDate	Phenological	Breeding	NA	UK	34	Insecta	United Kingdom	MeanYearlyTemperature	Temperature	FlightDate5Perc	NA	Cold	39	PRC	-0.821573	0.233316
2224	Hassal	Dasysyrphus venustus	FlightDate	Phenological	Breeding	NA	UK	34	Insecta	United Kingdom	MeanYearlyTemperature	Temperature	FlightDate95Perc	NA	Cold	39	PRC	-0.0396019	0.220231
2225	Hassal	Dasysyrphus venustus	FlightDate	Phenological	Breeding	NA	UK	34	Insecta	United Kingdom	MeanYearlyTemperature	Temperature	MedianFlightDate	NA	Cold	39	PRC	-0.817883	0.319876
2226	Hassal	Demetrias atricapillus	FlightDate	Phenological	Breeding	NA	UK	34	Insecta	United Kingdom	MeanYearlyTemperature	Temperature	FlightDate5Perc	NA	Cold	14	PRC	-0.145732	0.362294
2227	Hassal	Demetrias atricapillus	FlightDate	Phenological	Breeding	NA	UK	34	Insecta	United Kingdom	MeanYearlyTemperature	Temperature	FlightDate95Perc	NA	Cold	14	PRC	0.62449	0.212465
2228	Hassal	Demetrias atricapillus	FlightDate	Phenological	Breeding	NA	UK	34	Insecta	United Kingdom	MeanYearlyTemperature	Temperature	MedianFlightDate	NA	Cold	14	PRC	0.374508	0.370378
2229	Hassal	Diaea dorsata	FlightDate	Phenological	Breeding	NA	UK	34	Arachnida	United Kingdom	MeanYearlyTemperature	Temperature	FlightDate5Perc	NA	Cold	25	PRC	-0.144121	0.344725
2230	Hassal	Diaea dorsata	FlightDate	Phenological	Breeding	NA	UK	34	Arachnida	United Kingdom	MeanYearlyTemperature	Temperature	FlightDate95Perc	NA	Cold	25	PRC	0.0588994	0.359181
2231	Hassal	Diaea dorsata	FlightDate	Phenological	Breeding	NA	UK	34	Arachnida	United Kingdom	MeanYearlyTemperature	Temperature	MedianFlightDate	NA	Cold	25	PRC	-0.285904	0.389293
2232	Hassal	Dicranomyia autumnalis	FlightDate	Phenological	Breeding	NA	UK	34	Insecta	United Kingdom	MeanYearlyTemperature	Temperature	FlightDate5Perc	NA	Cold	19	PRC	-0.560797	0.341731
2233	Hassal	Dicranomyia autumnalis	FlightDate	Phenological	Breeding	NA	UK	34	Insecta	United Kingdom	MeanYearlyTemperature	Temperature	FlightDate95Perc	NA	Cold	19	PRC	-1.29971	0.231177
2234	Hassal	Dicranomyia autumnalis	FlightDate	Phenological	Breeding	NA	UK	34	Insecta	United Kingdom	MeanYearlyTemperature	Temperature	MedianFlightDate	NA	Cold	19	PRC	-0.4876	0.551551
2235	Hassal	Dicranomyia chorea	FlightDate	Phenological	Breeding	NA	UK	34	Insecta	United Kingdom	MeanYearlyTemperature	Temperature	FlightDate5Perc	NA	Cold	36	PRC	-0.338012	0.326179
2236	Hassal	Dicranomyia chorea	FlightDate	Phenological	Breeding	NA	UK	34	Insecta	United Kingdom	MeanYearlyTemperature	Temperature	FlightDate95Perc	NA	Cold	36	PRC	-0.20603	0.301596
2237	Hassal	Dicranomyia chorea	FlightDate	Phenological	Breeding	NA	UK	34	Insecta	United Kingdom	MeanYearlyTemperature	Temperature	MedianFlightDate	NA	Cold	36	PRC	-0.3349	0.262096
2238	Hassal	Dicranomyia fusca	FlightDate	Phenological	Breeding	NA	UK	34	Insecta	United Kingdom	MeanYearlyTemperature	Temperature	FlightDate5Perc	NA	Cold	22	PRC	-1.13543	0.397459
2239	Hassal	Dicranomyia fusca	FlightDate	Phenological	Breeding	NA	UK	34	Insecta	United Kingdom	MeanYearlyTemperature	Temperature	FlightDate95Perc	NA	Cold	22	PRC	-0.490243	0.468046
2240	Hassal	Dicranomyia fusca	FlightDate	Phenological	Breeding	NA	UK	34	Insecta	United Kingdom	MeanYearlyTemperature	Temperature	MedianFlightDate	NA	Cold	22	PRC	-0.679158	0.529923
2241	Hassal	Dicranomyia mitis	FlightDate	Phenological	Breeding	NA	UK	34	Insecta	United Kingdom	MeanYearlyTemperature	Temperature	FlightDate5Perc	NA	Cold	17	PRC	-0.00930771	0.254752
2242	Hassal	Dicranomyia mitis	FlightDate	Phenological	Breeding	NA	UK	34	Insecta	United Kingdom	MeanYearlyTemperature	Temperature	FlightDate95Perc	NA	Cold	17	PRC	-0.595371	0.344607
2243	Hassal	Dicranomyia mitis	FlightDate	Phenological	Breeding	NA	UK	34	Insecta	United Kingdom	MeanYearlyTemperature	Temperature	MedianFlightDate	NA	Cold	17	PRC	-1.65349	0.480469
2244	Hassal	Dicranomyia modesta	FlightDate	Phenological	Breeding	NA	UK	34	Insecta	United Kingdom	MeanYearlyTemperature	Temperature	FlightDate5Perc	NA	Cold	34	PRC	-0.720694	0.258588
2245	Hassal	Dicranomyia modesta	FlightDate	Phenological	Breeding	NA	UK	34	Insecta	United Kingdom	MeanYearlyTemperature	Temperature	FlightDate95Perc	NA	Cold	34	PRC	0.0606543	0.0520344
2246	Hassal	Dicranomyia modesta	FlightDate	Phenological	Breeding	NA	UK	34	Insecta	United Kingdom	MeanYearlyTemperature	Temperature	MedianFlightDate	NA	Cold	34	PRC	-0.572527	0.304171
2247	Hassal	Dicranopalpus ramosus	FlightDate	Phenological	Breeding	NA	UK	34	Arachnida	United Kingdom	MeanYearlyTemperature	Temperature	FlightDate5Perc	NA	Cold	11	PRC	0.0906991	0.728011
2248	Hassal	Dicranopalpus ramosus	FlightDate	Phenological	Breeding	NA	UK	34	Arachnida	United Kingdom	MeanYearlyTemperature	Temperature	FlightDate95Perc	NA	Cold	11	PRC	0.136133	0.549849
2249	Hassal	Dicranopalpus ramosus	FlightDate	Phenological	Breeding	NA	UK	34	Arachnida	United Kingdom	MeanYearlyTemperature	Temperature	MedianFlightDate	NA	Cold	11	PRC	-0.890281	0.417128
2250	Hassal	Dictyna arundinacea	FlightDate	Phenological	Breeding	NA	UK	34	Arachnida	United Kingdom	MeanYearlyTemperature	Temperature	FlightDate5Perc	NA	Cold	51	PRC	0.0838938	0.188493
2251	Hassal	Dictyna arundinacea	FlightDate	Phenological	Breeding	NA	UK	34	Arachnida	United Kingdom	MeanYearlyTemperature	Temperature	FlightDate95Perc	NA	Cold	51	PRC	-0.0418646	0.191368
2252	Hassal	Dictyna arundinacea	FlightDate	Phenological	Breeding	NA	UK	34	Arachnida	United Kingdom	MeanYearlyTemperature	Temperature	MedianFlightDate	NA	Cold	50	PRC	-0.500323	0.243634
2253	Hassal	Dictyna latens	FlightDate	Phenological	Breeding	NA	UK	34	Arachnida	United Kingdom	MeanYearlyTemperature	Temperature	FlightDate5Perc	NA	Cold	29	PRC	-0.114431	0.0912254
2254	Hassal	Dictyna latens	FlightDate	Phenological	Breeding	NA	UK	34	Arachnida	United Kingdom	MeanYearlyTemperature	Temperature	FlightDate95Perc	NA	Cold	29	PRC	0.120391	0.259547
2255	Hassal	Dictyna latens	FlightDate	Phenological	Breeding	NA	UK	34	Arachnida	United Kingdom	MeanYearlyTemperature	Temperature	MedianFlightDate	NA	Cold	29	PRC	-0.19393	0.170264
2256	Hassal	Dictyna uncinata	FlightDate	Phenological	Breeding	NA	UK	34	Arachnida	United Kingdom	MeanYearlyTemperature	Temperature	FlightDate5Perc	NA	Cold	34	PRC	-0.000124454	0.131559
2257	Hassal	Dictyna uncinata	FlightDate	Phenological	Breeding	NA	UK	34	Arachnida	United Kingdom	MeanYearlyTemperature	Temperature	FlightDate95Perc	NA	Cold	34	PRC	0.779587	0.288786
2258	Hassal	Dictyna uncinata	FlightDate	Phenological	Breeding	NA	UK	34	Arachnida	United Kingdom	MeanYearlyTemperature	Temperature	MedianFlightDate	NA	Cold	34	PRC	-0.13024	0.168861
2259	Hassal	Dicymbium brevisetosum	FlightDate	Phenological	Breeding	NA	UK	34	Arachnida	United Kingdom	MeanYearlyTemperature	Temperature	FlightDate5Perc	NA	Cold	22	PRC	-0.108426	0.437083
2260	Hassal	Dicymbium brevisetosum	FlightDate	Phenological	Breeding	NA	UK	34	Arachnida	United Kingdom	MeanYearlyTemperature	Temperature	FlightDate95Perc	NA	Cold	22	PRC	0.624384	0.280006
2261	Hassal	Dicymbium brevisetosum	FlightDate	Phenological	Breeding	NA	UK	34	Arachnida	United Kingdom	MeanYearlyTemperature	Temperature	MedianFlightDate	NA	Cold	22	PRC	0.190699	0.418487
2262	Hassal	Dicymbium nigrum	FlightDate	Phenological	Breeding	NA	UK	34	Arachnida	United Kingdom	MeanYearlyTemperature	Temperature	FlightDate5Perc	NA	Cold	45	PRC	-0.831141	0.198057
2263	Hassal	Dicymbium nigrum	FlightDate	Phenological	Breeding	NA	UK	34	Arachnida	United Kingdom	MeanYearlyTemperature	Temperature	FlightDate95Perc	NA	Cold	45	PRC	0.144621	0.287257
2264	Hassal	Dicymbium nigrum	FlightDate	Phenological	Breeding	NA	UK	34	Arachnida	United Kingdom	MeanYearlyTemperature	Temperature	MedianFlightDate	NA	Cold	45	PRC	-0.381796	0.227293
2265	Hassal	Dicymbium tibiale	FlightDate	Phenological	Breeding	NA	UK	34	Arachnida	United Kingdom	MeanYearlyTemperature	Temperature	FlightDate5Perc	NA	Cold	36	PRC	-0.331336	0.287781
2266	Hassal	Dicymbium tibiale	FlightDate	Phenological	Breeding	NA	UK	34	Arachnida	United Kingdom	MeanYearlyTemperature	Temperature	FlightDate95Perc	NA	Cold	36	PRC	0.0101374	0.292981
2267	Hassal	Dicymbium tibiale	FlightDate	Phenological	Breeding	NA	UK	34	Arachnida	United Kingdom	MeanYearlyTemperature	Temperature	MedianFlightDate	NA	Cold	36	PRC	0.324312	0.195199
2268	Hassal	Didea fasciata	FlightDate	Phenological	Breeding	NA	UK	34	Insecta	United Kingdom	MeanYearlyTemperature	Temperature	FlightDate5Perc	NA	Cold	22	PRC	-0.487114	0.386114
2269	Hassal	Didea fasciata	FlightDate	Phenological	Breeding	NA	UK	34	Insecta	United Kingdom	MeanYearlyTemperature	Temperature	FlightDate95Perc	NA	Cold	22	PRC	-0.335354	0.259141
2270	Hassal	Didea fasciata	FlightDate	Phenological	Breeding	NA	UK	34	Insecta	United Kingdom	MeanYearlyTemperature	Temperature	MedianFlightDate	NA	Cold	22	PRC	-0.334446	0.440402
2271	Hassal	Dinocras cephalotes	FlightDate	Phenological	Breeding	NA	UK	34	Insecta	United Kingdom	MeanYearlyTemperature	Temperature	FlightDate5Perc	NA	Cold	20	PRC	0.513756	0.188454
2272	Hassal	Dinocras cephalotes	FlightDate	Phenological	Breeding	NA	UK	34	Insecta	United Kingdom	MeanYearlyTemperature	Temperature	FlightDate95Perc	NA	Cold	20	PRC	-0.183218	0.223114
2273	Hassal	Dinocras cephalotes	FlightDate	Phenological	Breeding	NA	UK	34	Insecta	United Kingdom	MeanYearlyTemperature	Temperature	MedianFlightDate	NA	Cold	20	PRC	0.215223	0.308451
2274	Hassal	Diodontus luperus	FlightDate	Phenological	Breeding	NA	UK	34	Insecta	United Kingdom	MeanYearlyTemperature	Temperature	FlightDate5Perc	NA	Cold	17	PRC	-0.500367	0.4364
2275	Hassal	Diodontus luperus	FlightDate	Phenological	Breeding	NA	UK	34	Insecta	United Kingdom	MeanYearlyTemperature	Temperature	FlightDate95Perc	NA	Cold	17	PRC	-2.05286	0.315017
2276	Hassal	Diodontus luperus	FlightDate	Phenological	Breeding	NA	UK	34	Insecta	United Kingdom	MeanYearlyTemperature	Temperature	MedianFlightDate	NA	Cold	17	PRC	-0.89132	0.520764
2277	Hassal	Diodontus minutus	FlightDate	Phenological	Breeding	NA	UK	34	Insecta	United Kingdom	MeanYearlyTemperature	Temperature	FlightDate5Perc	NA	Cold	29	PRC	-0.737741	0.31643
2278	Hassal	Diodontus minutus	FlightDate	Phenological	Breeding	NA	UK	34	Insecta	United Kingdom	MeanYearlyTemperature	Temperature	FlightDate95Perc	NA	Cold	29	PRC	-0.801601	0.345505
2279	Hassal	Diodontus minutus	FlightDate	Phenological	Breeding	NA	UK	34	Insecta	United Kingdom	MeanYearlyTemperature	Temperature	MedianFlightDate	NA	Cold	29	PRC	-0.664873	0.411705
2280	Hassal	Diodontus tristis	FlightDate	Phenological	Breeding	NA	UK	34	Insecta	United Kingdom	MeanYearlyTemperature	Temperature	FlightDate5Perc	NA	Cold	18	PRC	-0.808914	0.356904
2281	Hassal	Diodontus tristis	FlightDate	Phenological	Breeding	NA	UK	34	Insecta	United Kingdom	MeanYearlyTemperature	Temperature	FlightDate95Perc	NA	Cold	18	PRC	-1.11818	0.264452
2282	Hassal	Diodontus tristis	FlightDate	Phenological	Breeding	NA	UK	34	Insecta	United Kingdom	MeanYearlyTemperature	Temperature	MedianFlightDate	NA	Cold	18	PRC	-0.769352	0.467656
2283	Hassal	Diplocephalus cristatus	FlightDate	Phenological	Breeding	NA	UK	34	Arachnida	United Kingdom	MeanYearlyTemperature	Temperature	FlightDate5Perc	NA	Cold	40	PRC	-0.0897605	0.363282
2284	Hassal	Diplocephalus cristatus	FlightDate	Phenological	Breeding	NA	UK	34	Arachnida	United Kingdom	MeanYearlyTemperature	Temperature	FlightDate95Perc	NA	Cold	40	PRC	-0.182704	0.266858
2285	Hassal	Diplocephalus cristatus	FlightDate	Phenological	Breeding	NA	UK	34	Arachnida	United Kingdom	MeanYearlyTemperature	Temperature	MedianFlightDate	NA	Cold	40	PRC	-0.302745	0.173321
2286	Hassal	Diplocephalus latifrons	FlightDate	Phenological	Breeding	NA	UK	34	Arachnida	United Kingdom	MeanYearlyTemperature	Temperature	FlightDate5Perc	NA	Cold	49	PRC	-0.270948	0.259913
2287	Hassal	Diplocephalus latifrons	FlightDate	Phenological	Breeding	NA	UK	34	Arachnida	United Kingdom	MeanYearlyTemperature	Temperature	FlightDate95Perc	NA	Cold	49	PRC	-0.0399099	0.233449
2288	Hassal	Diplocephalus latifrons	FlightDate	Phenological	Breeding	NA	UK	34	Arachnida	United Kingdom	MeanYearlyTemperature	Temperature	MedianFlightDate	NA	Cold	49	PRC	-0.454026	0.21799
2289	Hassal	Diplocephalus permixtus	FlightDate	Phenological	Breeding	NA	UK	34	Arachnida	United Kingdom	MeanYearlyTemperature	Temperature	FlightDate5Perc	NA	Cold	49	PRC	-0.320179	0.264955
2290	Hassal	Diplocephalus permixtus	FlightDate	Phenological	Breeding	NA	UK	34	Arachnida	United Kingdom	MeanYearlyTemperature	Temperature	FlightDate95Perc	NA	Cold	49	PRC	-0.311035	0.221112
2291	Hassal	Diplocephalus permixtus	FlightDate	Phenological	Breeding	NA	UK	34	Arachnida	United Kingdom	MeanYearlyTemperature	Temperature	MedianFlightDate	NA	Cold	49	PRC	-0.0513891	0.163104
2292	Hassal	Diplocephalus picinus	FlightDate	Phenological	Breeding	NA	UK	34	Arachnida	United Kingdom	MeanYearlyTemperature	Temperature	FlightDate5Perc	NA	Cold	44	PRC	-0.659136	0.248913
2293	Hassal	Diplocephalus picinus	FlightDate	Phenological	Breeding	NA	UK	34	Arachnida	United Kingdom	MeanYearlyTemperature	Temperature	FlightDate95Perc	NA	Cold	44	PRC	-0.223043	0.299443
2294	Hassal	Diplocephalus picinus	FlightDate	Phenological	Breeding	NA	UK	34	Arachnida	United Kingdom	MeanYearlyTemperature	Temperature	MedianFlightDate	NA	Cold	44	PRC	-0.607928	0.274866
2295	Hassal	Diplostyla concolor	FlightDate	Phenological	Breeding	NA	UK	34	Arachnida	United Kingdom	MeanYearlyTemperature	Temperature	FlightDate5Perc	NA	Cold	49	PRC	-0.589203	0.237595
2296	Hassal	Diplostyla concolor	FlightDate	Phenological	Breeding	NA	UK	34	Arachnida	United Kingdom	MeanYearlyTemperature	Temperature	FlightDate95Perc	NA	Cold	49	PRC	0.127311	0.24193
2297	Hassal	Diplostyla concolor	FlightDate	Phenological	Breeding	NA	UK	34	Arachnida	United Kingdom	MeanYearlyTemperature	Temperature	MedianFlightDate	NA	Cold	49	PRC	-0.188864	0.272526
2298	Hassal	Dipogon subintermedius	FlightDate	Phenological	Breeding	NA	UK	34	Insecta	United Kingdom	MeanYearlyTemperature	Temperature	FlightDate5Perc	NA	Cold	21	PRC	-0.646277	0.308131
2299	Hassal	Dipogon subintermedius	FlightDate	Phenological	Breeding	NA	UK	34	Insecta	United Kingdom	MeanYearlyTemperature	Temperature	FlightDate95Perc	NA	Cold	21	PRC	-0.794072	0.438518
2300	Hassal	Dipogon subintermedius	FlightDate	Phenological	Breeding	NA	UK	34	Insecta	United Kingdom	MeanYearlyTemperature	Temperature	MedianFlightDate	NA	Cold	21	PRC	-0.71244	0.25424
2301	Hassal	Dipogon variegatus	FlightDate	Phenological	Breeding	NA	UK	34	Insecta	United Kingdom	MeanYearlyTemperature	Temperature	FlightDate5Perc	NA	Cold	16	PRC	-1.89088	0.230643
2302	Hassal	Dipogon variegatus	FlightDate	Phenological	Breeding	NA	UK	34	Insecta	United Kingdom	MeanYearlyTemperature	Temperature	FlightDate95Perc	NA	Cold	16	PRC	-0.45309	0.57257
2303	Hassal	Dipogon variegatus	FlightDate	Phenological	Breeding	NA	UK	34	Insecta	United Kingdom	MeanYearlyTemperature	Temperature	MedianFlightDate	NA	Cold	16	PRC	-1.17695	0.553151
2304	Hassal	Dismodicus bifrons	FlightDate	Phenological	Breeding	NA	UK	34	Arachnida	United Kingdom	MeanYearlyTemperature	Temperature	FlightDate5Perc	NA	Cold	50	PRC	-0.13766	0.0816622
2305	Hassal	Dismodicus bifrons	FlightDate	Phenological	Breeding	NA	UK	34	Arachnida	United Kingdom	MeanYearlyTemperature	Temperature	FlightDate95Perc	NA	Cold	50	PRC	-0.603165	0.185494
2306	Hassal	Dismodicus bifrons	FlightDate	Phenological	Breeding	NA	UK	34	Arachnida	United Kingdom	MeanYearlyTemperature	Temperature	MedianFlightDate	NA	Cold	49	PRC	-0.122861	0.164023
2307	Hassal	Dolichovespula media	FlightDate	Phenological	Breeding	NA	UK	34	Insecta	United Kingdom	MeanYearlyTemperature	Temperature	FlightDate5Perc	NA	Cold	21	PRC	-0.467209	0.352978
2308	Hassal	Dolichovespula media	FlightDate	Phenological	Breeding	NA	UK	34	Insecta	United Kingdom	MeanYearlyTemperature	Temperature	FlightDate95Perc	NA	Cold	21	PRC	-0.0906985	0.370343
2309	Hassal	Dolichovespula media	FlightDate	Phenological	Breeding	NA	UK	34	Insecta	United Kingdom	MeanYearlyTemperature	Temperature	MedianFlightDate	NA	Cold	21	PRC	-0.841596	0.354055
2310	Hassal	Dolichovespula norwegica	FlightDate	Phenological	Breeding	NA	UK	34	Insecta	United Kingdom	MeanYearlyTemperature	Temperature	FlightDate5Perc	NA	Cold	15	PRC	-0.544661	0.518477
2311	Hassal	Dolichovespula norwegica	FlightDate	Phenological	Breeding	NA	UK	34	Insecta	United Kingdom	MeanYearlyTemperature	Temperature	FlightDate95Perc	NA	Cold	15	PRC	-0.689104	0.453647
2312	Hassal	Dolichovespula norwegica	FlightDate	Phenological	Breeding	NA	UK	34	Insecta	United Kingdom	MeanYearlyTemperature	Temperature	MedianFlightDate	NA	Cold	15	PRC	-0.818849	0.366308
2313	Hassal	Dolichovespula saxonica	FlightDate	Phenological	Breeding	NA	UK	34	Insecta	United Kingdom	MeanYearlyTemperature	Temperature	FlightDate5Perc	NA	Cold	17	PRC	0.133199	0.609194
2314	Hassal	Dolichovespula saxonica	FlightDate	Phenological	Breeding	NA	UK	34	Insecta	United Kingdom	MeanYearlyTemperature	Temperature	FlightDate95Perc	NA	Cold	17	PRC	0.199959	0.489757
2315	Hassal	Dolichovespula saxonica	FlightDate	Phenological	Breeding	NA	UK	34	Insecta	United Kingdom	MeanYearlyTemperature	Temperature	MedianFlightDate	NA	Cold	17	PRC	-1.29986	0.382381
2316	Hassal	Dolichovespula sylvestris	FlightDate	Phenological	Breeding	NA	UK	34	Insecta	United Kingdom	MeanYearlyTemperature	Temperature	FlightDate5Perc	NA	Cold	36	PRC	-0.213191	0.311734
2317	Hassal	Dolichovespula sylvestris	FlightDate	Phenological	Breeding	NA	UK	34	Insecta	United Kingdom	MeanYearlyTemperature	Temperature	FlightDate95Perc	NA	Cold	36	PRC	-1.47567	0.299115
2318	Hassal	Dolichovespula sylvestris	FlightDate	Phenological	Breeding	NA	UK	34	Insecta	United Kingdom	MeanYearlyTemperature	Temperature	MedianFlightDate	NA	Cold	36	PRC	-0.850328	0.201724
2319	Hassal	Dolomedes fimbriatus	FlightDate	Phenological	Breeding	NA	UK	34	Arachnida	United Kingdom	MeanYearlyTemperature	Temperature	FlightDate5Perc	NA	Cold	23	PRC	-0.0402502	0.391089
2320	Hassal	Dolomedes fimbriatus	FlightDate	Phenological	Breeding	NA	UK	34	Arachnida	United Kingdom	MeanYearlyTemperature	Temperature	FlightDate95Perc	NA	Cold	23	PRC	0.0644764	0.434095
2321	Hassal	Dolomedes fimbriatus	FlightDate	Phenological	Breeding	NA	UK	34	Arachnida	United Kingdom	MeanYearlyTemperature	Temperature	MedianFlightDate	NA	Cold	23	PRC	-0.278255	0.374956
2322	Hassal	Drapetisca socialis	FlightDate	Phenological	Breeding	NA	UK	34	Arachnida	United Kingdom	MeanYearlyTemperature	Temperature	FlightDate5Perc	NA	Cold	44	PRC	-0.121224	0.142855
2323	Hassal	Drapetisca socialis	FlightDate	Phenological	Breeding	NA	UK	34	Arachnida	United Kingdom	MeanYearlyTemperature	Temperature	FlightDate95Perc	NA	Cold	44	PRC	0.0254151	0.288775
2324	Hassal	Drapetisca socialis	FlightDate	Phenological	Breeding	NA	UK	34	Arachnida	United Kingdom	MeanYearlyTemperature	Temperature	MedianFlightDate	NA	Cold	44	PRC	-0.115664	0.289389
2325	Hassal	Drassodes cupreus	FlightDate	Phenological	Breeding	NA	UK	34	Arachnida	United Kingdom	MeanYearlyTemperature	Temperature	FlightDate5Perc	NA	Cold	40	PRC	-0.407443	0.125237
2326	Hassal	Drassodes cupreus	FlightDate	Phenological	Breeding	NA	UK	34	Arachnida	United Kingdom	MeanYearlyTemperature	Temperature	FlightDate95Perc	NA	Cold	40	PRC	0.057011	0.244842
2327	Hassal	Drassodes cupreus	FlightDate	Phenological	Breeding	NA	UK	34	Arachnida	United Kingdom	MeanYearlyTemperature	Temperature	MedianFlightDate	NA	Cold	40	PRC	-0.369014	0.138177
2328	Hassal	Drassodes lapidosus	FlightDate	Phenological	Breeding	NA	UK	34	Arachnida	United Kingdom	MeanYearlyTemperature	Temperature	FlightDate5Perc	NA	Cold	43	PRC	-0.164078	0.23067
2329	Hassal	Drassodes lapidosus	FlightDate	Phenological	Breeding	NA	UK	34	Arachnida	United Kingdom	MeanYearlyTemperature	Temperature	FlightDate95Perc	NA	Cold	43	PRC	0.0331103	0.306553
2330	Hassal	Drassodes lapidosus	FlightDate	Phenological	Breeding	NA	UK	34	Arachnida	United Kingdom	MeanYearlyTemperature	Temperature	MedianFlightDate	NA	Cold	43	PRC	-0.0693141	0.25191
2331	Hassal	Drassodes pubescens	FlightDate	Phenological	Breeding	NA	UK	34	Arachnida	United Kingdom	MeanYearlyTemperature	Temperature	FlightDate5Perc	NA	Cold	8	PRC	-0.475132	0.225015
2332	Hassal	Drassodes pubescens	FlightDate	Phenological	Breeding	NA	UK	34	Arachnida	United Kingdom	MeanYearlyTemperature	Temperature	FlightDate95Perc	NA	Cold	8	PRC	1.11464	0.636181
2333	Hassal	Drassodes pubescens	FlightDate	Phenological	Breeding	NA	UK	34	Arachnida	United Kingdom	MeanYearlyTemperature	Temperature	MedianFlightDate	NA	Cold	8	PRC	0.645594	0.322145
2334	Hassal	Drassyllus pusillus	FlightDate	Phenological	Breeding	NA	UK	34	Arachnida	United Kingdom	MeanYearlyTemperature	Temperature	FlightDate5Perc	NA	Cold	25	PRC	-0.479692	0.215087
2335	Hassal	Drassyllus pusillus	FlightDate	Phenological	Breeding	NA	UK	34	Arachnida	United Kingdom	MeanYearlyTemperature	Temperature	FlightDate95Perc	NA	Cold	25	PRC	-0.119232	0.312506
2336	Hassal	Drassyllus pusillus	FlightDate	Phenological	Breeding	NA	UK	34	Arachnida	United Kingdom	MeanYearlyTemperature	Temperature	MedianFlightDate	NA	Cold	25	PRC	0.185737	0.273761
2337	Hassal	Drepanotylus uncatus	FlightDate	Phenological	Breeding	NA	UK	34	Arachnida	United Kingdom	MeanYearlyTemperature	Temperature	FlightDate5Perc	NA	Cold	28	PRC	-0.272548	0.289139
2338	Hassal	Drepanotylus uncatus	FlightDate	Phenological	Breeding	NA	UK	34	Arachnida	United Kingdom	MeanYearlyTemperature	Temperature	FlightDate95Perc	NA	Cold	28	PRC	-0.143312	0.357673
2339	Hassal	Drepanotylus uncatus	FlightDate	Phenological	Breeding	NA	UK	34	Arachnida	United Kingdom	MeanYearlyTemperature	Temperature	MedianFlightDate	NA	Cold	28	PRC	-0.332049	0.350238
[truncated: 3,311 more rows]
[truncated: 4 more columns]
