# Supplementary material for: Adaptive responses of animals to climate change are most likely insufficient
Source: Nat Commun. 2019 Jul 23;10:3109. doi: 10.1038/s41467-019-10924-4 (PMC6650445; doi:10.1038/s41467-019-10924-4)
Supplement: Supplementary file 9 — Source Data [file 41467_2019_10924_MOESM9_ESM.xlsx]

## Sheet: Fig1B
Xaxis_year	Yaxis_Clim	ID	Study_Authors	Journal	Year_pub	Title	Duration	Species	Taxon	Location	Country	Country_code	Trait	Trait_Categ_det	Trait_Categ	CH	CH_Category_Det	CH_Category
1975	4.50252	49	Wilson_et_al	ProcRoySocB	2007	Breeding experience and population density affect the ability of a songbird to respond to future climate variation	32	Melospiza melodia	Aves	Mandarte island	Canada	CA	MeanEggLayingDate	Egg_laying_date	Phenological	MeanSpringTemperature	Temperature	Temperature
1976	5.44833	49	Wilson_et_al	ProcRoySocB	2007	Breeding experience and population density affect the ability of a songbird to respond to future climate variation	32	Melospiza melodia	Aves	Mandarte island	Canada	CA	MeanEggLayingDate	Egg_laying_date	Phenological	MeanSpringTemperature	Temperature	Temperature
1977	5.96471	49	Wilson_et_al	ProcRoySocB	2007	Breeding experience and population density affect the ability of a songbird to respond to future climate variation	32	Melospiza melodia	Aves	Mandarte island	Canada	CA	MeanEggLayingDate	Egg_laying_date	Phenological	MeanSpringTemperature	Temperature	Temperature
1978	6.25126	49	Wilson_et_al	ProcRoySocB	2007	Breeding experience and population density affect the ability of a songbird to respond to future climate variation	32	Melospiza melodia	Aves	Mandarte island	Canada	CA	MeanEggLayingDate	Egg_laying_date	Phenological	MeanSpringTemperature	Temperature	Temperature
1979	5.19412	49	Wilson_et_al	ProcRoySocB	2007	Breeding experience and population density affect the ability of a songbird to respond to future climate variation	32	Melospiza melodia	Aves	Mandarte island	Canada	CA	MeanEggLayingDate	Egg_laying_date	Phenological	MeanSpringTemperature	Temperature	Temperature
1980	5.36833	49	Wilson_et_al	ProcRoySocB	2007	Breeding experience and population density affect the ability of a songbird to respond to future climate variation	32	Melospiza melodia	Aves	Mandarte island	Canada	CA	MeanEggLayingDate	Egg_laying_date	Phenological	MeanSpringTemperature	Temperature	Temperature
1981	6.83782	49	Wilson_et_al	ProcRoySocB	2007	Breeding experience and population density affect the ability of a songbird to respond to future climate variation	32	Melospiza melodia	Aves	Mandarte island	Canada	CA	MeanEggLayingDate	Egg_laying_date	Phenological	MeanSpringTemperature	Temperature	Temperature
1982	5.11092	49	Wilson_et_al	ProcRoySocB	2007	Breeding experience and population density affect the ability of a songbird to respond to future climate variation	32	Melospiza melodia	Aves	Mandarte island	Canada	CA	MeanEggLayingDate	Egg_laying_date	Phenological	MeanSpringTemperature	Temperature	Temperature
1983	7.48067	49	Wilson_et_al	ProcRoySocB	2007	Breeding experience and population density affect the ability of a songbird to respond to future climate variation	32	Melospiza melodia	Aves	Mandarte island	Canada	CA	MeanEggLayingDate	Egg_laying_date	Phenological	MeanSpringTemperature	Temperature	Temperature
1984	6.75833	49	Wilson_et_al	ProcRoySocB	2007	Breeding experience and population density affect the ability of a songbird to respond to future climate variation	32	Melospiza melodia	Aves	Mandarte island	Canada	CA	MeanEggLayingDate	Egg_laying_date	Phenological	MeanSpringTemperature	Temperature	Temperature
1985	4.95882	49	Wilson_et_al	ProcRoySocB	2007	Breeding experience and population density affect the ability of a songbird to respond to future climate variation	32	Melospiza melodia	Aves	Mandarte island	Canada	CA	MeanEggLayingDate	Egg_laying_date	Phenological	MeanSpringTemperature	Temperature	Temperature
1986	6.27815	49	Wilson_et_al	ProcRoySocB	2007	Breeding experience and population density affect the ability of a songbird to respond to future climate variation	32	Melospiza melodia	Aves	Mandarte island	Canada	CA	MeanEggLayingDate	Egg_laying_date	Phenological	MeanSpringTemperature	Temperature	Temperature
1987	6.78992	49	Wilson_et_al	ProcRoySocB	2007	Breeding experience and population density affect the ability of a songbird to respond to future climate variation	32	Melospiza melodia	Aves	Mandarte island	Canada	CA	MeanEggLayingDate	Egg_laying_date	Phenological	MeanSpringTemperature	Temperature	Temperature
1988	6.12917	49	Wilson_et_al	ProcRoySocB	2007	Breeding experience and population density affect the ability of a songbird to respond to future climate variation	32	Melospiza melodia	Aves	Mandarte island	Canada	CA	MeanEggLayingDate	Egg_laying_date	Phenological	MeanSpringTemperature	Temperature	Temperature
1989	4.80252	49	Wilson_et_al	ProcRoySocB	2007	Breeding experience and population density affect the ability of a songbird to respond to future climate variation	32	Melospiza melodia	Aves	Mandarte island	Canada	CA	MeanEggLayingDate	Egg_laying_date	Phenological	MeanSpringTemperature	Temperature	Temperature
1990	6.09244	49	Wilson_et_al	ProcRoySocB	2007	Breeding experience and population density affect the ability of a songbird to respond to future climate variation	32	Melospiza melodia	Aves	Mandarte island	Canada	CA	MeanEggLayingDate	Egg_laying_date	Phenological	MeanSpringTemperature	Temperature	Temperature
1991	5.91008	49	Wilson_et_al	ProcRoySocB	2007	Breeding experience and population density affect the ability of a songbird to respond to future climate variation	32	Melospiza melodia	Aves	Mandarte island	Canada	CA	MeanEggLayingDate	Egg_laying_date	Phenological	MeanSpringTemperature	Temperature	Temperature
1992	7.98083	49	Wilson_et_al	ProcRoySocB	2007	Breeding experience and population density affect the ability of a songbird to respond to future climate variation	32	Melospiza melodia	Aves	Mandarte island	Canada	CA	MeanEggLayingDate	Egg_laying_date	Phenological	MeanSpringTemperature	Temperature	Temperature
1993	5.5283	49	Wilson_et_al	ProcRoySocB	2007	Breeding experience and population density affect the ability of a songbird to respond to future climate variation	32	Melospiza melodia	Aves	Mandarte island	Canada	CA	MeanEggLayingDate	Egg_laying_date	Phenological	MeanSpringTemperature	Temperature	Temperature
1994	7.18571	49	Wilson_et_al	ProcRoySocB	2007	Breeding experience and population density affect the ability of a songbird to respond to future climate variation	32	Melospiza melodia	Aves	Mandarte island	Canada	CA	MeanEggLayingDate	Egg_laying_date	Phenological	MeanSpringTemperature	Temperature	Temperature
1995	6.96303	49	Wilson_et_al	ProcRoySocB	2007	Breeding experience and population density affect the ability of a songbird to respond to future climate variation	32	Melospiza melodia	Aves	Mandarte island	Canada	CA	MeanEggLayingDate	Egg_laying_date	Phenological	MeanSpringTemperature	Temperature	Temperature
1996	6.3125	49	Wilson_et_al	ProcRoySocB	2007	Breeding experience and population density affect the ability of a songbird to respond to future climate variation	32	Melospiza melodia	Aves	Mandarte island	Canada	CA	MeanEggLayingDate	Egg_laying_date	Phenological	MeanSpringTemperature	Temperature	Temperature
1997	6.15462	49	Wilson_et_al	ProcRoySocB	2007	Breeding experience and population density affect the ability of a songbird to respond to future climate variation	32	Melospiza melodia	Aves	Mandarte island	Canada	CA	MeanEggLayingDate	Egg_laying_date	Phenological	MeanSpringTemperature	Temperature	Temperature
1998	7.20678	49	Wilson_et_al	ProcRoySocB	2007	Breeding experience and population density affect the ability of a songbird to respond to future climate variation	32	Melospiza melodia	Aves	Mandarte island	Canada	CA	MeanEggLayingDate	Egg_laying_date	Phenological	MeanSpringTemperature	Temperature	Temperature
1999	6.3563	49	Wilson_et_al	ProcRoySocB	2007	Breeding experience and population density affect the ability of a songbird to respond to future climate variation	32	Melospiza melodia	Aves	Mandarte island	Canada	CA	MeanEggLayingDate	Egg_laying_date	Phenological	MeanSpringTemperature	Temperature	Temperature
2000	6.20583	49	Wilson_et_al	ProcRoySocB	2007	Breeding experience and population density affect the ability of a songbird to respond to future climate variation	32	Melospiza melodia	Aves	Mandarte island	Canada	CA	MeanEggLayingDate	Egg_laying_date	Phenological	MeanSpringTemperature	Temperature	Temperature
2001	6.3521	49	Wilson_et_al	ProcRoySocB	2007	Breeding experience and population density affect the ability of a songbird to respond to future climate variation	32	Melospiza melodia	Aves	Mandarte island	Canada	CA	MeanEggLayingDate	Egg_laying_date	Phenological	MeanSpringTemperature	Temperature	Temperature
2002	5.74874	49	Wilson_et_al	ProcRoySocB	2007	Breeding experience and population density affect the ability of a songbird to respond to future climate variation	32	Melospiza melodia	Aves	Mandarte island	Canada	CA	MeanEggLayingDate	Egg_laying_date	Phenological	MeanSpringTemperature	Temperature	Temperature
2003	7.31849	49	Wilson_et_al	ProcRoySocB	2007	Breeding experience and population density affect the ability of a songbird to respond to future climate variation	32	Melospiza melodia	Aves	Mandarte island	Canada	CA	MeanEggLayingDate	Egg_laying_date	Phenological	MeanSpringTemperature	Temperature	Temperature
2004	7.35042	49	Wilson_et_al	ProcRoySocB	2007	Breeding experience and population density affect the ability of a songbird to respond to future climate variation	32	Melospiza melodia	Aves	Mandarte island	Canada	CA	MeanEggLayingDate	Egg_laying_date	Phenological	MeanSpringTemperature	Temperature	Temperature
2005	6.55798	49	Wilson_et_al	ProcRoySocB	2007	Breeding experience and population density affect the ability of a songbird to respond to future climate variation	32	Melospiza melodia	Aves	Mandarte island	Canada	CA	MeanEggLayingDate	Egg_laying_date	Phenological	MeanSpringTemperature	Temperature	Temperature
2006	6.72185	49	Wilson_et_al	ProcRoySocB	2007	Breeding experience and population density affect the ability of a songbird to respond to future climate variation	32	Melospiza melodia	Aves	Mandarte island	Canada	CA	MeanEggLayingDate	Egg_laying_date	Phenological	MeanSpringTemperature	Temperature	Temperature

## Sheet: Fig1C
Xaxis_Clim	Yaxis_Trait_MeanPopValue	ID	Study_Authors	Journal	Year_pub	Title	Duration	Species	Taxon	Location	Country	Country_code	Trait	Trait_Categ_det	Trait_Categ	CH	CH_Category_Det	CH_Category
4.50252	122.923	49	Wilson_et_al	ProcRoySocB	2007	Breeding experience and population density affect the ability of a songbird to respond to future climate variation	32	Melospiza melodia	Aves	Mandarte island	Canada	CA	MeanEggLayingDate	Egg_laying_date	Phenological	MeanSpringTemperature	Temperature	Temperature
5.44833	109.233	49	Wilson_et_al	ProcRoySocB	2007	Breeding experience and population density affect the ability of a songbird to respond to future climate variation	32	Melospiza melodia	Aves	Mandarte island	Canada	CA	MeanEggLayingDate	Egg_laying_date	Phenological	MeanSpringTemperature	Temperature	Temperature
5.96471	100.69	49	Wilson_et_al	ProcRoySocB	2007	Breeding experience and population density affect the ability of a songbird to respond to future climate variation	32	Melospiza melodia	Aves	Mandarte island	Canada	CA	MeanEggLayingDate	Egg_laying_date	Phenological	MeanSpringTemperature	Temperature	Temperature
6.25126	107.125	49	Wilson_et_al	ProcRoySocB	2007	Breeding experience and population density affect the ability of a songbird to respond to future climate variation	32	Melospiza melodia	Aves	Mandarte island	Canada	CA	MeanEggLayingDate	Egg_laying_date	Phenological	MeanSpringTemperature	Temperature	Temperature
5.19412	115.259	49	Wilson_et_al	ProcRoySocB	2007	Breeding experience and population density affect the ability of a songbird to respond to future climate variation	32	Melospiza melodia	Aves	Mandarte island	Canada	CA	MeanEggLayingDate	Egg_laying_date	Phenological	MeanSpringTemperature	Temperature	Temperature
6.83782	94.3529	49	Wilson_et_al	ProcRoySocB	2007	Breeding experience and population density affect the ability of a songbird to respond to future climate variation	32	Melospiza melodia	Aves	Mandarte island	Canada	CA	MeanEggLayingDate	Egg_laying_date	Phenological	MeanSpringTemperature	Temperature	Temperature
5.11092	109.846	49	Wilson_et_al	ProcRoySocB	2007	Breeding experience and population density affect the ability of a songbird to respond to future climate variation	32	Melospiza melodia	Aves	Mandarte island	Canada	CA	MeanEggLayingDate	Egg_laying_date	Phenological	MeanSpringTemperature	Temperature	Temperature
7.48067	92.3704	49	Wilson_et_al	ProcRoySocB	2007	Breeding experience and population density affect the ability of a songbird to respond to future climate variation	32	Melospiza melodia	Aves	Mandarte island	Canada	CA	MeanEggLayingDate	Egg_laying_date	Phenological	MeanSpringTemperature	Temperature	Temperature
6.75833	104.533	49	Wilson_et_al	ProcRoySocB	2007	Breeding experience and population density affect the ability of a songbird to respond to future climate variation	32	Melospiza melodia	Aves	Mandarte island	Canada	CA	MeanEggLayingDate	Egg_laying_date	Phenological	MeanSpringTemperature	Temperature	Temperature
4.95882	116.618	49	Wilson_et_al	ProcRoySocB	2007	Breeding experience and population density affect the ability of a songbird to respond to future climate variation	32	Melospiza melodia	Aves	Mandarte island	Canada	CA	MeanEggLayingDate	Egg_laying_date	Phenological	MeanSpringTemperature	Temperature	Temperature
6.27815	114.638	49	Wilson_et_al	ProcRoySocB	2007	Breeding experience and population density affect the ability of a songbird to respond to future climate variation	32	Melospiza melodia	Aves	Mandarte island	Canada	CA	MeanEggLayingDate	Egg_laying_date	Phenological	MeanSpringTemperature	Temperature	Temperature
6.78992	109.019	49	Wilson_et_al	ProcRoySocB	2007	Breeding experience and population density affect the ability of a songbird to respond to future climate variation	32	Melospiza melodia	Aves	Mandarte island	Canada	CA	MeanEggLayingDate	Egg_laying_date	Phenological	MeanSpringTemperature	Temperature	Temperature
6.12917	118	49	Wilson_et_al	ProcRoySocB	2007	Breeding experience and population density affect the ability of a songbird to respond to future climate variation	32	Melospiza melodia	Aves	Mandarte island	Canada	CA	MeanEggLayingDate	Egg_laying_date	Phenological	MeanSpringTemperature	Temperature	Temperature
4.80252	106.75	49	Wilson_et_al	ProcRoySocB	2007	Breeding experience and population density affect the ability of a songbird to respond to future climate variation	32	Melospiza melodia	Aves	Mandarte island	Canada	CA	MeanEggLayingDate	Egg_laying_date	Phenological	MeanSpringTemperature	Temperature	Temperature
6.09244	92.2	49	Wilson_et_al	ProcRoySocB	2007	Breeding experience and population density affect the ability of a songbird to respond to future climate variation	32	Melospiza melodia	Aves	Mandarte island	Canada	CA	MeanEggLayingDate	Egg_laying_date	Phenological	MeanSpringTemperature	Temperature	Temperature
5.91008	106.32	49	Wilson_et_al	ProcRoySocB	2007	Breeding experience and population density affect the ability of a songbird to respond to future climate variation	32	Melospiza melodia	Aves	Mandarte island	Canada	CA	MeanEggLayingDate	Egg_laying_date	Phenological	MeanSpringTemperature	Temperature	Temperature
7.98083	85.325	49	Wilson_et_al	ProcRoySocB	2007	Breeding experience and population density affect the ability of a songbird to respond to future climate variation	32	Melospiza melodia	Aves	Mandarte island	Canada	CA	MeanEggLayingDate	Egg_laying_date	Phenological	MeanSpringTemperature	Temperature	Temperature
5.5283	109.7	49	Wilson_et_al	ProcRoySocB	2007	Breeding experience and population density affect the ability of a songbird to respond to future climate variation	32	Melospiza melodia	Aves	Mandarte island	Canada	CA	MeanEggLayingDate	Egg_laying_date	Phenological	MeanSpringTemperature	Temperature	Temperature
7.18571	112.32	49	Wilson_et_al	ProcRoySocB	2007	Breeding experience and population density affect the ability of a songbird to respond to future climate variation	32	Melospiza melodia	Aves	Mandarte island	Canada	CA	MeanEggLayingDate	Egg_laying_date	Phenological	MeanSpringTemperature	Temperature	Temperature
6.96303	98.16	49	Wilson_et_al	ProcRoySocB	2007	Breeding experience and population density affect the ability of a songbird to respond to future climate variation	32	Melospiza melodia	Aves	Mandarte island	Canada	CA	MeanEggLayingDate	Egg_laying_date	Phenological	MeanSpringTemperature	Temperature	Temperature
6.3125	111.946	49	Wilson_et_al	ProcRoySocB	2007	Breeding experience and population density affect the ability of a songbird to respond to future climate variation	32	Melospiza melodia	Aves	Mandarte island	Canada	CA	MeanEggLayingDate	Egg_laying_date	Phenological	MeanSpringTemperature	Temperature	Temperature
6.15462	111.029	49	Wilson_et_al	ProcRoySocB	2007	Breeding experience and population density affect the ability of a songbird to respond to future climate variation	32	Melospiza melodia	Aves	Mandarte island	Canada	CA	MeanEggLayingDate	Egg_laying_date	Phenological	MeanSpringTemperature	Temperature	Temperature
7.20678	101.69	49	Wilson_et_al	ProcRoySocB	2007	Breeding experience and population density affect the ability of a songbird to respond to future climate variation	32	Melospiza melodia	Aves	Mandarte island	Canada	CA	MeanEggLayingDate	Egg_laying_date	Phenological	MeanSpringTemperature	Temperature	Temperature
6.3563	127.667	49	Wilson_et_al	ProcRoySocB	2007	Breeding experience and population density affect the ability of a songbird to respond to future climate variation	32	Melospiza melodia	Aves	Mandarte island	Canada	CA	MeanEggLayingDate	Egg_laying_date	Phenological	MeanSpringTemperature	Temperature	Temperature
6.20583	102.286	49	Wilson_et_al	ProcRoySocB	2007	Breeding experience and population density affect the ability of a songbird to respond to future climate variation	32	Melospiza melodia	Aves	Mandarte island	Canada	CA	MeanEggLayingDate	Egg_laying_date	Phenological	MeanSpringTemperature	Temperature	Temperature
6.3521	105.8	49	Wilson_et_al	ProcRoySocB	2007	Breeding experience and population density affect the ability of a songbird to respond to future climate variation	32	Melospiza melodia	Aves	Mandarte island	Canada	CA	MeanEggLayingDate	Egg_laying_date	Phenological	MeanSpringTemperature	Temperature	Temperature
5.74874	110.16	49	Wilson_et_al	ProcRoySocB	2007	Breeding experience and population density affect the ability of a songbird to respond to future climate variation	32	Melospiza melodia	Aves	Mandarte island	Canada	CA	MeanEggLayingDate	Egg_laying_date	Phenological	MeanSpringTemperature	Temperature	Temperature
7.31849	106.44	49	Wilson_et_al	ProcRoySocB	2007	Breeding experience and population density affect the ability of a songbird to respond to future climate variation	32	Melospiza melodia	Aves	Mandarte island	Canada	CA	MeanEggLayingDate	Egg_laying_date	Phenological	MeanSpringTemperature	Temperature	Temperature
7.35042	101.071	49	Wilson_et_al	ProcRoySocB	2007	Breeding experience and population density affect the ability of a songbird to respond to future climate variation	32	Melospiza melodia	Aves	Mandarte island	Canada	CA	MeanEggLayingDate	Egg_laying_date	Phenological	MeanSpringTemperature	Temperature	Temperature
6.55798	97.72	49	Wilson_et_al	ProcRoySocB	2007	Breeding experience and population density affect the ability of a songbird to respond to future climate variation	32	Melospiza melodia	Aves	Mandarte island	Canada	CA	MeanEggLayingDate	Egg_laying_date	Phenological	MeanSpringTemperature	Temperature	Temperature
6.72185	119.441	49	Wilson_et_al	ProcRoySocB	2007	Breeding experience and population density affect the ability of a songbird to respond to future climate variation	32	Melospiza melodia	Aves	Mandarte island	Canada	CA	MeanEggLayingDate	Egg_laying_date	Phenological	MeanSpringTemperature	Temperature	Temperature

## Sheet: Fig1E
Xaxis_year	Yaxis_Selection_mean	lowCI	highCI	ID	Study_Authors	Journal	Year_pub	Title	Duration	Species	Taxon	Location	Country	Country_code	Trait	Trait_Categ_det	Trait_Categ	CH	CH_Category_Det	CH_Category	WMSD
1975	-0.302	-0.705753	0.101753	49	Wilson_et_al	ProcRoySocB	2007	Breeding experience and population density affect the ability of a songbird to respond to future climate variation	32	Melospiza melodia	Aves	Mandarte island	Canada	CA	MeanEggLayingDate	Egg_laying_date	Phenological	MeanSpringTemperature	Temperature	Temperature	-0.211675
1976	-0.2	-0.413636	0.0136361	49	Wilson_et_al	ProcRoySocB	2007	Breeding experience and population density affect the ability of a songbird to respond to future climate variation	32	Melospiza melodia	Aves	Mandarte island	Canada	CA	MeanEggLayingDate	Egg_laying_date	Phenological	MeanSpringTemperature	Temperature	Temperature	-0.211675
1977	-0.244	-0.387077	-0.100923	49	Wilson_et_al	ProcRoySocB	2007	Breeding experience and population density affect the ability of a songbird to respond to future climate variation	32	Melospiza melodia	Aves	Mandarte island	Canada	CA	MeanEggLayingDate	Egg_laying_date	Phenological	MeanSpringTemperature	Temperature	Temperature	-0.211675
1978	-0.285	-0.571155	0.00115474	49	Wilson_et_al	ProcRoySocB	2007	Breeding experience and population density affect the ability of a songbird to respond to future climate variation	32	Melospiza melodia	Aves	Mandarte island	Canada	CA	MeanEggLayingDate	Egg_laying_date	Phenological	MeanSpringTemperature	Temperature	Temperature	-0.211675
1979	-0.421	-0.758114	-0.0838862	49	Wilson_et_al	ProcRoySocB	2007	Breeding experience and population density affect the ability of a songbird to respond to future climate variation	32	Melospiza melodia	Aves	Mandarte island	Canada	CA	MeanEggLayingDate	Egg_laying_date	Phenological	MeanSpringTemperature	Temperature	Temperature	-0.211675
1981	0.011	-0.179117	0.201117	49	Wilson_et_al	ProcRoySocB	2007	Breeding experience and population density affect the ability of a songbird to respond to future climate variation	32	Melospiza melodia	Aves	Mandarte island	Canada	CA	MeanEggLayingDate	Egg_laying_date	Phenological	MeanSpringTemperature	Temperature	Temperature	-0.211675
1982	-0.217	-0.354197	-0.0798025	49	Wilson_et_al	ProcRoySocB	2007	Breeding experience and population density affect the ability of a songbird to respond to future climate variation	32	Melospiza melodia	Aves	Mandarte island	Canada	CA	MeanEggLayingDate	Egg_laying_date	Phenological	MeanSpringTemperature	Temperature	Temperature	-0.211675
1983	-0.308	-0.492237	-0.123763	49	Wilson_et_al	ProcRoySocB	2007	Breeding experience and population density affect the ability of a songbird to respond to future climate variation	32	Melospiza melodia	Aves	Mandarte island	Canada	CA	MeanEggLayingDate	Egg_laying_date	Phenological	MeanSpringTemperature	Temperature	Temperature	-0.211675
1984	-0.267	-0.462996	-0.0710036	49	Wilson_et_al	ProcRoySocB	2007	Breeding experience and population density affect the ability of a songbird to respond to future climate variation	32	Melospiza melodia	Aves	Mandarte island	Canada	CA	MeanEggLayingDate	Egg_laying_date	Phenological	MeanSpringTemperature	Temperature	Temperature	-0.211675
1985	-0.53	-0.914153	-0.145847	49	Wilson_et_al	ProcRoySocB	2007	Breeding experience and population density affect the ability of a songbird to respond to future climate variation	32	Melospiza melodia	Aves	Mandarte island	Canada	CA	MeanEggLayingDate	Egg_laying_date	Phenological	MeanSpringTemperature	Temperature	Temperature	-0.211675
1986	-0.307	-0.512796	-0.101204	49	Wilson_et_al	ProcRoySocB	2007	Breeding experience and population density affect the ability of a songbird to respond to future climate variation	32	Melospiza melodia	Aves	Mandarte island	Canada	CA	MeanEggLayingDate	Egg_laying_date	Phenological	MeanSpringTemperature	Temperature	Temperature	-0.211675
1987	-0.235	-0.487835	0.0178354	49	Wilson_et_al	ProcRoySocB	2007	Breeding experience and population density affect the ability of a songbird to respond to future climate variation	32	Melospiza melodia	Aves	Mandarte island	Canada	CA	MeanEggLayingDate	Egg_laying_date	Phenological	MeanSpringTemperature	Temperature	Temperature	-0.211675
1988	-0.562	-2.47688	1.35288	49	Wilson_et_al	ProcRoySocB	2007	Breeding experience and population density affect the ability of a songbird to respond to future climate variation	32	Melospiza melodia	Aves	Mandarte island	Canada	CA	MeanEggLayingDate	Egg_laying_date	Phenological	MeanSpringTemperature	Temperature	Temperature	-0.211675
1989	-0.529	-0.907273	-0.150727	49	Wilson_et_al	ProcRoySocB	2007	Breeding experience and population density affect the ability of a songbird to respond to future climate variation	32	Melospiza melodia	Aves	Mandarte island	Canada	CA	MeanEggLayingDate	Egg_laying_date	Phenological	MeanSpringTemperature	Temperature	Temperature	-0.211675
1990	0.196	-0.170513	0.562513	49	Wilson_et_al	ProcRoySocB	2007	Breeding experience and population density affect the ability of a songbird to respond to future climate variation	32	Melospiza melodia	Aves	Mandarte island	Canada	CA	MeanEggLayingDate	Egg_laying_date	Phenological	MeanSpringTemperature	Temperature	Temperature	-0.211675
1991	-0.217	-0.603113	0.169113	49	Wilson_et_al	ProcRoySocB	2007	Breeding experience and population density affect the ability of a songbird to respond to future climate variation	32	Melospiza melodia	Aves	Mandarte island	Canada	CA	MeanEggLayingDate	Egg_laying_date	Phenological	MeanSpringTemperature	Temperature	Temperature	-0.211675
1992	-0.159	-0.354996	0.0369964	49	Wilson_et_al	ProcRoySocB	2007	Breeding experience and population density affect the ability of a songbird to respond to future climate variation	32	Melospiza melodia	Aves	Mandarte island	Canada	CA	MeanEggLayingDate	Egg_laying_date	Phenological	MeanSpringTemperature	Temperature	Temperature	-0.211675
1993	-0.167	-0.335557	0.0015569	49	Wilson_et_al	ProcRoySocB	2007	Breeding experience and population density affect the ability of a songbird to respond to future climate variation	32	Melospiza melodia	Aves	Mandarte island	Canada	CA	MeanEggLayingDate	Egg_laying_date	Phenological	MeanSpringTemperature	Temperature	Temperature	-0.211675
1994	-0.316	-0.496317	-0.135683	49	Wilson_et_al	ProcRoySocB	2007	Breeding experience and population density affect the ability of a songbird to respond to future climate variation	32	Melospiza melodia	Aves	Mandarte island	Canada	CA	MeanEggLayingDate	Egg_laying_date	Phenological	MeanSpringTemperature	Temperature	Temperature	-0.211675
1995	-0.187	-0.286958	-0.0870418	49	Wilson_et_al	ProcRoySocB	2007	Breeding experience and population density affect the ability of a songbird to respond to future climate variation	32	Melospiza melodia	Aves	Mandarte island	Canada	CA	MeanEggLayingDate	Egg_laying_date	Phenological	MeanSpringTemperature	Temperature	Temperature	-0.211675
1996	-0.058	-0.275556	0.159556	49	Wilson_et_al	ProcRoySocB	2007	Breeding experience and population density affect the ability of a songbird to respond to future climate variation	32	Melospiza melodia	Aves	Mandarte island	Canada	CA	MeanEggLayingDate	Egg_laying_date	Phenological	MeanSpringTemperature	Temperature	Temperature	-0.211675
1997	-0.157	-0.337317	0.0233167	49	Wilson_et_al	ProcRoySocB	2007	Breeding experience and population density affect the ability of a songbird to respond to future climate variation	32	Melospiza melodia	Aves	Mandarte island	Canada	CA	MeanEggLayingDate	Egg_laying_date	Phenological	MeanSpringTemperature	Temperature	Temperature	-0.211675
1998	-0.261	-0.517755	-0.00424472	49	Wilson_et_al	ProcRoySocB	2007	Breeding experience and population density affect the ability of a songbird to respond to future climate variation	32	Melospiza melodia	Aves	Mandarte island	Canada	CA	MeanEggLayingDate	Egg_laying_date	Phenological	MeanSpringTemperature	Temperature	Temperature	-0.211675
1999	-0.437	-0.868192	-0.00580792	49	Wilson_et_al	ProcRoySocB	2007	Breeding experience and population density affect the ability of a songbird to respond to future climate variation	32	Melospiza melodia	Aves	Mandarte island	Canada	CA	MeanEggLayingDate	Egg_laying_date	Phenological	MeanSpringTemperature	Temperature	Temperature	-0.211675
2000	-0.282	-0.595594	0.0315942	49	Wilson_et_al	ProcRoySocB	2007	Breeding experience and population density affect the ability of a songbird to respond to future climate variation	32	Melospiza melodia	Aves	Mandarte island	Canada	CA	MeanEggLayingDate	Egg_laying_date	Phenological	MeanSpringTemperature	Temperature	Temperature	-0.211675
2001	0.123	-0.114156	0.360156	49	Wilson_et_al	ProcRoySocB	2007	Breeding experience and population density affect the ability of a songbird to respond to future climate variation	32	Melospiza melodia	Aves	Mandarte island	Canada	CA	MeanEggLayingDate	Egg_laying_date	Phenological	MeanSpringTemperature	Temperature	Temperature	-0.211675
2002	-0.278	-0.381878	-0.174122	49	Wilson_et_al	ProcRoySocB	2007	Breeding experience and population density affect the ability of a songbird to respond to future climate variation	32	Melospiza melodia	Aves	Mandarte island	Canada	CA	MeanEggLayingDate	Egg_laying_date	Phenological	MeanSpringTemperature	Temperature	Temperature	-0.211675
2003	-0.378	-0.526957	-0.229043	49	Wilson_et_al	ProcRoySocB	2007	Breeding experience and population density affect the ability of a songbird to respond to future climate variation	32	Melospiza melodia	Aves	Mandarte island	Canada	CA	MeanEggLayingDate	Egg_laying_date	Phenological	MeanSpringTemperature	Temperature	Temperature	-0.211675
2004	-0.142	-0.410515	0.126515	49	Wilson_et_al	ProcRoySocB	2007	Breeding experience and population density affect the ability of a songbird to respond to future climate variation	32	Melospiza melodia	Aves	Mandarte island	Canada	CA	MeanEggLayingDate	Egg_laying_date	Phenological	MeanSpringTemperature	Temperature	Temperature	-0.211675
2005	-0.001	-0.147997	0.145997	49	Wilson_et_al	ProcRoySocB	2007	Breeding experience and population density affect the ability of a songbird to respond to future climate variation	32	Melospiza melodia	Aves	Mandarte island	Canada	CA	MeanEggLayingDate	Egg_laying_date	Phenological	MeanSpringTemperature	Temperature	Temperature	-0.211675
2006	-0.164	-0.318837	-0.00916285	49	Wilson_et_al	ProcRoySocB	2007	Breeding experience and population density affect the ability of a songbird to respond to future climate variation	32	Melospiza melodia	Aves	Mandarte island	Canada	CA	MeanEggLayingDate	Egg_laying_date	Phenological	MeanSpringTemperature	Temperature	Temperature	-0.211675

## Sheet: Fig1F
Xaxis	Yaxis
-0.244049	-0.211675

## Sheet: Fig2
Study_id	Study_Authors	Species	Trait_Categ_det	Trait_Categ	Trait_Cat	Fitness_Categ	Country_code	PaperID	Taxon	Location	CH	CH_Categ	Trait	Morph_type	Blood	data	AR1cor	condition	slope	SE_slope	Coord_Lat_deg	Coord_Lat_min	GenerationLength_yr
1	Charmantier_et_al	Parus major	Egg_laying_date	Phenological	Breeding	Recruitment	UK	6	Aves	Wytham Woods	TemperatureSum_MarchApril	Temperature	MeanEggLayingDate	NA	Warm	PRCS	NA	1	0.0474007	0.0115195	51	46	4.3
2	Husby_et_al	Parus major	Egg_laying_date	Phenological	Breeding	Recruitment	NL	10	Aves	De Hoge Veluwe	MeanTemperature_MarchApril	Temperature	EggLayingDate	NA	Warm	PRCS	NA	1	0.0506377	0.0174006	52	5	4.3
6	Garant_et_al	Parus major	Body_mass	Morphological	NA	Survival	UK	8	Aves	Wytham Woods	TemperatureSum_MarchApril	Temperature	FledglingMass	Mass	Warm	PRCS	NA	1	0.0452843	0.0137572	51	46	4.3
7	Porlier_et_al	Cyanistes caeruleus	Egg_laying_date	Phenological	Breeding	Recruitment	FR	18	Aves	Evergreen-Pirio, Corsica	MeanAprilTemperature	Temperature	MeanEggLayingDate	NA	Warm	PRCS	NA	1	0.0203942	0.0178624	42	24	4.4
8	Porlier_et_al	Cyanistes caeruleus	Egg_laying_date	Phenological	Breeding	Recruitment	FR	18	Aves	Evergeen-Muro, Corsica	MeanJanFebTemperature	Temperature	MeanEggLayingDate	NA	Warm	PRCS	NA	1	9.9433e-05	0.109428	42	31	4.4
9	Porlier_et_al	Cyanistes caeruleus	Egg_laying_date	Phenological	Breeding	Recruitment	FR	18	Aves	Deciduous-Muro, Corsica	MeanFebMarchTemperature	Temperature	MeanEggLayingDate	NA	Warm	PRCS	NA	1	-0.0452949	0.0809829	42	31	4.4
10	Porlier_et_al	Cyanistes caeruleus	Egg_laying_date	Phenological	Breeding	Recruitment	FR	18	Aves	Deciduous-Rouviere	MeanFebMarchTemperature	Temperature	MeanEggLayingDate	NA	Warm	PRCS	NA	1	-0.0561805	0.0674563	43	24	4.4
15	Goodenough	Ficedula hypoleuca	Egg_laying_date	Phenological	Breeding	Reproduction	UK	9	Aves	Gloucestershire	SpringTemperature	Temperature	MeanEggLayingDate	NA	Warm	PRCS	NA	1	0.054692	0.0350915	51	47	4.2
16	Husby_et_al_1	Parus major	Body_mass	Morphological	NA	Recruitment	NL	11	Aves	Hoge Veluwe	AnnualTemperature	Temperature	BodyMass	Mass	Warm	PRCS	NA	1	0.0602015	0.0127135	52	5	4.3
29	Reed_et_al	Uria aalge	Egg_laying_date	Phenological	Breeding	Reproduction	USA	19	Aves	Southeast Farallon Island	SeaSurfaceTemperature	Temperature	MeanEggLayingDate	NA	Warm	PRCS	NA	1	-0.0200451	0.0362347	38	0	15.1
30	Matthysen_et_al	Cyanistes caeruleus	Egg_laying_date	Phenological	Breeding	Recruitment	BE	12	Aves	Antwerp	PrelayingTemperature	Temperature	FirstEggDate	NA	Warm	PRCS	0.471325	1	0.102277	0.052169	51	16	4.4
33	Matthysen_et_al	Cyanistes caeruleus	Incubation_time	Phenological	Breeding	Recruitment	BE	12	Aves	Antwerp	IncubTemperature	Temperature	IncubTime	NA	Warm	PRCS	NA	1	0.111199	0.0437752	51	16	4.4
34	Matthysen_et_al	Cyanistes caeruleus	Develop._time	Phenological	Development	Recruitment	BE	12	Aves	Antwerp	NestingTemperature	Temperature	DevelopTime	NA	Warm	PRCS	NA	1	-0.0146659	0.0483423	51	16	4.4
36	Matthysen_et_al	Cyanistes caeruleus	Nest_time	Phenological	Breeding	Recruitment	BE	12	Aves	Antwerp	LayingT	Temperature	NestTime	NA	Warm	PRCS	NA	1	0.0762598	0.043029	51	16	4.4
37	Matthysen_et_al	Parus major	Egg_laying_date	Phenological	Breeding	Recruitment	BE	12	Aves	Antwerp	PrelayingTemperature	Temperature	FirstEggDate	NA	Warm	PRCS	0.471325	1	0.102277	0.052169	51	16	4.3
40	Matthysen_et_al	Parus major	Incubation_time	Phenological	Breeding	Recruitment	BE	12	Aves	Antwerp	IncubTemperature	Temperature	IncubTime	NA	Warm	PRCS	NA	1	0.0731387	0.0456947	51	16	4.3
41	Matthysen_et_al	Parus major	Develop._time	Phenological	Development	Recruitment	BE	12	Aves	Antwerp	NestingTemperature	Temperature	DevelopTime	NA	Warm	PRCS	NA	1	-0.00806479	0.0498288	51	16	4.3
43	Matthysen_et_al	Parus major	Nest_time	Phenological	Breeding	Recruitment	BE	12	Aves	Antwerp	LayingT	Temperature	NestTime	NA	Warm	PRCS	NA	1	0.0798803	0.0504106	51	16	4.3
44	Visser_et_al	Ficedula hypoleuca	Egg_laying_date	Phenological	Breeding	Recruitment	NL	24	Aves	De Hoge Veluwe	NestingTemperature	Temperature	EggLayingDate	NA	Warm	PRCS	NA	1	-0.011129	0.0414678	52	5	4.2
45	Visser_et_al	Ficedula hypoleuca	Egg_laying_date	Phenological	Breeding	Recruitment	NL	24	Aves	De Hoge Veluwe	FledgingTemperature	Temperature	EggLayingDate	NA	Warm	PRCS	NA	1	0.06	0.0315679	52	5	4.2
46	Visser_et_al	Ficedula hypoleuca	Egg_laying_date	Phenological	Breeding	Recruitment	NL	24	Aves	De Hoge Veluwe	ArrivalTemperature	Temperature	EggLayingDate	NA	Warm	PRCS	0.554363	1	0.11496	0.0479219	52	5	4.2
49	Wilson_et_al	Melospiza melodia	Egg_laying_date	Phenological	Breeding	Reproduction	CA	25	Aves	Mandarte island	MeanSpringTemperature	Temperature	MeanEggLayingDate	NA	Warm	PRCS	NA	1	0.0413984	0.0145783	48	38	3.7
57	Tarka_et_al	Acrocephalus arundinaceus	Arrival_date	Phenological	Arrival	Reproduction	SE	20	Aves	Kvismaren	SpringOnset	Temperature	MeanArrivalDate	NA	Warm	PRCS	NA	1	0.103027	0.0754783	59	10	4.2
60	Moeller	Hirundo rustica	IC_interval	Phenological	Breeding	Reproduction	DK	14	Aves	Kraghede	AprAugTemperature	Temperature	InterClutchInterval	NA	Warm	PRCS	-0.206551	1	0.0774762	0.0193349	57	12	3.9
61	Moeller_1	Hirundo rustica	Arrival_date	Phenological	Arrival	Survival	DK	16	Aves	Kraghede	AprTemperature	Temperature	MeanFemaleArrivalDate	NA	Warm	PRCS	NA	1	0.127018	0.0384278	57	12	3.9
65	Moeller_et_al_1	Sterna paradisaea	Arrival_date	Phenological	Arrival	Survival	DK	15	Aves	Roskilde Fjord	AprTemperature	Temperature	MeanRingingDate	NA	Warm	PRCS	NA	1	-0.00766035	0.00875243	55	49	13.4
66	Moeller_et_al_1	Sterna paradisaea	Arrival_date	Phenological	Arrival	Survival	DK	15	Aves	Roskilde Fjord	MayTemperature	Temperature	MeanRingingDate	NA	Warm	PRCS	NA	1	0.00397875	0.00731717	55	49	13.4
73	Aviles_et_al	Pica pica	Egg_laying_date	Phenological	Breeding	Reproduction	ES	2	Aves	La Calahorra	AprTemperature	Temperature	EggLayingDate	NA	Warm	PRCS	NA	1	0.0509993	0.367371	37	10	7.1
74	Aviles_et_al	Pica pica	Egg_laying_date	Phenological	Breeding	Reproduction	ES	2	Aves	La Calahorra	FebTemperature	Temperature	EggLayingDate	NA	Warm	PRCS	NA	1	-0.0478395	0.24215	37	10	7.1
75	Aviles_et_al	Pica pica	Egg_laying_date	Phenological	Breeding	Reproduction	ES	2	Aves	La Calahorra	JanTemperature	Temperature	EggLayingDate	NA	Warm	PRCS	NA	1	0.109032	0.156637	37	10	7.1
78	Balbontin_et_al_1	Hirundo rustica	BCI	Morphological	NA	Reproduction	ES	5	Aves	Badajoz	FebMarTemperature	Temperature	FemaleBodyCondition	Both	Warm	PRCS	NA	1	-0.000460759	0.049973	37	10	3.9
82	Ahola_et_al_1	Parus major	Egg_laying_date	Phenological	Breeding	Reproduction	FI	1	Aves	Askainen	PreBreedTemperature	Temperature	MeanEggLayingDate	NA	Warm	PRCS	NA	1	0.0465534	0.011616	60	30	4.3
83	Ahola_et_al_1	Parus major	Egg_laying_date	Phenological	Breeding	Reproduction	FI	1	Aves	Askainen	BreedingTemperature	Temperature	MeanEggLayingDate	NA	Warm	PRCS	-0.281503	1	0.00362033	0.00844835	60	30	4.3
86	Thorley&Lord	Cyanistes caeruleus	Egg_laying_date	Phenological	Breeding	Recruitment	UK	23	Aves	Silwood Park	SpringTemperature	Temperature	EggLayingDate	NA	Warm	PRCS	NA	1	-0.00902595	0.206965	51	24	4.4
88	Aviles_Parejo	Coracias garrulus	Egg_laying_date	Phenological	Breeding	Reproduction	ES	3	Aves	Sierra de Baza	AprTemperature	Temperature	EggLayingDate	NA	Warm	PRCS	NA	1	0.211757	0.165939	37	19	5.6
92	Aviles_Parejo_1	Otus scops	Egg_laying_date	Phenological	Breeding	Reproduction	ES	4	Aves	Sierra de Baza	AprMayTemperature	Temperature	EggLayingDate	NA	Warm	PRCS	NA	1	0.143911	0.184521	37	19	3.7
96	Teplitsky_et_al	Larus novaehollandiae scopulinus	Body_mass	Morphological	NA	Recruitment	NZ	22	Aves	Kaikoura	TemperatureAnomaly	Temperature	MaleBodyMass	Mass	Warm	PRCS	0.39606	1	0.00900366	0.00711877	42	23	11.5
102	Mihoub_et_al	Falco naumanni	Settlement_date	Phenological	Arrival	Reproduction	FR	13	Aves	Crau Plain	MarAprTemperature	Temperature	MeanSettlementDate	NA	Warm	PRCS	NA	1	-0.0649011	0.0791129	43	30	5.7
108	Fossoy_et_al	Plectrophenax nivalis	Egg_laying_date	Phenological	Breeding	Reproduction	NO	7	Aves	Adventdalen	SpringTemperature	Temperature	EggLayingDate	NA	Warm	PRCS	NA	1	0.20921	0.139901	78	13	3.9
109	Fossoy_et_al	Plectrophenax nivalis	Egg_laying_date	Phenological	Breeding	Reproduction	NO	7	Aves	Adventdalen	SummerTemperature	Temperature	EggLayingDate	NA	Warm	PRCS	NA	1	0.0581877	0.0352901	78	13	3.9
116	Plard_et_al	Capreolus capreolus	Birth_date	Phenological	Breeding	Survival	FR	17	Mammalia	Trois Fontaines	SpringTemperature	Temperature	MedianBirthDate	NA	Warm	PRCS	NA	1	0.0749178	0.0206151	48	43	2
Across studies	NA	NA	NA	NA	NA	NA	NA	NA	NA	NA	NA	Temperature	NA	NA	NA	PRCS	NA	1	0.0405385	0.00723218	NA	NA	NA
Across studies	NA	NA	NA	NA	NA	NA	NA	NA	NA	NA	NA	Temperature	NA	NA	NA	PRC	NA	1	0.0438923	0.00561158	NA	NA	NA

## Sheet: Fig3
Study_id	Study_Authors	Species	Trait_Categ_det	Trait_Categ	Trait_Cat	Fitness_Categ	Country_code	PaperID	Taxon	Location	CH	CH_Categ	Trait	Morph_type	Blood	data	AR1cor	condition	slope	SE_slope	Coord_Lat_deg	Coord_Lat_min	GenerationLength_yr
1	Charmantier_et_al	Parus major	Egg_laying_date	Phenological	Breeding	Recruitment	UK	6	Aves	Wytham Woods	TemperatureSum_MarchApril	Temperature	MeanEggLayingDate	NA	Warm	PRCS	-0.316016	2	-0.621942	0.0715302	51	46	4.3
2	Husby_et_al	Parus major	Egg_laying_date	Phenological	Breeding	Recruitment	NL	10	Aves	De Hoge Veluwe	MeanTemperature_MarchApril	Temperature	EggLayingDate	NA	Warm	PRCS	-0.377749	2	-0.801675	0.0963166	52	5	4.3
7	Porlier_et_al	Cyanistes caeruleus	Egg_laying_date	Phenological	Breeding	Recruitment	FR	18	Aves	Evergreen-Pirio, Corsica	MeanAprilTemperature	Temperature	MeanEggLayingDate	NA	Warm	PRCS	0.765355	2	-0.231592	0.15388	42	24	4.4
8	Porlier_et_al	Cyanistes caeruleus	Egg_laying_date	Phenological	Breeding	Recruitment	FR	18	Aves	Evergeen-Muro, Corsica	MeanJanFebTemperature	Temperature	MeanEggLayingDate	NA	Warm	PRCS	NA	2	-0.524811	0.10668	42	31	4.4
9	Porlier_et_al	Cyanistes caeruleus	Egg_laying_date	Phenological	Breeding	Recruitment	FR	18	Aves	Deciduous-Muro, Corsica	MeanFebMarchTemperature	Temperature	MeanEggLayingDate	NA	Warm	PRCS	NA	2	-0.348792	0.110393	42	31	4.4
10	Porlier_et_al	Cyanistes caeruleus	Egg_laying_date	Phenological	Breeding	Recruitment	FR	18	Aves	Deciduous-Rouviere	MeanFebMarchTemperature	Temperature	MeanEggLayingDate	NA	Warm	PRCS	NA	2	-0.485508	0.0644887	43	24	4.4
15	Goodenough	Ficedula hypoleuca	Egg_laying_date	Phenological	Breeding	Reproduction	UK	9	Aves	Gloucestershire	SpringTemperature	Temperature	MeanEggLayingDate	NA	Warm	PRCS	0.249933	2	-1.09044	0.368446	51	47	4.2
29	Reed_et_al	Uria aalge	Egg_laying_date	Phenological	Breeding	Reproduction	USA	19	Aves	Southeast Farallon Island	SeaSurfaceTemperature	Temperature	MeanEggLayingDate	NA	Warm	PRCS	NA	2	0.660095	0.20945	38	0	15.1
30	Matthysen_et_al	Cyanistes caeruleus	Egg_laying_date	Phenological	Breeding	Recruitment	BE	12	Aves	Antwerp	PrelayingTemperature	Temperature	FirstEggDate	NA	Warm	PRCS	0.117505	2	-0.483824	0.060239	51	16	4.4
32	Matthysen_et_al	Cyanistes caeruleus	Date_develop._stage	Phenological	Development	Recruitment	BE	12	Aves	Antwerp	PrelayingTemperature	Temperature	DateLargeNestlingStage	NA	Warm	PRCS	-0.112138	2	-0.358659	0.0563449	51	16	4.4
33	Matthysen_et_al	Cyanistes caeruleus	Incubation_time	Phenological	Breeding	Recruitment	BE	12	Aves	Antwerp	IncubTemperature	Temperature	IncubTime	NA	Warm	PRCS	NA	2	-0.0943502	0.0755638	51	16	4.4
34	Matthysen_et_al	Cyanistes caeruleus	Develop._time	Phenological	Development	Recruitment	BE	12	Aves	Antwerp	NestingTemperature	Temperature	DevelopTime	NA	Warm	PRCS	NA	2	-0.0834238	0.0667213	51	16	4.4
35	Matthysen_et_al	Cyanistes caeruleus	Nest_time	Phenological	Breeding	Recruitment	BE	12	Aves	Antwerp	PrelayingTemperature	Temperature	NestTime	NA	Warm	PRCS	0.0300665	2	0.331439	0.106665	51	16	4.4
36	Matthysen_et_al	Cyanistes caeruleus	Nest_time	Phenological	Breeding	Recruitment	BE	12	Aves	Antwerp	LayingT	Temperature	NestTime	NA	Warm	PRCS	NA	2	-0.36168	0.0541187	51	16	4.4
37	Matthysen_et_al	Parus major	Egg_laying_date	Phenological	Breeding	Recruitment	BE	12	Aves	Antwerp	PrelayingTemperature	Temperature	FirstEggDate	NA	Warm	PRCS	-0.0471892	2	-0.453106	0.0570958	51	16	4.3
39	Matthysen_et_al	Parus major	Date_develop._stage	Phenological	Development	Recruitment	BE	12	Aves	Antwerp	PrelayingTemperature	Temperature	DateLargeNestlingStage	NA	Warm	PRCS	-0.51594	2	-0.369574	0.0430016	51	16	4.3
40	Matthysen_et_al	Parus major	Incubation_time	Phenological	Breeding	Recruitment	BE	12	Aves	Antwerp	IncubTemperature	Temperature	IncubTime	NA	Warm	PRCS	0.318439	2	-0.0852848	0.0856735	51	16	4.3
41	Matthysen_et_al	Parus major	Develop._time	Phenological	Development	Recruitment	BE	12	Aves	Antwerp	NestingTemperature	Temperature	DevelopTime	NA	Warm	PRCS	0.975668	2	-0.114988	0.063063	51	16	4.3
42	Matthysen_et_al	Parus major	Nest_time	Phenological	Breeding	Recruitment	BE	12	Aves	Antwerp	PrelayingTemperature	Temperature	NestTime	NA	Warm	PRCS	-0.00186221	2	0.243047	0.0983262	51	16	4.3
43	Matthysen_et_al	Parus major	Nest_time	Phenological	Breeding	Recruitment	BE	12	Aves	Antwerp	LayingT	Temperature	NestTime	NA	Warm	PRCS	-0.225415	2	-0.2803	0.0411208	51	16	4.3
44	Visser_et_al	Ficedula hypoleuca	Egg_laying_date	Phenological	Breeding	Recruitment	NL	24	Aves	De Hoge Veluwe	NestingTemperature	Temperature	EggLayingDate	NA	Warm	PRCS	NA	2	-0.0563503	0.0502181	52	5	4.2
45	Visser_et_al	Ficedula hypoleuca	Egg_laying_date	Phenological	Breeding	Recruitment	NL	24	Aves	De Hoge Veluwe	FledgingTemperature	Temperature	EggLayingDate	NA	Warm	PRCS	NA	2	-0.034514	0.0629834	52	5	4.2
46	Visser_et_al	Ficedula hypoleuca	Egg_laying_date	Phenological	Breeding	Recruitment	NL	24	Aves	De Hoge Veluwe	ArrivalTemperature	Temperature	EggLayingDate	NA	Warm	PRCS	NA	2	0.0852643	0.0707751	52	5	4.2
49	Wilson_et_al	Melospiza melodia	Egg_laying_date	Phenological	Breeding	Reproduction	CA	25	Aves	Mandarte island	MeanSpringTemperature	Temperature	MeanEggLayingDate	NA	Warm	PRCS	NA	2	-0.613399	0.173425	48	38	3.7
57	Tarka_et_al	Acrocephalus arundinaceus	Arrival_date	Phenological	Arrival	Reproduction	SE	20	Aves	Kvismaren	SpringOnset	Temperature	MeanArrivalDate	NA	Warm	PRCS	0.503093	2	-0.269261	0.0986275	59	10	4.2
60	Moeller	Hirundo rustica	IC_interval	Phenological	Breeding	Reproduction	DK	14	Aves	Kraghede	AprAugTemperature	Temperature	InterClutchInterval	NA	Warm	PRCS	NA	2	0.0985723	0.299194	57	12	3.9
61	Moeller_1	Hirundo rustica	Arrival_date	Phenological	Arrival	Survival	DK	16	Aves	Kraghede	AprTemperature	Temperature	MeanFemaleArrivalDate	NA	Warm	PRCS	-0.32492	2	-0.112789	0.213829	57	12	3.9
63	Moeller_1	Hirundo rustica	Arrival_date	Phenological	Arrival	Survival	DK	16	Aves	Kraghede	AprTemperature	Temperature	MeanMaleArrivalDate	NA	Warm	PRCS	0.34216	2	-0.12609	0.195674	57	12	3.9
65	Moeller_et_al_1	Sterna paradisaea	Arrival_date	Phenological	Arrival	Survival	DK	15	Aves	Roskilde Fjord	AprTemperature	Temperature	MeanRingingDate	NA	Warm	PRCS	0.128238	2	0.0336383	0.0725403	55	49	13.4
66	Moeller_et_al_1	Sterna paradisaea	Arrival_date	Phenological	Arrival	Survival	DK	15	Aves	Roskilde Fjord	MayTemperature	Temperature	MeanRingingDate	NA	Warm	PRCS	0.125988	2	0.0605332	0.0881679	55	49	13.4
73	Aviles_et_al	Pica pica	Egg_laying_date	Phenological	Breeding	Reproduction	ES	2	Aves	La Calahorra	AprTemperature	Temperature	EggLayingDate	NA	Warm	PRCS	NA	2	-0.169865	0.120755	37	10	7.1
74	Aviles_et_al	Pica pica	Egg_laying_date	Phenological	Breeding	Reproduction	ES	2	Aves	La Calahorra	FebTemperature	Temperature	EggLayingDate	NA	Warm	PRCS	NA	2	0.293969	0.197672	37	10	7.1
75	Aviles_et_al	Pica pica	Egg_laying_date	Phenological	Breeding	Reproduction	ES	2	Aves	La Calahorra	JanTemperature	Temperature	EggLayingDate	NA	Warm	PRCS	NA	2	0.0878767	0.387399	37	10	7.1
82	Ahola_et_al_1	Parus major	Egg_laying_date	Phenological	Breeding	Reproduction	FI	1	Aves	Askainen	PreBreedTemperature	Temperature	MeanEggLayingDate	NA	Warm	PRCS	0.197913	2	-0.57919	0.0565056	60	30	4.3
83	Ahola_et_al_1	Parus major	Egg_laying_date	Phenological	Breeding	Reproduction	FI	1	Aves	Askainen	BreedingTemperature	Temperature	MeanEggLayingDate	NA	Warm	PRCS	0.0619638	2	-0.0787958	0.105635	60	30	4.3
86	Thorley&Lord	Cyanistes caeruleus	Egg_laying_date	Phenological	Breeding	Recruitment	UK	23	Aves	Silwood Park	SpringTemperature	Temperature	EggLayingDate	NA	Warm	PRCS	-0.343324	2	-0.35594	0.0618233	51	24	4.4
88	Aviles_Parejo	Coracias garrulus	Egg_laying_date	Phenological	Breeding	Reproduction	ES	3	Aves	Sierra de Baza	AprTemperature	Temperature	EggLayingDate	NA	Warm	PRCS	NA	2	-0.449451	0.201589	37	19	5.6
92	Aviles_Parejo_1	Otus scops	Egg_laying_date	Phenological	Breeding	Reproduction	ES	4	Aves	Sierra de Baza	AprMayTemperature	Temperature	EggLayingDate	NA	Warm	PRCS	-0.556601	2	-0.730007	0.361896	37	19	3.7
102	Mihoub_et_al	Falco naumanni	Settlement_date	Phenological	Arrival	Reproduction	FR	13	Aves	Crau Plain	MarAprTemperature	Temperature	MeanSettlementDate	NA	Warm	PRCS	NA	2	-0.570228	0.215166	43	30	5.7
108	Fossoy_et_al	Plectrophenax nivalis	Egg_laying_date	Phenological	Breeding	Reproduction	NO	7	Aves	Adventdalen	SpringTemperature	Temperature	EggLayingDate	NA	Warm	PRCS	NA	2	-0.309911	0.110564	78	13	3.9
109	Fossoy_et_al	Plectrophenax nivalis	Egg_laying_date	Phenological	Breeding	Reproduction	NO	7	Aves	Adventdalen	SummerTemperature	Temperature	EggLayingDate	NA	Warm	PRCS	NA	2	-0.2356	0.434706	78	13	3.9
116	Plard_et_al	Capreolus capreolus	Birth_date	Phenological	Breeding	Survival	FR	17	Mammalia	Trois Fontaines	SpringTemperature	Temperature	MedianBirthDate	NA	Warm	PRCS	0.999958	2	0.106809	0.123656	48	43	2
16	Husby_et_al_1	Parus major	Body_mass	Morphological	NA	Recruitment	NL	11	Aves	Hoge Veluwe	AnnualTemperature	Temperature	BodyMass	Mass	Warm	PRCS	0.309721	2	0.0988304	0.317254	52	5	4.3
17	Husby_et_al_1	Parus major	Body_mass	Morphological	NA	Recruitment	NL	11	Aves	Oosterhout	AnnualTemperature	Temperature	BodyMass	Mass	Warm	PRCS	NA	2	-0.167009	0.259103	51	38	4.3
18	Husby_et_al_1	Parus major	Body_mass	Morphological	NA	Recruitment	NL	11	Aves	Vlieland	AnnualTemperature	Temperature	BodyMass	Mass	Warm	PRCS	NA	2	0.526986	0.263718	53	16	4.3
22	Husby_et_al_1	Parus major	Tarsus_length	Morphological	NA	Recruitment	NL	11	Aves	Hoge Veluwe	AnnualTemperature	Temperature	TarsusLength	Skeletal	Warm	PRCS	0.647942	2	-0.0669504	0.217415	52	5	4.3
23	Husby_et_al_1	Parus major	Tarsus_length	Morphological	NA	Recruitment	NL	11	Aves	Oosterhout	AnnualTemperature	Temperature	TarsusLength	Skeletal	Warm	PRCS	NA	2	0.291297	0.247004	51	38	4.3
24	Husby_et_al_1	Parus major	Tarsus_length	Morphological	NA	Recruitment	NL	11	Aves	Vlieland	AnnualTemperature	Temperature	TarsusLength	Skeletal	Warm	PRCS	0.157632	2	-0.050468	0.27689	53	16	4.3
78	Balbontin_et_al_1	Hirundo rustica	BCI	Morphological	NA	Reproduction	ES	5	Aves	Badajoz	FebMarTemperature	Temperature	FemaleBodyCondition	Both	Warm	PRCS	NA	2	-0.0750702	0.234013	37	10	3.9
81	Balbontin_et_al_1	Hirundo rustica	BCI	Morphological	NA	Reproduction	ES	5	Aves	Badajoz	FebMarTemperature	Temperature	MaleBodyCondition	Both	Warm	PRCS	NA	2	0.217587	0.220779	37	10	3.9
96	Teplitsky_et_al	Larus novaehollandiae scopulinus	Body_mass	Morphological	NA	Recruitment	NZ	22	Aves	Kaikoura	TemperatureAnomaly	Temperature	MaleBodyMass	Mass	Warm	PRCS	NA	2	-0.0477955	0.223371	42	23	11.5
99	Teplitsky_et_al	Larus novaehollandiae scopulinus	Body_mass	Morphological	NA	Recruitment	NZ	22	Aves	Kaikoura	TemperatureAnomaly	Temperature	FemaleMass	Mass	Warm	PRCS	NA	2	0.0317429	0.247225	42	23	11.5
Across studies	NA	NA	NA	Phenological	NA	NA	NA	NA	NA	NA	NA	Temperature	NA	NA	NA	PRCS	NA	NA	-0.257414	0.0698991	NA	NA	NA
Across studies	NA	NA	NA	Morphological	NA	NA	NA	NA	NA	NA	NA	Temperature	NA	NA	NA	PRCS	NA	NA	0.0692568	0.0778582	NA	NA	NA
Across studies	NA	NA	NA	Phenological	NA	NA	NA	NA	NA	NA	NA	Temperature	NA	NA	NA	PRC	NA	NA	-0.249691	0.0372899	NA	NA	NA
Across studies	NA	NA	NA	Phenological	NA	NA	NA	NA	Aves	NA	NA	Temperature	NA	NA	NA	PRC	NA	NA	-0.23804	0.0672084	NA	NA	NA
Across studies	NA	NA	NA	Phenological	NA	NA	NA	NA	Mammalia	NA	NA	Temperature	NA	NA	NA	PRC	NA	NA	-0.043487	0.0695064	NA	NA	NA
Across studies	NA	NA	NA	Phenological	NA	NA	NA	NA	Reptilia	NA	NA	Temperature	NA	NA	NA	PRC	NA	NA	-0.116595	0.0947516	NA	NA	NA
Across studies	NA	NA	NA	Phenological	NA	NA	NA	NA	Amphibia	NA	NA	Temperature	NA	NA	NA	PRC	NA	NA	-0.418216	0.103326	NA	NA	NA
Across studies	NA	NA	NA	Phenological	NA	NA	NA	NA	Arachnida	NA	NA	Temperature	NA	NA	NA	PRC	NA	NA	-0.135068	0.0573858	NA	NA	NA
Across studies	NA	NA	NA	Phenological	NA	NA	NA	NA	Insecta	NA	NA	Temperature	NA	NA	NA	PRC	NA	NA	-0.318501	0.0556784	NA	NA	NA
Across studies	NA	NA	NA	Morphological	NA	NA	NA	NA	NA	NA	NA	Temperature	NA	NA	NA	PRC	NA	NA	-0.0691099	0.04009	NA	NA	NA
Across studies	NA	NA	NA	Morphological	NA	NA	NA	NA	Aves	NA	NA	Temperature	NA	NA	NA	PRC	NA	NA	-0.0267545	0.0535288	NA	NA	NA
Across studies	NA	NA	NA	Morphological	NA	NA	NA	NA	Mammalia	NA	NA	Temperature	NA	NA	NA	PRC	NA	NA	-0.19644	0.0786886	NA	NA	NA
Across studies	NA	NA	NA	Morphological	NA	NA	NA	NA	Reptilia	NA	NA	Temperature	NA	NA	NA	PRC	NA	NA	0.335965	0.329883	NA	NA	NA

## Sheet: Fig4
Study_id	Study_Authors	Species	Trait_Categ_det	Trait_Categ	Trait_Cat	Fitness_Categ	Country_code	PaperID	Taxon	Location	CH	CH_Categ	Trait	Morph_type	Blood	data	AR1cor	condition	slope	SE_slope	Coord_Lat_deg	Coord_Lat_min	GenerationLength_yr
1	Charmantier_et_al	Parus major	Egg_laying_date	Phenological	Breeding	Recruitment	UK	6	Aves	Wytham Woods	TemperatureSum_MarchApril	Temperature	MeanEggLayingDate	NA	Warm	PRCS	NA	3	-0.228751	0.0271516	51	46	4.3
2	Husby_et_al	Parus major	Egg_laying_date	Phenological	Breeding	Recruitment	NL	10	Aves	De Hoge Veluwe	MeanTemperature_MarchApril	Temperature	EggLayingDate	NA	Warm	PRCS	NA	3	-0.187229	0.0378997	52	5	4.3
4	Husby_et_al	Parus major	Egg_laying_date	Phenological	Breeding	Survival	NL	10	Aves	De Hoge Veluwe	MeanTemperature_MarchApril	Temperature	EggLayingDate	NA	Warm	PRCS	NA	3	0.031706	0.020504	52	5	4.3
7	Porlier_et_al	Cyanistes caeruleus	Egg_laying_date	Phenological	Breeding	Recruitment	FR	18	Aves	Evergreen-Pirio, Corsica	MeanAprilTemperature	Temperature	MeanEggLayingDate	NA	Warm	PRCS	-0.304528	3	-0.224117	0.0343265	42	24	4.4
8	Porlier_et_al	Cyanistes caeruleus	Egg_laying_date	Phenological	Breeding	Recruitment	FR	18	Aves	Evergeen-Muro, Corsica	MeanJanFebTemperature	Temperature	MeanEggLayingDate	NA	Warm	PRCS	0.0472996	3	-0.0443671	0.110807	42	31	4.4
9	Porlier_et_al	Cyanistes caeruleus	Egg_laying_date	Phenological	Breeding	Recruitment	FR	18	Aves	Deciduous-Muro, Corsica	MeanFebMarchTemperature	Temperature	MeanEggLayingDate	NA	Warm	PRCS	0.484894	3	-0.284406	0.000219532	42	31	4.4
10	Porlier_et_al	Cyanistes caeruleus	Egg_laying_date	Phenological	Breeding	Recruitment	FR	18	Aves	Deciduous-Rouviere	MeanFebMarchTemperature	Temperature	MeanEggLayingDate	NA	Warm	PRCS	0.598416	3	-0.0783808	0.0236856	43	24	4.4
15	Goodenough	Ficedula hypoleuca	Egg_laying_date	Phenological	Breeding	Reproduction	UK	9	Aves	Gloucestershire	SpringTemperature	Temperature	MeanEggLayingDate	NA	Warm	PRCS	NA	3	-1.26734	0.0952098	51	47	4.2
29	Reed_et_al	Uria aalge	Egg_laying_date	Phenological	Breeding	Reproduction	USA	19	Aves	Southeast Farallon Island	SeaSurfaceTemperature	Temperature	MeanEggLayingDate	NA	Warm	PRCS	NA	3	-0.156567	0.0224158	38	0	15.1
30	Matthysen_et_al	Cyanistes caeruleus	Egg_laying_date	Phenological	Breeding	Recruitment	BE	12	Aves	Antwerp	PrelayingTemperature	Temperature	FirstEggDate	NA	Warm	PRCS	NA	3	-0.258258	0.0911785	51	16	4.4
32	Matthysen_et_al	Cyanistes caeruleus	Date_develop._stage	Phenological	Development	Recruitment	BE	12	Aves	Antwerp	PrelayingTemperature	Temperature	DateLargeNestlingStage	NA	Warm	PRCS	NA	3	-0.390051	0.10716	51	16	4.4
33	Matthysen_et_al	Cyanistes caeruleus	Incubation_time	Phenological	Breeding	Recruitment	BE	12	Aves	Antwerp	IncubTemperature	Temperature	IncubTime	NA	Warm	PRCS	NA	3	0.164352	0.204671	51	16	4.4
34	Matthysen_et_al	Cyanistes caeruleus	Develop._time	Phenological	Development	Recruitment	BE	12	Aves	Antwerp	NestingTemperature	Temperature	DevelopTime	NA	Warm	PRCS	0.902271	3	0.131634	0.110452	51	16	4.4
35	Matthysen_et_al	Cyanistes caeruleus	Nest_time	Phenological	Breeding	Recruitment	BE	12	Aves	Antwerp	PrelayingTemperature	Temperature	NestTime	NA	Warm	PRCS	NA	3	-0.0785146	0.103053	51	16	4.4
37	Matthysen_et_al	Parus major	Egg_laying_date	Phenological	Breeding	Recruitment	BE	12	Aves	Antwerp	PrelayingTemperature	Temperature	FirstEggDate	NA	Warm	PRCS	NA	3	-0.138919	0.0729494	51	16	4.3
39	Matthysen_et_al	Parus major	Date_develop._stage	Phenological	Development	Recruitment	BE	12	Aves	Antwerp	PrelayingTemperature	Temperature	DateLargeNestlingStage	NA	Warm	PRCS	NA	3	-0.20868	0.0675831	51	16	4.3
40	Matthysen_et_al	Parus major	Incubation_time	Phenological	Breeding	Recruitment	BE	12	Aves	Antwerp	IncubTemperature	Temperature	IncubTime	NA	Warm	PRCS	NA	3	-0.0524087	0.0999249	51	16	4.3
41	Matthysen_et_al	Parus major	Develop._time	Phenological	Development	Recruitment	BE	12	Aves	Antwerp	NestingTemperature	Temperature	DevelopTime	NA	Warm	PRCS	-0.220989	3	-0.162569	0.00104036	51	16	4.3
42	Matthysen_et_al	Parus major	Nest_time	Phenological	Breeding	Recruitment	BE	12	Aves	Antwerp	PrelayingTemperature	Temperature	NestTime	NA	Warm	PRCS	NA	3	-0.0376973	0.0811557	51	16	4.3
49	Wilson_et_al	Melospiza melodia	Egg_laying_date	Phenological	Breeding	Reproduction	CA	25	Aves	Mandarte island	MeanSpringTemperature	Temperature	MeanEggLayingDate	NA	Warm	PRCS	NA	3	-0.208834	0.0223655	48	38	3.7
50	Wilson_et_al	Melospiza melodia	Egg_laying_date	Phenological	Breeding	Reproduction	CA	25	Aves	Mandarte island	MeanSpringTemperature	Temperature	MeanEggLayingDate	NA	Warm	PRCS	0.0387455	3	-0.180056	0.024284	48	38	3.7
51	Wilson_et_al	Melospiza melodia	Egg_laying_date	Phenological	Breeding	Recruitment	CA	25	Aves	Mandarte island	MeanSpringTemperature	Temperature	MeanEggLayingDate	NA	Warm	PRCS	-0.00540576	3	-0.281167	0.0057901	48	38	3.7
52	Wilson_et_al	Melospiza melodia	Egg_laying_date	Phenological	Breeding	Survival	CA	25	Aves	Mandarte island	MeanSpringTemperature	Temperature	MeanEggLayingDate	NA	Warm	PRCS	NA	3	-0.0598767	0.0330143	48	38	3.7
57	Tarka_et_al	Acrocephalus arundinaceus	Arrival_date	Phenological	Arrival	Reproduction	SE	20	Aves	Kvismaren	SpringOnset	Temperature	MeanArrivalDate	NA	Warm	PRCS	NA	3	-0.01889	0.00260674	59	10	4.2
58	Tarka_et_al	Acrocephalus arundinaceus	Arrival_date	Phenological	Arrival	Recruitment	SE	20	Aves	Kvismaren	SpringOnset	Temperature	MeanArrivalDate	NA	Warm	PRCS	NA	3	-0.023311	0.0033651	59	10	4.2
59	Tarka_et_al	Acrocephalus arundinaceus	Arrival_date	Phenological	Arrival	Survival	SE	20	Aves	Kvismaren	SpringOnset	Temperature	MeanArrivalDate	NA	Warm	PRCS	NA	3	-0.00586764	0.00144662	59	10	4.2
60	Moeller	Hirundo rustica	IC_interval	Phenological	Breeding	Reproduction	DK	14	Aves	Kraghede	AprAugTemperature	Temperature	InterClutchInterval	NA	Warm	PRCS	NA	3	0.0608696	0.0105359	57	12	3.9
65	Moeller_et_al_1	Sterna paradisaea	Arrival_date	Phenological	Arrival	Survival	DK	15	Aves	Roskilde Fjord	AprTemperature	Temperature	MeanRingingDate	NA	Warm	PRCS	0.958424	3	0.091716	0.0402343	55	49	13.4
73	Aviles_et_al	Pica pica	Egg_laying_date	Phenological	Breeding	Reproduction	ES	2	Aves	La Calahorra	AprTemperature	Temperature	EggLayingDate	NA	Warm	PRCS	NA	3	-0.202064	0.0466275	37	10	7.1
82	Ahola_et_al_1	Parus major	Egg_laying_date	Phenological	Breeding	Reproduction	FI	1	Aves	Askainen	PreBreedTemperature	Temperature	MeanEggLayingDate	NA	Warm	PRCS	0.396506	3	-0.0102599	0.0107122	60	30	4.3
86	Thorley&Lord	Cyanistes caeruleus	Egg_laying_date	Phenological	Breeding	Recruitment	UK	23	Aves	Silwood Park	SpringTemperature	Temperature	EggLayingDate	NA	Warm	PRCS	NA	3	-0.396439	0.0577858	51	24	4.4
87	Thorley&Lord	Cyanistes caeruleus	Egg_laying_date	Phenological	Breeding	Reproduction	UK	23	Aves	Silwood Park	SpringTemperature	Temperature	EggLayingDate	NA	Warm	PRCS	-0.119474	3	-0.145057	3.48073e-05	51	24	4.4
88	Aviles_Parejo	Coracias garrulus	Egg_laying_date	Phenological	Breeding	Reproduction	ES	3	Aves	Sierra de Baza	AprTemperature	Temperature	EggLayingDate	NA	Warm	PRCS	NA	3	-0.124334	0.0647517	37	19	5.6
92	Aviles_Parejo_1	Otus scops	Egg_laying_date	Phenological	Breeding	Reproduction	ES	4	Aves	Sierra de Baza	AprMayTemperature	Temperature	EggLayingDate	NA	Warm	PRCS	NA	3	-0.0391738	0.0626522	37	19	3.7
102	Mihoub_et_al	Falco naumanni	Settlement_date	Phenological	Arrival	Reproduction	FR	13	Aves	Crau Plain	MarAprTemperature	Temperature	MeanSettlementDate	NA	Warm	PRCS	NA	3	-0.197692	0.044261	43	30	5.7
103	Mihoub_et_al	Falco naumanni	Settlement_date	Phenological	Arrival	Reproduction	FR	13	Aves	Crau Plain	MarAprTemperature	Temperature	MeanSettlementDate	NA	Warm	PRCS	NA	3	-0.105535	0.0374941	43	30	5.7
108	Fossoy_et_al	Plectrophenax nivalis	Egg_laying_date	Phenological	Breeding	Reproduction	NO	7	Aves	Adventdalen	SpringTemperature	Temperature	EggLayingDate	NA	Warm	PRCS	NA	3	-0.0180606	0.0195597	78	13	3.9
116	Plard_et_al	Capreolus capreolus	Birth_date	Phenological	Breeding	Survival	FR	17	Mammalia	Trois Fontaines	SpringTemperature	Temperature	MedianBirthDate	NA	Warm	PRCS	0.570082	3	-0.136916	0.000160719	48	43	2
6	Garant_et_al	Parus major	Body_mass	Morphological	NA	Survival	UK	8	Aves	Wytham Woods	TemperatureSum_MarchApril	Temperature	FledglingMass	Mass	Warm	PRCS	NA	3	0.17946	0.0210502	51	46	4.3
16	Husby_et_al_1	Parus major	Body_mass	Morphological	NA	Recruitment	NL	11	Aves	Hoge Veluwe	AnnualTemperature	Temperature	BodyMass	Mass	Warm	PRCS	NA	3	0.0863494	0.0282198	52	5	4.3
17	Husby_et_al_1	Parus major	Body_mass	Morphological	NA	Recruitment	NL	11	Aves	Oosterhout	AnnualTemperature	Temperature	BodyMass	Mass	Warm	PRCS	NA	3	0.0417488	0.0384383	51	38	4.3
18	Husby_et_al_1	Parus major	Body_mass	Morphological	NA	Recruitment	NL	11	Aves	Vlieland	AnnualTemperature	Temperature	BodyMass	Mass	Warm	PRCS	0.608915	3	-0.0151592	0.013962	53	16	4.3
19	Husby_et_al_1	Parus major	Body_mass	Morphological	NA	Survival	NL	11	Aves	Hoge Veluwe	AnnualTemperature	Temperature	BodyMass	Mass	Warm	PRCS	NA	3	-0.000202629	0.005382	52	5	4.3
20	Husby_et_al_1	Parus major	Body_mass	Morphological	NA	Survival	NL	11	Aves	Oosterhout	AnnualTemperature	Temperature	BodyMass	Mass	Warm	PRCS	NA	3	0.0240012	0.0115652	51	38	4.3
21	Husby_et_al_1	Parus major	Body_mass	Morphological	NA	Survival	NL	11	Aves	Vlieland	AnnualTemperature	Temperature	BodyMass	Mass	Warm	PRCS	NA	3	0.0240633	0.00761302	53	16	4.3
22	Husby_et_al_1	Parus major	Tarsus_length	Morphological	NA	Recruitment	NL	11	Aves	Hoge Veluwe	AnnualTemperature	Temperature	TarsusLength	Skeletal	Warm	PRCS	NA	3	0.0431128	0.0200532	52	5	4.3
23	Husby_et_al_1	Parus major	Tarsus_length	Morphological	NA	Recruitment	NL	11	Aves	Oosterhout	AnnualTemperature	Temperature	TarsusLength	Skeletal	Warm	PRCS	NA	3	-0.0280746	0.0445666	51	38	4.3
24	Husby_et_al_1	Parus major	Tarsus_length	Morphological	NA	Recruitment	NL	11	Aves	Vlieland	AnnualTemperature	Temperature	TarsusLength	Skeletal	Warm	PRCS	NA	3	-0.0134264	0.0175901	53	16	4.3
25	Husby_et_al_1	Parus major	Tarsus_length	Morphological	NA	Survival	NL	11	Aves	Hoge Veluwe	AnnualTemperature	Temperature	TarsusLength	Skeletal	Warm	PRCS	NA	3	0.0208787	0.00901028	52	5	4.3
26	Husby_et_al_1	Parus major	Tarsus_length	Morphological	NA	Survival	NL	11	Aves	Oosterhout	AnnualTemperature	Temperature	TarsusLength	Skeletal	Warm	PRCS	NA	3	0.0011313	0.01385	51	38	4.3
27	Husby_et_al_1	Parus major	Tarsus_length	Morphological	NA	Survival	NL	11	Aves	Vlieland	AnnualTemperature	Temperature	TarsusLength	Skeletal	Warm	PRCS	NA	3	0.0167488	0.00893581	53	16	4.3
78	Balbontin_et_al_1	Hirundo rustica	BCI	Morphological	NA	Reproduction	ES	5	Aves	Badajoz	FebMarTemperature	Temperature	FemaleBodyCondition	Both	Warm	PRCS	-0.726562	3	-0.0235641	0.00302781	37	10	3.9
81	Balbontin_et_al_1	Hirundo rustica	BCI	Morphological	NA	Reproduction	ES	5	Aves	Badajoz	FebMarTemperature	Temperature	MaleBodyCondition	Both	Warm	PRCS	NA	3	0.0198665	0.0183393	37	10	3.9
96	Teplitsky_et_al	Larus novaehollandiae scopulinus	Body_mass	Morphological	NA	Recruitment	NZ	22	Aves	Kaikoura	TemperatureAnomaly	Temperature	MaleBodyMass	Mass	Warm	PRCS	NA	3	0.00849722	0.0730126	42	23	11.5
97	Teplitsky_et_al	Larus novaehollandiae scopulinus	Body_mass	Morphological	NA	Reproduction	NZ	22	Aves	Kaikoura	TemperatureAnomaly	Temperature	MaleBodyMass	Mass	Warm	PRCS	NA	3	0.0170893	0.0169711	42	23	11.5
98	Teplitsky_et_al	Larus novaehollandiae scopulinus	Body_mass	Morphological	NA	Survival	NZ	22	Aves	Kaikoura	TemperatureAnomaly	Temperature	MaleBodyMass	Mass	Warm	PRCS	NA	3	-0.00656308	0.0084103	42	23	11.5
99	Teplitsky_et_al	Larus novaehollandiae scopulinus	Body_mass	Morphological	NA	Recruitment	NZ	22	Aves	Kaikoura	TemperatureAnomaly	Temperature	FemaleMass	Mass	Warm	PRCS	NA	3	0.106621	0.0513864	42	23	11.5
100	Teplitsky_et_al	Larus novaehollandiae scopulinus	Body_mass	Morphological	NA	Reproduction	NZ	22	Aves	Kaikoura	TemperatureAnomaly	Temperature	FemaleMass	Mass	Warm	PRCS	0.0727091	3	0.00955426	0.016108	42	23	11.5
101	Teplitsky_et_al	Larus novaehollandiae scopulinus	Body_mass	Morphological	NA	Survival	NZ	22	Aves	Kaikoura	TemperatureAnomaly	Temperature	FemaleMass	Mass	Warm	PRCS	NA	3	-0.000194779	0.00777493	42	23	11.5
Across studies	NA	NA	NA	Phenological	NA	NA	NA	NA	NA	NA	NA	NA	NA	NA	NA	PRCS	NA	NA	-0.159986	0.0606773	NA	NA	NA
Across studies	NA	NA	NA	Morphological	NA	NA	NA	NA	NA	NA	NA	NA	NA	NA	NA	PRCS	NA	NA	0.0444128	0.0429683	NA	NA	NA
Across studies	NA	NA	NA	Phenological	NA	Recruitment	NA	NA	NA	NA	NA	NA	NA	NA	NA	PRCS	NA	NA	-0.238065	0.0728677	NA	NA	NA
Across studies	NA	NA	NA	Phenological	NA	Reproduction	NA	NA	NA	NA	NA	NA	NA	NA	NA	PRCS	NA	NA	-0.152461	0.0654013	NA	NA	NA
Across studies	NA	NA	NA	Phenological	NA	Survival	NA	NA	NA	NA	NA	NA	NA	NA	NA	PRCS	NA	NA	-0.069433	0.0787521	NA	NA	NA

## Sheet: Fig5A
slope.x	SE_slope.x	slope.y	SE_slope.y	Study_Authors	Species	Location	Trait	CH	id	data	Trait_Categ_det	Trait_Categ	Trait_Cat	Fitness_Categ	Country_code	PaperID	Taxon	CH_Categ	data	Coord_Lat_deg	Coord_Lat_min	GenerationLength_yr
-0.0269632	0.011616	-0.0102599	0.0565056	Ahola_et_al_1	Parus major	Askainen	MeanEggLayingDate	PreBreedTemperature	82	PRCS	Egg_laying_date	Phenological	Breeding	Reproduction	FI	1	Aves	Temperature	PRCS	60	30	4.3
-0.00866299	0.367371	-0.202064	0.120755	Aviles_et_al	Pica pica	La Calahorra	EggLayingDate	AprTemperature	73	PRCS	Egg_laying_date	Phenological	Breeding	Reproduction	ES	2	Aves	Temperature	PRCS	37	10	7.1
-0.0951742	0.165939	-0.124334	0.201589	Aviles_Parejo	Coracias garrulus	Sierra de Baza	EggLayingDate	AprTemperature	88	PRCS	Egg_laying_date	Phenological	Breeding	Reproduction	ES	3	Aves	Temperature	PRCS	37	19	5.6
-0.105056	0.184521	-0.0391738	0.361896	Aviles_Parejo_1	Otus scops	Sierra de Baza	EggLayingDate	AprMayTemperature	92	PRCS	Egg_laying_date	Phenological	Breeding	Reproduction	ES	4	Aves	Temperature	PRCS	37	19	3.7
-0.0294805	0.0115195	-0.228751	0.0715302	Charmantier_et_al	Parus major	Wytham Woods	MeanEggLayingDate	TemperatureSum_MarchApril	1	PRCS	Egg_laying_date	Phenological	Breeding	Recruitment	UK	6	Aves	Temperature	PRCS	51	46	4.3
-0.0648364	0.139901	-0.0180606	0.110564	Fossoy_et_al	Plectrophenax nivalis	Adventdalen	EggLayingDate	SpringTemperature	108	PRCS	Egg_laying_date	Phenological	Breeding	Reproduction	NO	7	Aves	Temperature	PRCS	78	13	3.9
-0.0596381	0.0350915	-1.26734	0.368446	Goodenough	Ficedula hypoleuca	Gloucestershire	MeanEggLayingDate	SpringTemperature	15	PRCS	Egg_laying_date	Phenological	Breeding	Reproduction	UK	9	Aves	Temperature	PRCS	51	47	4.2
-0.040595	0.0174006	0.031706	0.0963166	Husby_et_al	Parus major	De Hoge Veluwe	EggLayingDate	MeanTemperature_MarchApril	2	PRCS	Egg_laying_date	Phenological	Breeding	Survival	NL	10	Aves	Temperature	PRCS	52	5	4.3
-0.040595	0.0174006	-0.187229	0.0963166	Husby_et_al	Parus major	De Hoge Veluwe	EggLayingDate	MeanTemperature_MarchApril	2	PRCS	Egg_laying_date	Phenological	Breeding	Recruitment	NL	10	Aves	Temperature	PRCS	52	5	4.3
0.00122349	0.0483423	0.131634	0.0667213	Matthysen_et_al	Cyanistes caeruleus	Antwerp	DevelopTime	NestingTemperature	34	PRCS	Develop._time	Phenological	Development	Recruitment	BE	12	Aves	Temperature	PRCS	51	16	4.4
0.0338985	0.052169	-0.258258	0.106665	Matthysen_et_al	Cyanistes caeruleus	Antwerp	FirstEggDate	PrelayingTemperature	30	PRCS	Egg_laying_date	Phenological	Breeding	Recruitment	BE	12	Aves	Temperature	PRCS	51	16	4.4
-0.0366824	0.052169	-0.258258	0.0563449	Matthysen_et_al	Cyanistes caeruleus	Antwerp	FirstEggDate	PrelayingTemperature	30	PRCS	Egg_laying_date	Phenological	Breeding	Recruitment	BE	12	Aves	Temperature	PRCS	51	16	4.4
-0.0494838	0.052169	-0.258258	0.060239	Matthysen_et_al	Cyanistes caeruleus	Antwerp	FirstEggDate	PrelayingTemperature	30	PRCS	Egg_laying_date	Phenological	Breeding	Recruitment	BE	12	Aves	Temperature	PRCS	51	16	4.4
-0.0104916	0.0437752	0.164352	0.0755638	Matthysen_et_al	Cyanistes caeruleus	Antwerp	IncubTime	IncubTemperature	33	PRCS	Incubation_time	Phenological	Breeding	Recruitment	BE	12	Aves	Temperature	PRCS	51	16	4.4
0.000927352	0.0498288	-0.162569	0.063063	Matthysen_et_al	Parus major	Antwerp	DevelopTime	NestingTemperature	41	PRCS	Develop._time	Phenological	Development	Recruitment	BE	12	Aves	Temperature	PRCS	51	16	4.3
-0.0377987	0.052169	-0.138919	0.0430016	Matthysen_et_al	Parus major	Antwerp	FirstEggDate	PrelayingTemperature	37	PRCS	Egg_laying_date	Phenological	Breeding	Recruitment	BE	12	Aves	Temperature	PRCS	51	16	4.3
-0.0463421	0.052169	-0.138919	0.0570958	Matthysen_et_al	Parus major	Antwerp	FirstEggDate	PrelayingTemperature	37	PRCS	Egg_laying_date	Phenological	Breeding	Recruitment	BE	12	Aves	Temperature	PRCS	51	16	4.3
0.024858	0.052169	-0.138919	0.0983262	Matthysen_et_al	Parus major	Antwerp	FirstEggDate	PrelayingTemperature	37	PRCS	Egg_laying_date	Phenological	Breeding	Recruitment	BE	12	Aves	Temperature	PRCS	51	16	4.3
-0.00623762	0.0456947	-0.0524087	0.0856735	Matthysen_et_al	Parus major	Antwerp	IncubTime	IncubTemperature	40	PRCS	Incubation_time	Phenological	Breeding	Recruitment	BE	12	Aves	Temperature	PRCS	51	16	4.3
0.0370084	0.0791129	-0.105535	0.215166	Mihoub_et_al	Falco naumanni	Crau Plain	MeanSettlementDate	MarAprTemperature	102	PRCS	Settlement_date	Phenological	Arrival	Reproduction	FR	13	Aves	Temperature	PRCS	43	30	5.7
0.0370084	0.0791129	-0.197692	0.215166	Mihoub_et_al	Falco naumanni	Crau Plain	MeanSettlementDate	MarAprTemperature	102	PRCS	Settlement_date	Phenological	Arrival	Reproduction	FR	13	Aves	Temperature	PRCS	43	30	5.7
0.00763701	0.0193349	0.0608696	0.299194	Moeller	Hirundo rustica	Kraghede	InterClutchInterval	AprAugTemperature	60	PRCS	IC_interval	Phenological	Breeding	Reproduction	DK	14	Aves	Temperature	PRCS	57	12	3.9
-0.000257681	0.00875243	0.091716	0.0725403	Moeller_et_al_1	Sterna paradisaea	Roskilde Fjord	MeanRingingDate	AprTemperature	65	PRCS	Arrival_date	Phenological	Arrival	Survival	DK	15	Aves	Temperature	PRCS	55	49	13.4
0.00800189	0.0206151	-0.136916	0.123656	Plard_et_al	Capreolus capreolus	Trois Fontaines	MedianBirthDate	SpringTemperature	116	PRCS	Birth_date	Phenological	Breeding	Survival	FR	17	Mammalia	Temperature	PRCS	48	43	2
0.0157985	0.0809829	-0.284406	0.110393	Porlier_et_al	Cyanistes caeruleus	Deciduous-Muro, Corsica	MeanEggLayingDate	MeanFebMarchTemperature	9	PRCS	Egg_laying_date	Phenological	Breeding	Recruitment	FR	18	Aves	Temperature	PRCS	42	31	4.4
0.0272761	0.0674563	-0.0783808	0.0644887	Porlier_et_al	Cyanistes caeruleus	Deciduous-Rouviere	MeanEggLayingDate	MeanFebMarchTemperature	10	PRCS	Egg_laying_date	Phenological	Breeding	Recruitment	FR	18	Aves	Temperature	PRCS	43	24	4.4
-5.21835e-05	0.109428	-0.0443671	0.10668	Porlier_et_al	Cyanistes caeruleus	Evergeen-Muro, Corsica	MeanEggLayingDate	MeanJanFebTemperature	8	PRCS	Egg_laying_date	Phenological	Breeding	Recruitment	FR	18	Aves	Temperature	PRCS	42	31	4.4
-0.00472313	0.0178624	-0.224117	0.15388	Porlier_et_al	Cyanistes caeruleus	Evergreen-Pirio, Corsica	MeanEggLayingDate	MeanAprilTemperature	7	PRCS	Egg_laying_date	Phenological	Breeding	Recruitment	FR	18	Aves	Temperature	PRCS	42	24	4.4
-0.0132317	0.0362347	-0.156567	0.20945	Reed_et_al	Uria aalge	Southeast Farallon Island	MeanEggLayingDate	SeaSurfaceTemperature	29	PRCS	Egg_laying_date	Phenological	Breeding	Reproduction	USA	19	Aves	Temperature	PRCS	38	0	15.1
-0.0277413	0.0754783	-0.00586764	0.0986275	Tarka_et_al	Acrocephalus arundinaceus	Kvismaren	MeanArrivalDate	SpringOnset	57	PRCS	Arrival_date	Phenological	Arrival	Survival	SE	20	Aves	Temperature	PRCS	59	10	4.2
-0.0277413	0.0754783	-0.01889	0.0986275	Tarka_et_al	Acrocephalus arundinaceus	Kvismaren	MeanArrivalDate	SpringOnset	57	PRCS	Arrival_date	Phenological	Arrival	Reproduction	SE	20	Aves	Temperature	PRCS	59	10	4.2
-0.0277413	0.0754783	-0.023311	0.0986275	Tarka_et_al	Acrocephalus arundinaceus	Kvismaren	MeanArrivalDate	SpringOnset	57	PRCS	Arrival_date	Phenological	Arrival	Recruitment	SE	20	Aves	Temperature	PRCS	59	10	4.2
0.0032127	0.206965	-0.396439	0.0618233	Thorley&Lord	Cyanistes caeruleus	Silwood Park	EggLayingDate	SpringTemperature	86	PRCS	Egg_laying_date	Phenological	Breeding	Recruitment	UK	23	Aves	Temperature	PRCS	51	24	4.4
0.0032127	0.206965	-0.145057	0.0618233	Thorley&Lord	Cyanistes caeruleus	Silwood Park	EggLayingDate	SpringTemperature	86	PRCS	Egg_laying_date	Phenological	Breeding	Reproduction	UK	23	Aves	Temperature	PRCS	51	24	4.4
-0.0253938	0.0145783	-0.281167	0.173425	Wilson_et_al	Melospiza melodia	Mandarte island	MeanEggLayingDate	MeanSpringTemperature	49	PRCS	Egg_laying_date	Phenological	Breeding	Recruitment	CA	25	Aves	Temperature	PRCS	48	38	3.7
-0.0253938	0.0145783	-0.0598767	0.173425	Wilson_et_al	Melospiza melodia	Mandarte island	MeanEggLayingDate	MeanSpringTemperature	49	PRCS	Egg_laying_date	Phenological	Breeding	Survival	CA	25	Aves	Temperature	PRCS	48	38	3.7
-0.0253938	0.0145783	-0.208834	0.173425	Wilson_et_al	Melospiza melodia	Mandarte island	MeanEggLayingDate	MeanSpringTemperature	49	PRCS	Egg_laying_date	Phenological	Breeding	Reproduction	CA	25	Aves	Temperature	PRCS	48	38	3.7
-0.0253938	0.0145783	-0.180056	0.173425	Wilson_et_al	Melospiza melodia	Mandarte island	MeanEggLayingDate	MeanSpringTemperature	49	PRCS	Egg_laying_date	Phenological	Breeding	Reproduction	CA	25	Aves	Temperature	PRCS	48	38	3.7

## Sheet: Fig5B
slope.x	SE_slope.x	slope.y	SE_slope.y	Study_Authors	Species	Location	Trait	CH	id	data	Trait_Categ_det	Trait_Categ	Trait_Cat	Fitness_Categ	Country_code	PaperID	Taxon	CH_Categ	Morph_type	Blood	Coord_Lat_deg	Coord_Lat_min	GenerationLength_yr
3.45892e-05	0.049973	-0.0235641	0.234013	Balbontin_et_al_1	Hirundo rustica	Badajoz	FemaleBodyCondition	FebMarTemperature	78	PRCS	BCI	Morphological	NA	Reproduction	ES	5	Aves	Temperature	Both	Warm	37	10	3.9
-0.000100255	0.049973	-0.0235641	0.220779	Balbontin_et_al_1	Hirundo rustica	Badajoz	FemaleBodyCondition	FebMarTemperature	78	PRCS	BCI	Morphological	NA	Reproduction	ES	5	Aves	Temperature	Both	Warm	37	10	3.9
-0.00403052	0.0127135	0.0863494	0.217415	Husby_et_al_1	Parus major	Hoge Veluwe	BodyMass	AnnualTemperature	16	PRCS	Body_mass	Morphological	NA	Recruitment	NL	11	Aves	Temperature	Mass	Warm	52	5	4.3
-0.00403052	0.0127135	-0.000202629	0.217415	Husby_et_al_1	Parus major	Hoge Veluwe	BodyMass	AnnualTemperature	19	PRCS	Body_mass	Morphological	NA	Survival	NL	11	Aves	Temperature	Mass	Warm	52	5	4.3
0.00594974	0.0127135	0.0863494	0.317254	Husby_et_al_1	Parus major	Hoge Veluwe	BodyMass	AnnualTemperature	16	PRCS	Body_mass	Morphological	NA	Recruitment	NL	11	Aves	Temperature	Mass	Warm	52	5	4.3
0.00594974	0.0127135	-0.000202629	0.317254	Husby_et_al_1	Parus major	Hoge Veluwe	BodyMass	AnnualTemperature	19	PRCS	Body_mass	Morphological	NA	Survival	NL	11	Aves	Temperature	Mass	Warm	52	5	4.3
-0.000430335	0.00711877	-0.00656308	0.223371	Teplitsky_et_al	Larus novaehollandiae scopulinus	Kaikoura	MaleBodyMass	TemperatureAnomaly	98	PRCS	Body_mass	Morphological	NA	Survival	NZ	22	Aves	Temperature	Mass	Warm	42	23	11.5
-0.000430335	0.00711877	0.00849722	0.223371	Teplitsky_et_al	Larus novaehollandiae scopulinus	Kaikoura	MaleBodyMass	TemperatureAnomaly	96	PRCS	Body_mass	Morphological	NA	Recruitment	NZ	22	Aves	Temperature	Mass	Warm	42	23	11.5
-0.000430335	0.00711877	0.0170893	0.223371	Teplitsky_et_al	Larus novaehollandiae scopulinus	Kaikoura	MaleBodyMass	TemperatureAnomaly	97	PRCS	Body_mass	Morphological	NA	Reproduction	NZ	22	Aves	Temperature	Mass	Warm	42	23	11.5
0.000285802	0.00711877	-0.00656308	0.247225	Teplitsky_et_al	Larus novaehollandiae scopulinus	Kaikoura	MaleBodyMass	TemperatureAnomaly	98	PRCS	Body_mass	Morphological	NA	Survival	NZ	22	Aves	Temperature	Mass	Warm	42	23	11.5
0.000285802	0.00711877	0.00849722	0.247225	Teplitsky_et_al	Larus novaehollandiae scopulinus	Kaikoura	MaleBodyMass	TemperatureAnomaly	96	PRCS	Body_mass	Morphological	NA	Recruitment	NZ	22	Aves	Temperature	Mass	Warm	42	23	11.5
0.000285802	0.00711877	0.0170893	0.247225	Teplitsky_et_al	Larus novaehollandiae scopulinus	Kaikoura	MaleBodyMass	TemperatureAnomaly	97	PRCS	Body_mass	Morphological	NA	Reproduction	NZ	22	Aves	Temperature	Mass	Warm	42	23	11.5

## Sheet: Fig5C
Phenological traits
Mean	0.657895
Lower CI	0.486473
Upper CI	0.803671
Morphological traits
Mean	0.5
Lower CI	0.210945
Upper CI	0.789055
